# Supplementary material for: Missense Variants Reveal Functional Insights Into the Human ARID Family of Gene Regulators
Source: J Mol Biol. 2022 May 15;434(9):167529. doi: 10.1016/j.jmb.2022.167529 (PMC9077328; doi:10.1016/j.jmb.2022.167529)
Supplement: Supplementary data 3 [file mmc3.xlsx]

## Sheet: Summary
Gene	Ensembl Transcript ID	Protein Length (aa)	Variant Count*
ARID1A	ENST00000324856	2285	837
ARID1B	ENST00000350026	2236	969
ARID2	ENST00000334344	1835	727
ARID3A	ENST00000263620	593	300
ARID3B	ENST00000346246	560	271
ARID3C	ENST00000378909	412	228
ARID4A	ENST00000355431	1257	530
ARID4B	ENST00000264183	1312	486
ARID5A	ENST00000357485	594	257
ARID5B	ENST00000279873	1188	479
KDM5A	ENST00000399788	1690	728
KDM5B	ENST00000367265	1544	705
KDM5C	ENST00000375401	1560	294
KDM5D	ENST00000317961	1539	261
JARID2	ENST00000341776	1246	580
From:	https://gnomad.broadinstitute.org/
Dataset:	v2.1.1
Downloaded:	2021-06-19
*Filters:	Missense/Inframe indel only
	Exomes
	SNVs

## Sheet: ARID1A
Chromosome	Position	rsIDs	Reference	Alternate	Source	Filters - exomes	Filters - genomes	HGVS Consequence	Protein Consequence	Transcript Consequence	VEP Annotation	ClinVar Clinical Significance	Flags	Allele Count	Allele Number	Allele Frequency	Homozygote Count	Hemizygote Count	Allele Count African/African-American	Allele Number African/African-American	Homozygote Count African/African-American	Hemizygote Count African/African-American	Allele Count Latino/Admixed American	Allele Number Latino/Admixed American	Homozygote Count Latino/Admixed American	Hemizygote Count Latino/Admixed American	Allele Count Ashkenazi Jewish	Allele Number Ashkenazi Jewish	Homozygote Count Ashkenazi Jewish	Hemizygote Count Ashkenazi Jewish	Allele Count East Asian	Allele Number East Asian	Homozygote Count East Asian	Hemizygote Count East Asian	Allele Count European (Finnish)	Allele Number European (Finnish)	Homozygote Count European (Finnish)	Hemizygote Count European (Finnish)	Allele Count European (non-Finnish)	Allele Number European (non-Finnish)	Homozygote Count European (non-Finnish)	Hemizygote Count European (non-Finnish)	Allele Count Other	Allele Number Other	Homozygote Count Other	Hemizygote Count Other	Allele Count South Asian	Allele Number South Asian	Homozygote Count South Asian
1	27022916	rs1296885198	G	A	gnomAD Exomes	PASS	NA	p.Ala8Thr	p.Ala8Thr	c.22G>A	missense_variant			1	17150	0.00005830903790087464	0	0	0	266	0	0	0	3026	0	0	0	1710	0	0	0	180	0	0	0	1324	0	0	1	5576	0	0	0	512	0	0	0	4556	0
1	27022919	rs1400046660	G	A	gnomAD Exomes	PASS	NA	p.Ala9Thr	p.Ala9Thr	c.25G>A	missense_variant			1	17978	0.000055623539882078096	0	0	0	270	0	0	0	3176	0	0	0	1790	0	0	0	194	0	0	0	1372	0	0	1	5864	0	0	0	528	0	0	0	4784	0
1	27023160	rs1455878042	G	A	gnomAD Exomes	PASS	NA	p.Gly89Asp	p.Gly89Asp	c.266G>A	missense_variant			1	14378	0.00006955070246209486	0	0	0	186	0	0	0	1170	0	0	0	1010	0	0	0	90	0	0	0	3514	0	0	1	4870	0	0	0	354	0	0	0	3184	0
1	27023162	rs752026201	A	G	gnomAD Exomes	PASS	NA	p.Ser90Gly	p.Ser90Gly	c.268A>G	missense_variant	Likely benign		1	15966	0.0000626330953275711	0	0	0	212	0	0	0	1412	0	0	0	1162	0	0	0	118	0	0	0	3726	0	0	0	5356	0	0	0	416	0	0	1	3564	0
1	27023164	rs1380239964	C	G	gnomAD Exomes	PASS	NA	p.Ser90Arg	p.Ser90Arg	c.270C>G	missense_variant			1	13064	0.00007654623392529088	0	0	0	196	0	0	0	1276	0	0	0	916	0	0	0	108	0	0	1	3272	0	0	0	4188	0	0	0	354	0	0	0	2754	0
1	27023171	rs1454699781	G	C	gnomAD Exomes	PASS	NA	p.Gly93Arg	p.Gly93Arg	c.277G>C	missense_variant			1	13972	0.000071571714858288	0	0	0	204	0	0	0	1472	0	0	0	994	0	0	0	138	0	0	0	3344	0	0	0	4410	0	0	1	398	0	0	0	3012	0
1	27023180	rs767811400	G	A	gnomAD Exomes	PASS	NA	p.Ala96Thr	p.Ala96Thr	c.286G>A	missense_variant			2	17608	0.00011358473421172194	1	0	0	244	0	0	0	2108	0	0	0	1272	0	0	0	188	0	0	0	3660	0	0	0	5738	0	0	0	518	0	0	2	3880	1
1	27023187	rs1388017467	C	T	gnomAD Exomes	PASS	NA	p.Pro98Leu	p.Pro98Leu	c.293C>T	missense_variant			1	25638	0.000039004602543100085	0	0	0	320	0	0	0	3188	0	0	0	1972	0	0	0	260	0	0	0	4544	0	0	1	8718	0	0	0	700	0	0	0	5936	0
1	27023211	rs753205954	A	G	gnomAD Exomes	PASS	NA	p.Asn106Ser	p.Asn106Ser	c.317A>G	missense_variant			1	29230	0.000034211426616489905	0	0	0	286	0	0	0	2906	0	0	0	2392	0	0	0	214	0	0	0	5254	0	0	0	10580	0	0	0	750	0	0	1	6848	0
1	27023226	rs1336286811	C	T	gnomAD Exomes	PASS	NA	p.Pro111Leu	p.Pro111Leu	c.332C>T	missense_variant			1	26074	0.00003835238168290251	0	0	0	250	0	0	0	2314	0	0	0	2138	0	0	0	204	0	0	0	5058	0	0	1	9462	0	0	0	636	0	0	0	6012	0
1	27023252	rs571264557	C	T	gnomAD Exomes	PASS	NA	p.Pro120Ser	p.Pro120Ser	c.358C>T	missense_variant	Uncertain significance		4	14766	0.00027089259108763376	0	0	3	110	0	0	1	696	0	0	0	1072	0	0	0	94	0	0	0	4036	0	0	0	5354	0	0	0	294	0	0	0	3110	0
1	27023253	rs1014331186	C	T	gnomAD Exomes	PASS	NA	p.Pro120Leu	p.Pro120Leu	c.359C>T	missense_variant			2	12210	0.0001638001638001638	0	0	0	64	0	0	0	434	0	0	0	820	0	0	0	64	0	0	0	3838	0	0	1	4344	0	0	0	232	0	0	1	2414	0
1	27023256	rs951330386	C	T	gnomAD Exomes	PASS	NA	p.Pro121Leu	p.Pro121Leu	c.362C>T	missense_variant			1	11130	0.00008984725965858041	0	0	0	52	0	0	0	404	0	0	0	706	0	0	0	50	0	0	0	3774	0	0	1	3854	0	0	0	212	0	0	0	2078	0
1	27023366	rs567246585	C	T	gnomAD Exomes	PASS	NA	p.Pro158Ser	p.Pro158Ser	c.472C>T	missense_variant	Likely benign		13	18610	0.0006985491671144546	0	0	0	718	0	0	0	564	0	0	0	180	0	0	0	724	0	0	2	8068	0	0	10	7342	0	0	1	266	0	0	0	748	0
1	27023376	rs774655728	T	C	gnomAD Exomes	PASS	NA	p.Val161Ala	p.Val161Ala	c.482T>C	missense_variant			1	23828	0.000041967433271781096	0	0	0	1048	0	0	0	962	0	0	0	228	0	0	0	1128	0	0	0	8622	0	0	1	10360	0	0	0	332	0	0	0	1148	0
1	27023391	rs764556085	C	T	gnomAD Exomes	PASS	NA	p.Ala166Val	p.Ala166Val	c.497C>T	missense_variant			1	37200	0.000026881720430107527	0	0	0	1828	0	0	0	2186	0	0	0	466	0	0	0	2222	0	0	0	10074	0	0	1	17658	0	0	0	548	0	0	0	2218	0
1	27023405	rs750618829	C	A	gnomAD Exomes	PASS	NA	p.Gln171Lys	p.Gln171Lys	c.511C>A	missense_variant			1	59902	0.000016693933424593503	0	0	0	3072	0	0	0	4692	0	0	0	1018	0	0	0	3822	0	0	0	11686	0	0	1	29832	0	0	0	984	0	0	0	4796	0
1	27023407	rs758640813	A	C	gnomAD Exomes	PASS	NA	p.Gln171His	p.Gln171His	c.513A>C	missense_variant			1	61968	0.000016137361218693518	0	0	0	3192	0	0	0	4892	0	0	0	1080	0	0	0	3924	0	0	0	11828	0	0	0	30994	0	0	0	998	0	0	1	5060	0
1	27023413	rs781178890	T	G	gnomAD Exomes	PASS	NA	p.His173Gln	p.His173Gln	c.519T>G	missense_variant			1	67394	0.000014838116152773244	0	0	0	3460	0	0	0	5752	0	0	0	1294	0	0	0	4240	0	0	0	12130	0	0	1	33534	0	0	0	1088	0	0	0	5896	0
1	27023429	rs747917614	C	T	gnomAD Exomes	PASS	NA	p.Pro179Ser	p.Pro179Ser	c.535C>T	missense_variant			20	80272	0.0002491528802072952	0	0	0	3904	0	0	0	7716	0	0	0	1960	0	0	0	4862	0	0	5	13102	0	0	15	38940	0	0	0	1390	0	0	0	8398	0
1	27023441	rs745542407	G	A	gnomAD Exomes	PASS	NA	p.Ala183Thr	p.Ala183Thr	c.547G>A	missense_variant			10	87794	0.0001139030002050254	0	0	0	4070	0	0	0	8826	0	0	0	2594	0	0	9	4926	0	0	0	13640	0	0	1	42026	0	0	0	1552	0	0	0	10160	0
1	27023453	rs762317595	G	A	gnomAD Exomes	PASS	NA	p.Gly187Ser	p.Gly187Ser	c.559G>A	missense_variant			1	88870	0.000011252391133115788	0	0	0	3922	0	0	0	9560	0	0	0	3020	0	0	0	4734	0	0	0	13630	0	0	0	41470	0	0	0	1644	0	0	1	10890	0
1	27023466	rs910687692	G	A	gnomAD Exomes	PASS	NA	p.Gly191Asp	p.Gly191Asp	c.572G>A	missense_variant			2	113736	0.000017584581838643878	0	0	0	4348	0	0	0	15136	0	0	0	4986	0	0	0	5610	0	0	0	15226	0	0	2	50232	0	0	0	2388	0	0	0	15810	0
1	27023473	rs750489139	G	T	gnomAD Exomes	PASS	NA	p.Glu193Asp	p.Glu193Asp	c.579G>T	missense_variant			2	121680	0.00001643655489809336	0	0	0	4568	0	0	0	16914	0	0	0	5526	0	0	2	5872	0	0	0	15702	0	0	0	53278	0	0	0	2606	0	0	0	17214	0
1	27023474	rs758730704	C	T	gnomAD Exomes	PASS	NA	p.Pro194Ser	p.Pro194Ser	c.580C>T	missense_variant			3	123524	0.00002428677827790551	0	0	0	4632	0	0	1	17308	0	0	0	5604	0	0	2	5982	0	0	0	15766	0	0	0	54118	0	0	0	2638	0	0	0	17476	0
1	27023475	rs764060744	C	G	gnomAD Exomes	PASS	NA	p.Pro194Arg	p.Pro194Arg	c.581C>G	missense_variant			1	126388	0.000007912143557932716	0	0	1	4774	0	0	0	17704	0	0	0	5770	0	0	0	6122	0	0	0	15986	0	0	0	55474	0	0	0	2686	0	0	0	17872	0
1	27023475	rs764060744	C	T	gnomAD Exomes	PASS	NA	p.Pro194Leu	p.Pro194Leu	c.581C>T	missense_variant	Likely benign		6	126388	0.00004747286134759629	0	0	0	4774	0	0	0	17704	0	0	0	5770	0	0	0	6122	0	0	0	15986	0	0	6	55474	0	0	0	2686	0	0	0	17872	0
1	27023499	rs757170181	C	T	gnomAD Exomes	PASS	NA	p.Ser202Phe	p.Ser202Phe	c.605C>T	missense_variant			1	155452	0.00000643285387129146	0	0	0	6082	0	0	0	22058	0	0	0	7244	0	0	0	7746	0	0	1	18020	0	0	0	69300	0	0	0	3414	0	0	0	21588	0
1	27023503	rs558792709	C	A	gnomAD Exomes	PASS	NA	p.His203Gln	p.His203Gln	c.609C>A	missense_variant			7	156348	0.000044771919052370356	0	0	2	6190	0	0	0	22120	0	0	2	7286	0	0	0	7816	0	0	0	18092	0	0	2	69838	0	0	0	3412	0	0	1	21594	0
1	27023503	rs558792709	C	G	gnomAD Exomes	PASS	NA	p.His203Gln	p.His203Gln	c.609C>G	missense_variant			1	156348	0.000006395988436052908	0	0	0	6190	0	0	0	22120	0	0	0	7286	0	0	0	7816	0	0	0	18092	0	0	1	69838	0	0	0	3412	0	0	0	21594	0
1	27023505	rs929083322	A	G	gnomAD Exomes	PASS	NA	p.Asp204Gly	p.Asp204Gly	c.611A>G	missense_variant			1	157742	0.0000063394657098299755	0	0	0	6292	0	0	0	22340	0	0	0	7336	0	0	0	7888	0	0	0	18142	0	0	1	70548	0	0	0	3478	0	0	0	21718	0
1	27023506	rs771780446	C	G	gnomAD Exomes	PASS	NA	p.Asp204Glu	p.Asp204Glu	c.612C>G	missense_variant			2	157666	0.000012685043065721207	0	0	0	6320	0	0	0	22240	0	0	0	7316	0	0	0	7892	0	0	0	18172	0	0	2	70560	0	0	0	3464	0	0	0	21702	0
1	27023516	rs575758533	C	A	gnomAD Exomes	PASS	NA	p.Pro208Thr	p.Pro208Thr	c.622C>A	missense_variant			2	162600	0.000012300123001230013	0	0	2	6690	0	0	0	22936	0	0	0	7446	0	0	0	8160	0	0	0	18526	0	0	0	73040	0	0	0	3540	0	0	0	22262	0
1	27023516	rs575758533	C	T	gnomAD Exomes	PASS	NA	p.Pro208Ser	p.Pro208Ser	c.622C>T	missense_variant			2	162600	0.000012300123001230013	0	0	0	6690	0	0	0	22936	0	0	0	7446	0	0	1	8160	0	0	0	18526	0	0	0	73040	0	0	0	3540	0	0	1	22262	0
1	27023517	rs777018583	C	T	gnomAD Exomes	PASS	NA	p.Pro208Leu	p.Pro208Leu	c.623C>T	missense_variant			1	162772	0.000006143562774924435	0	0	0	6690	0	0	0	22948	0	0	0	7478	0	0	0	8146	0	0	0	18528	0	0	1	73138	0	0	0	3550	0	0	0	22294	0
1	27023524	rs763109453	C	G	gnomAD Exomes	PASS	NA	p.His210Gln	p.His210Gln	c.630C>G	missense_variant			1	164574	0.00000607629394679597	0	0	0	6814	0	0	1	23302	0	0	0	7534	0	0	0	8418	0	0	0	18602	0	0	0	73796	0	0	0	3562	0	0	0	22546	0
1	27023534	rs766506741	T	C	gnomAD Exomes	PASS	NA	p.Ser214Pro	p.Ser214Pro	c.640T>C	missense_variant			1	162182	0.000006165912370053396	0	0	0	6680	0	0	0	23056	0	0	0	7426	0	0	0	8290	0	0	0	18344	0	0	1	72566	0	0	0	3506	0	0	0	22314	0
1	27023535	rs751833539	C	T	gnomAD Exomes	PASS	NA	p.Ser214Phe	p.Ser214Phe	c.641C>T	missense_variant			2	159964	0.000012502813132954915	0	0	0	6578	0	0	0	22406	0	0	0	7318	0	0	0	8138	0	0	2	18288	0	0	0	71796	0	0	0	3436	0	0	0	22004	0
1	27023543	rs1469429098	C	T	gnomAD Exomes	PASS	NA	p.Pro217Ser	p.Pro217Ser	c.649C>T	missense_variant			1	154626	0.000006467217673612459	0	0	0	6410	0	0	1	21132	0	0	0	7052	0	0	0	7674	0	0	0	17952	0	0	0	69842	0	0	0	3316	0	0	0	21248	0
1	27023556	rs544636631	C	T	gnomAD Exomes	PASS	NA	p.Ala221Val	p.Ala221Val	c.662C>T	missense_variant			15	136104	0.00011020983953447364	0	0	0	5704	0	0	0	17562	0	0	0	5856	0	0	0	6642	0	0	0	16690	0	0	0	62316	0	0	0	2852	0	0	15	18482	0
1	27023570	rs746698854	G	T	gnomAD Exomes	PASS	NA	p.Ala226Ser	p.Ala226Ser	c.676G>T	missense_variant			1	112966	0.000008852221022254483	0	0	1	4746	0	0	0	13674	0	0	0	4450	0	0	0	5436	0	0	0	15278	0	0	0	52400	0	0	0	2274	0	0	0	14708	0
1	27023571	rs554967182	C	T	gnomAD Exomes	PASS	NA	p.Ala226Val	p.Ala226Val	c.677C>T	missense_variant			8	113182	0.00007068261737732148	0	0	0	4676	0	0	0	13990	0	0	0	4444	0	0	0	5490	0	0	0	15268	0	0	0	52226	0	0	0	2306	0	0	8	14782	0
1	27023577	rs748537909	C	A	gnomAD Exomes	PASS	NA	p.Ala228Asp	p.Ala228Asp	c.683C>A	missense_variant			1	104970	0.00000952653138992093	0	0	1	4318	0	0	0	12738	0	0	0	4028	0	0	0	5098	0	0	0	14768	0	0	0	48538	0	0	0	2120	0	0	0	13362	0
1	27023577	rs748537909	C	T	gnomAD Exomes	PASS	NA	p.Ala228Val	p.Ala228Val	c.683C>T	missense_variant			2	104970	0.00001905306277984186	0	0	0	4318	0	0	0	12738	0	0	0	4028	0	0	0	5098	0	0	0	14768	0	0	2	48538	0	0	0	2120	0	0	0	13362	0
1	27023580	rs1234556947	A	C	gnomAD Exomes	PASS	NA	p.Tyr229Ser	p.Tyr229Ser	c.686A>C	missense_variant			1	101264	0.000009875177753199558	0	0	0	4112	0	0	0	12364	0	0	0	3934	0	0	0	4888	0	0	0	14566	0	0	1	46438	0	0	0	2034	0	0	0	12928	0
1	27023582	rs773867924	G	C	gnomAD Exomes	PASS	NA	p.Ala230Pro	p.Ala230Pro	c.688G>C	missense_variant			1	98518	0.000010150429363162062	0	0	0	4022	0	0	1	11878	0	0	0	3780	0	0	0	4704	0	0	0	14468	0	0	0	45138	0	0	0	1966	0	0	0	12562	0
1	27023585	rs771164668	C	G	gnomAD Exomes	PASS	NA	p.Leu231Val	p.Leu231Val	c.691C>G	missense_variant			2	94434	0.000021178812715759155	0	0	0	3802	0	0	0	11602	0	0	0	3640	0	0	0	4486	0	0	0	14202	0	0	2	42866	0	0	0	1872	0	0	0	11964	0
1	27023625	rs761657755	C	T	gnomAD Exomes	PASS	NA	p.Ala244Val	p.Ala244Val	c.731C>T	missense_variant			1	51472	0.000019428038545228472	0	0	0	1472	0	0	0	5730	0	0	0	1890	0	0	0	1782	0	0	1	11342	0	0	0	22026	0	0	0	1006	0	0	0	6224	0
1	27023634	rs764956729	C	T	gnomAD Exomes	PASS	NA	p.Ala247Val	p.Ala247Val	c.740C>T	missense_variant			2	56708	0.000035268392466671367	0	0	0	1586	0	0	0	6960	0	0	1	2328	0	0	0	1946	0	0	0	11450	0	0	1	23542	0	0	0	1188	0	0	0	7708	0
1	27023634	rs764956729	C	G	gnomAD Exomes	PASS	NA	p.Ala247Gly	p.Ala247Gly	c.740C>G	missense_variant			1	56708	0.000017634196233335683	0	0	0	1586	0	0	0	6960	0	0	0	2328	0	0	0	1946	0	0	0	11450	0	0	1	23542	0	0	0	1188	0	0	0	7708	0
1	27023637	rs779566275	G	T	gnomAD Exomes	PASS	NA	p.Gly248Val	p.Gly248Val	c.743G>T	missense_variant			1	56948	0.000017559879188031187	0	0	0	1516	0	0	0	7492	0	0	0	2564	0	0	0	1886	0	0	0	11302	0	0	1	22950	0	0	0	1200	0	0	0	8038	0
1	27023651	rs754650765	C	T	gnomAD Exomes	PASS	NA	p.Pro253Ser	p.Pro253Ser	c.757C>T	missense_variant			1	58742	0.000017023594702257328	0	0	0	1562	0	0	0	7964	0	0	0	2814	0	0	0	2000	0	0	0	10912	0	0	1	23716	0	0	0	1270	0	0	0	8504	0
1	27023663	rs1422168808	G	T	gnomAD Exomes	PASS	NA	p.Ala257Ser	p.Ala257Ser	c.769G>T	missense_variant			1	47976	0.000020843755210938802	0	0	0	1374	0	0	1	5972	0	0	0	2134	0	0	0	1594	0	0	0	9366	0	0	0	19960	0	0	0	958	0	0	0	6618	0
1	27023688	rs745957633	C	T	gnomAD Exomes	PASS	NA	p.Ser265Phe	p.Ser265Phe	c.794C>T	missense_variant			1	42456	0.000023553796872055775	0	0	0	1484	0	0	0	5260	0	0	0	1704	0	0	0	1772	0	0	0	6776	0	0	1	19076	0	0	0	852	0	0	0	5532	0
1	27023718	rs575243862	G	T	gnomAD Exomes	PASS	NA	p.Gly275Val	p.Gly275Val	c.824G>T	missense_variant			1	20094	0.00004976609933313427	0	0	0	978	0	0	0	2112	0	0	0	332	0	0	1	1274	0	0	0	2796	0	0	0	10734	0	0	0	338	0	0	0	1530	0
1	27023759	rs778331057	C	T	gnomAD Exomes	PASS	NA	p.Pro289Ser	p.Pro289Ser	c.865C>T	missense_variant			1	19168	0.00005217028380634391	0	0	0	1168	0	0	0	2218	0	0	0	190	0	0	0	1554	0	0	0	1076	0	0	1	11388	0	0	0	286	0	0	0	1288	0
1	27023802	rs772204322	G	C	gnomAD Exomes	PASS	NA	p.Ser303Thr	p.Ser303Thr	c.908G>C	missense_variant			1	15810	0.00006325110689437066	0	0	0	1058	0	0	0	1724	0	0	0	154	0	0	1	1254	0	0	0	764	0	0	0	9746	0	0	0	208	0	0	0	902	0
1	27023831	rs766099327	G	A	gnomAD Exomes	PASS	NA	p.Gly313Arg	p.Gly313Arg	c.937G>A	missense_variant			1	5234	0.00019105846388995032	0	0	0	350	0	0	0	370	0	0	0	52	0	0	1	460	0	0	0	264	0	0	0	3428	0	0	0	70	0	0	0	240	0
1	27023918	rs1250445952	G	T	gnomAD Exomes	PASS	NA	p.Ala342Ser	p.Ala342Ser	c.1024G>T	missense_variant			1	1910	0.0005235602094240838	0	0	0	46	0	0	0	202	0	0	0	84	0	0	0	44	0	0	0	80	0	0	1	968	0	0	0	78	0	0	0	408	0
1	27023951	rs752117640	G	T	gnomAD Exomes	PASS	NA	p.Ala353Ser	p.Ala353Ser	c.1057G>T	missense_variant			1	20356	0.00004912556494399686	0	0	0	282	0	0	0	2660	0	0	0	1998	0	0	0	198	0	0	0	1464	0	0	0	7792	0	0	0	606	0	0	1	5356	0
1	27023952	rs1397136001	C	T	gnomAD Exomes	PASS	NA	p.Ala353Val	p.Ala353Val	c.1058C>T	missense_variant			1	19908	0.00005023106288929074	0	0	0	284	0	0	0	2636	0	0	0	1924	0	0	0	202	0	0	1	1450	0	0	0	7634	0	0	0	580	0	0	0	5198	0
1	27023999	rs1340478616	G	C	gnomAD Exomes	PASS	NA	p.Gly369Arg	p.Gly369Arg	c.1105G>C	missense_variant			1	35484	0.00002818171570285199	0	0	0	432	0	0	0	5310	0	0	0	3580	0	0	0	366	0	0	0	2504	0	0	1	12964	0	0	0	1054	0	0	0	9274	0
1	27024011	rs1259199322	C	T	gnomAD Exomes	PASS	NA	p.Pro373Ser	p.Pro373Ser	c.1117C>T	missense_variant			1	29390	0.00003402517863218782	0	0	0	390	0	0	0	4794	0	0	0	2840	0	0	0	350	0	0	0	2112	0	0	1	10356	0	0	0	884	0	0	0	7664	0
1	27024012	rs757699140	C	T	gnomAD Exomes	PASS	NA	p.Pro373Leu	p.Pro373Leu	c.1118C>T	missense_variant			1	29518	0.00003387763398604242	0	0	0	386	0	0	0	4792	0	0	0	2872	0	0	0	346	0	0	0	2134	0	0	0	10396	0	0	0	890	0	0	1	7702	0
1	27056142	rs747034279	C	A	gnomAD Exomes	PASS	NA	p.Pro380Thr	p.Pro380Thr	c.1138C>A	missense_variant			1	251446	0.0000039769970490681895	0	0	0	16256	0	0	0	34586	0	0	0	10078	0	0	0	18394	0	0	0	21646	0	0	1	113736	0	0	0	6134	0	0	0	30616	0
1	27056151	rs1295095931	C	G	gnomAD Exomes	PASS	NA	p.Pro383Ala	p.Pro383Ala	c.1147C>G	missense_variant			2	251484	0.00000795279222535032	0	0	0	16256	0	0	0	34592	0	0	0	10080	0	0	0	18394	0	0	0	21648	0	0	2	113762	0	0	0	6136	0	0	0	30616	0
1	27056154	rs999411101	A	G	gnomAD Exomes	PASS	NA	p.Met384Val	p.Met384Val	c.1150A>G	missense_variant			3	251482	0.000011929283209136241	0	0	0	16256	0	0	0	34592	0	0	0	10080	0	0	0	18394	0	0	0	21648	0	0	3	113760	0	0	0	6136	0	0	0	30616	0
1	27056167	rs1231021260	G	A	gnomAD Exomes	PASS	NA	p.Gly388Asp	p.Gly388Asp	c.1163G>A	missense_variant			1	251486	0.000003976364489474563	0	0	0	16256	0	0	0	34592	0	0	0	10080	0	0	0	18394	0	0	0	21648	0	0	1	113760	0	0	0	6140	0	0	0	30616	0
1	27056179	rs199906671	C	A	gnomAD Exomes	PASS	NA	p.Pro392His	p.Pro392His	c.1175C>A	missense_variant	Uncertain significance		32	251494	0.00012723961605445855	0	0	2	16256	0	0	1	34592	0	0	0	10080	0	0	0	18394	0	0	0	21648	0	0	29	113768	0	0	0	6140	0	0	0	30616	0
1	27056187	rs1484601889	T	C	gnomAD Exomes	PASS	NA	p.Tyr395His	p.Tyr395His	c.1183T>C	missense_variant			1	251494	0.00000397623800170183	0	0	0	16256	0	0	0	34592	0	0	0	10080	0	0	0	18394	0	0	0	21648	0	0	1	113768	0	0	0	6140	0	0	0	30616	0
1	27056188	rs1204236291	A	G	gnomAD Exomes	PASS	NA	p.Tyr395Cys	p.Tyr395Cys	c.1184A>G	missense_variant			2	251494	0.00000795247600340366	0	0	0	16256	0	0	0	34592	0	0	1	10080	0	0	0	18394	0	0	0	21648	0	0	0	113768	0	0	1	6140	0	0	0	30616	0
1	27056193	rs199828681	G	A	gnomAD Exomes	PASS	NA	p.Gly397Arg	p.Gly397Arg	c.1189G>A	missense_variant			2	251476	0.000007953045221015128	0	0	0	16254	0	0	0	34592	0	0	0	10080	0	0	0	18390	0	0	0	21646	0	0	1	113758	0	0	0	6140	0	0	1	30616	0
1	27056197	rs1394403612	C	T	gnomAD Exomes	PASS	NA	p.Thr398Ile	p.Thr398Ile	c.1193C>T	missense_variant			1	251494	0.00000397623800170183	0	0	0	16256	0	0	1	34592	0	0	0	10080	0	0	0	18394	0	0	0	21648	0	0	0	113768	0	0	0	6140	0	0	0	30616	0
1	27056200	rs773979087	A	G	gnomAD Exomes	PASS	NA	p.Asn399Ser	p.Asn399Ser	c.1196A>G	missense_variant			1	251494	0.00000397623800170183	0	0	0	16256	0	0	0	34592	0	0	0	10080	0	0	0	18394	0	0	0	21648	0	0	0	113768	0	0	0	6140	0	0	1	30616	0
1	27056202	rs576042781	C	G	gnomAD Exomes	PASS	NA	p.Pro400Ala	p.Pro400Ala	c.1198C>G	missense_variant			1	251484	0.00000397639611267516	0	0	1	16256	0	0	0	34592	0	0	0	10078	0	0	0	18394	0	0	0	21648	0	0	0	113760	0	0	0	6140	0	0	0	30616	0
1	27056202	rs576042781	C	T	gnomAD Exomes	PASS	NA	p.Pro400Ser	p.Pro400Ser	c.1198C>T	missense_variant			1	251484	0.00000397639611267516	0	0	0	16256	0	0	0	34592	0	0	0	10078	0	0	0	18394	0	0	0	21648	0	0	1	113760	0	0	0	6140	0	0	0	30616	0
1	27056209	rs1451681971	C	T	gnomAD Exomes	PASS	NA	p.Ser402Leu	p.Ser402Leu	c.1205C>T	missense_variant			2	251492	0.000007952539245781177	0	0	1	16254	0	0	0	34592	0	0	0	10080	0	0	0	18394	0	0	0	21648	0	0	1	113768	0	0	0	6140	0	0	0	30616	0
1	27056221	rs1324226146	G	A	gnomAD Exomes	PASS	NA	p.Gly406Glu	p.Gly406Glu	c.1217G>A	missense_variant			1	251490	0.00000397630124458229	0	0	0	16256	0	0	1	34592	0	0	0	10080	0	0	0	18394	0	0	0	21648	0	0	0	113766	0	0	0	6138	0	0	0	30616	0
1	27056223	rs1002145958	C	T	gnomAD Exomes	PASS	NA	p.Pro407Ser	p.Pro407Ser	c.1219C>T	missense_variant			2	251492	0.000007952539245781177	0	0	0	16256	0	0	0	34592	0	0	0	10080	0	0	0	18394	0	0	0	21648	0	0	2	113766	0	0	0	6140	0	0	0	30616	0
1	27056224	rs780917379	C	T	gnomAD Exomes	PASS	NA	p.Pro407Leu	p.Pro407Leu	c.1220C>T	missense_variant			1	251488	0.0000039763328667769435	0	0	0	16256	0	0	0	34592	0	0	0	10080	0	0	0	18394	0	0	0	21648	0	0	1	113762	0	0	0	6140	0	0	0	30616	0
1	27056227	rs763630072	C	T	gnomAD Exomes	PASS	NA	p.Pro408Leu	p.Pro408Leu	c.1223C>T	missense_variant			1	251482	0.000003976427736378747	0	0	0	16254	0	0	1	34592	0	0	0	10080	0	0	0	18394	0	0	0	21646	0	0	0	113760	0	0	0	6140	0	0	0	30616	0
1	27056235	rs765662505	C	G	gnomAD Exomes	PASS	NA	p.Pro411Ala	p.Pro411Ala	c.1231C>G	missense_variant			1	251484	0.00000397639611267516	0	0	0	16256	0	0	0	34592	0	0	0	10080	0	0	0	18394	0	0	0	21646	0	0	1	113760	0	0	0	6140	0	0	0	30616	0
1	27056236	rs750719742	C	T	gnomAD Exomes	PASS	NA	p.Pro411Leu	p.Pro411Leu	c.1232C>T	missense_variant			4	251482	0.000015905710945514988	0	0	0	16256	0	0	0	34592	0	0	0	10080	0	0	0	18394	0	0	4	21646	0	0	0	113758	0	0	0	6140	0	0	0	30616	0
1	27056248	rs752001221	A	G	gnomAD Exomes	PASS	NA	p.His415Arg	p.His415Arg	c.1244A>G	missense_variant			3	251478	0.000011929472955884809	0	0	0	16256	0	0	0	34592	0	0	0	10078	0	0	1	18392	0	0	0	21646	0	0	0	113758	0	0	0	6140	0	0	2	30616	0
1	27056266	rs769876984	C	T	gnomAD Exomes	PASS	NA	p.Pro421Leu	p.Pro421Leu	c.1262C>T	missense_variant			2	251448	0.000007953930832617479	0	0	0	16252	0	0	2	34590	0	0	0	10080	0	0	0	18394	0	0	0	21646	0	0	0	113730	0	0	0	6140	0	0	0	30616	0
1	27056272	rs1364605435	G	T	gnomAD Exomes	PASS	NA	p.Gly423Val	p.Gly423Val	c.1268G>T	missense_variant			1	251420	0.000003977408320738207	0	0	0	16252	0	0	1	34586	0	0	0	10080	0	0	0	18392	0	0	0	21646	0	0	0	113712	0	0	0	6136	0	0	0	30616	0
1	27056283	rs907999732	C	T	gnomAD Exomes	PASS	NA	p.Pro427Ser	p.Pro427Ser	c.1279C>T	missense_variant			1	251410	0.000003977566524800128	0	0	0	16250	0	0	0	34588	0	0	0	10080	0	0	0	18394	0	0	0	21646	0	0	0	113702	0	0	1	6134	0	0	0	30616	0
1	27056284	rs745637145	C	T	gnomAD Exomes	PASS	NA	p.Pro427Leu	p.Pro427Leu	c.1280C>T	missense_variant			7	251390	0.000027845180794781017	0	0	0	16248	0	0	3	34588	0	0	0	10078	0	0	0	18394	0	0	0	21646	0	0	4	113688	0	0	0	6132	0	0	0	30616	0
1	27056287	rs1442060688	A	G	gnomAD Exomes	PASS	NA	p.Gln428Arg	p.Gln428Arg	c.1283A>G	missense_variant			1	251400	0.0000039777247414478914	0	0	1	16246	0	0	0	34588	0	0	0	10080	0	0	0	18394	0	0	0	21646	0	0	0	113696	0	0	0	6134	0	0	0	30616	0
1	27056288	rs973625689	G	C	gnomAD Exomes	PASS	NA	p.Gln428His	p.Gln428His	c.1284G>C	missense_variant			2	251386	0.00000795589253180368	0	0	0	16242	0	0	0	34588	0	0	0	10080	0	0	0	18394	0	0	0	21646	0	0	2	113688	0	0	0	6134	0	0	0	30614	0
1	27056296	rs572680423	C	G	gnomAD Exomes	PASS	NA	p.Pro431Arg	p.Pro431Arg	c.1292C>G	missense_variant			1	251338	0.000003978705965671725	0	0	0	16248	0	0	0	34586	0	0	0	10080	0	0	1	18394	0	0	0	21642	0	0	0	113642	0	0	0	6134	0	0	0	30612	0
1	27056296	rs572680423	C	T	gnomAD Exomes	PASS	NA	p.Pro431Leu	p.Pro431Leu	c.1292C>T	missense_variant			3	251338	0.000011936117897015175	0	0	0	16248	0	0	2	34586	0	0	0	10080	0	0	0	18394	0	0	0	21642	0	0	0	113642	0	0	0	6134	0	0	1	30612	0
1	27056299	rs1307165601	T	A	gnomAD Exomes	PASS	NA	p.Met432Lys	p.Met432Lys	c.1295T>A	missense_variant			1	251344	0.000003978610987332103	0	0	0	16248	0	0	0	34582	0	0	0	10078	0	0	1	18394	0	0	0	21646	0	0	0	113650	0	0	0	6134	0	0	0	30612	0
1	27056302	rs768302696	C	T	gnomAD Exomes	PASS	NA	p.Thr433Ile	p.Thr433Ile	c.1298C>T	missense_variant			1	251284	0.000003979560974833256	0	0	0	16234	0	0	0	34584	0	0	0	10076	0	0	1	18394	0	0	0	21646	0	0	0	113606	0	0	0	6134	0	0	0	30610	0
1	27056302	rs768302696	C	A	gnomAD Exomes	PASS	NA	p.Thr433Asn	p.Thr433Asn	c.1298C>A	missense_variant			1	251284	0.000003979560974833256	0	0	0	16234	0	0	0	34584	0	0	0	10076	0	0	0	18394	0	0	0	21646	0	0	0	113606	0	0	1	6134	0	0	0	30610	0
1	27056304	rs1133451	A	G	gnomAD Exomes	PASS	NA	p.Met434Val	p.Met434Val	c.1300A>G	missense_variant			1	251304	0.000003979244261929774	0	0	0	16244	0	0	0	34584	0	0	0	10076	0	0	0	18394	0	0	0	21646	0	0	0	113616	0	0	0	6134	0	0	1	30610	0
1	27056317	rs776238347	C	T	gnomAD Exomes	PASS	NA	p.Ala438Val	p.Ala438Val	c.1313C>T	missense_variant			1	251102	0.000003982445380761603	0	0	0	16212	0	0	0	34578	0	0	0	10064	0	0	0	18390	0	0	1	21646	0	0	0	113476	0	0	0	6130	0	0	0	30606	0
1	27056334	rs541301347	G	A	gnomAD Exomes	PASS	NA	p.Gly444Ser	p.Gly444Ser	c.1330G>A	missense_variant			6	250636	0.00002393909893231619	0	0	0	16162	0	0	0	34556	0	0	0	10040	0	0	0	18382	0	0	0	21640	0	0	3	113144	0	0	0	6116	0	0	3	30596	0
1	27056335	rs1177707174	G	T	gnomAD Exomes	PASS	NA	p.Gly444Val	p.Gly444Val	c.1331G>T	missense_variant			1	250598	0.000003990454832041756	0	0	0	16154	0	0	0	34562	0	0	0	10036	0	0	0	18378	0	0	0	21640	0	0	1	113122	0	0	0	6112	0	0	0	30594	0
1	27056350	rs1417373784	A	G	gnomAD Exomes	PASS	NA	p.Gln449Arg	p.Gln449Arg	c.1346A>G	missense_variant			1	249958	0.000004000672112914969	0	0	0	16102	0	0	0	34540	0	0	0	10014	0	0	0	18368	0	0	0	21626	0	0	0	112640	0	0	0	6094	0	0	1	30574	0
1	27057646	rs765255248	C	A	gnomAD Exomes	PASS	NA	p.Pro452Thr	p.Pro452Thr	c.1354C>A	missense_variant			2	251162	0.000007962988031628988	0	0	0	16256	0	0	0	34574	0	0	0	10060	0	0	0	18394	0	0	0	21630	0	0	0	113512	0	0	0	6130	0	0	2	30606	0
1	27057647	rs1311674614	C	T	gnomAD Exomes	PASS	NA	p.Pro452Leu	p.Pro452Leu	c.1355C>T	missense_variant			1	251178	0.0000039812403952575465	0	0	0	16256	0	0	1	34578	0	0	0	10058	0	0	0	18394	0	0	0	21632	0	0	0	113522	0	0	0	6128	0	0	0	30610	0
1	27057653	rs774669704	A	G	gnomAD Exomes	PASS	NA	p.Tyr454Cys	p.Tyr454Cys	c.1361A>G	missense_variant			2	251250	0.000007960199004975124	0	0	0	16256	0	0	0	34584	0	0	0	10068	0	0	0	18394	0	0	0	21636	0	0	2	113570	0	0	0	6130	0	0	0	30612	0
1	27057692	rs756153129	A	G	gnomAD Exomes	PASS	NA	p.Gln467Arg	p.Gln467Arg	c.1400A>G	missense_variant			1	251484	0.00000397639611267516	0	0	0	16256	0	0	0	34592	0	0	0	10076	0	0	1	18394	0	0	0	21646	0	0	0	113770	0	0	0	6138	0	0	0	30612	0
1	27057719	rs754027692	C	G	gnomAD Exomes	PASS	NA	p.Pro476Arg	p.Pro476Arg	c.1427C>G	missense_variant			1	251486	0.000003976364489474563	0	0	0	16256	0	0	0	34592	0	0	0	10078	0	0	0	18394	0	0	0	21648	0	0	0	113764	0	0	0	6140	0	0	1	30614	0
1	27057722	rs757458581	A	G	gnomAD Exomes	PASS	NA	p.His477Arg	p.His477Arg	c.1430A>G	missense_variant	Uncertain significance		4	251480	0.000015905837442341338	0	0	0	16256	0	0	4	34592	0	0	0	10078	0	0	0	18392	0	0	0	21648	0	0	0	113764	0	0	0	6140	0	0	0	30610	0
1	27057725	rs780033196	C	T	gnomAD Exomes	PASS	NA	p.Pro478Leu	p.Pro478Leu	c.1433C>T	missense_variant			1	251480	0.000003976459360585334	0	0	0	16256	0	0	0	34592	0	0	0	10076	0	0	0	18394	0	0	0	21646	0	0	1	113764	0	0	0	6140	0	0	0	30612	0
1	27057742	rs1189548389	C	A	gnomAD Exomes	PASS	NA	p.Pro484Thr	p.Pro484Thr	c.1450C>A	missense_variant			1	251492	0.000003976269622890589	0	0	0	16256	0	0	0	34592	0	0	0	10080	0	0	0	18394	0	0	0	21648	0	0	1	113766	0	0	0	6140	0	0	0	30616	0
1	27057761	rs781266953	C	T	gnomAD Exomes	PASS	NA	p.Pro490Leu	p.Pro490Leu	c.1469C>T	missense_variant			4	251494	0.00001590495200680732	0	0	0	16256	0	0	0	34592	0	0	0	10080	0	0	0	18392	0	0	0	21648	0	0	4	113770	0	0	0	6140	0	0	0	30616	0
1	27057772	rs1240655442	C	A	gnomAD Exomes	PASS	NA	p.Pro494Thr	p.Pro494Thr	c.1480C>A	missense_variant			1	251490	0.00000397630124458229	0	0	0	16256	0	0	0	34592	0	0	0	10080	0	0	0	18392	0	0	0	21648	0	0	1	113766	0	0	0	6140	0	0	0	30616	0
1	27057775	rs1425323176	C	A	gnomAD Exomes	PASS	NA	p.His495Asn	p.His495Asn	c.1483C>A	missense_variant			1	251488	0.0000039763328667769435	0	0	0	16256	0	0	1	34592	0	0	0	10080	0	0	0	18394	0	0	0	21648	0	0	0	113762	0	0	0	6140	0	0	0	30616	0
1	27057778	rs769213510	G	C	gnomAD Exomes	PASS	NA	p.Ala496Pro	p.Ala496Pro	c.1486G>C	missense_variant			1	251476	0.000003976522610507564	0	0	0	16256	0	0	0	34592	0	0	0	10080	0	0	0	18392	0	0	0	21646	0	0	1	113756	0	0	0	6138	0	0	0	30616	0
1	27057778	rs769213510	G	A	gnomAD Exomes	PASS	NA	p.Ala496Thr	p.Ala496Thr	c.1486G>A	missense_variant			1	251476	0.000003976522610507564	0	0	0	16256	0	0	0	34592	0	0	0	10080	0	0	0	18392	0	0	0	21646	0	0	1	113756	0	0	0	6138	0	0	0	30616	0
1	27057782	rs772741483	A	C	gnomAD Exomes	PASS	NA	p.Gln497Pro	p.Gln497Pro	c.1490A>C	missense_variant			1	251484	0.00000397639611267516	0	0	0	16256	0	0	0	34592	0	0	0	10080	0	0	0	18392	0	0	0	21648	0	0	1	113760	0	0	0	6140	0	0	0	30616	0
1	27057788	rs748935625	C	T	gnomAD Exomes	PASS	NA	p.Ser499Leu	p.Ser499Leu	c.1496C>T	missense_variant			2	251488	0.000007952665733553887	0	0	0	16256	0	0	1	34592	0	0	0	10080	0	0	0	18394	0	0	0	21648	0	0	1	113762	0	0	0	6140	0	0	0	30616	0
1	27057790	rs1368493164	T	A	gnomAD Exomes	PASS	NA	p.Tyr500Asn	p.Tyr500Asn	c.1498T>A	missense_variant			1	251486	0.000003976364489474563	0	0	0	16256	0	0	0	34592	0	0	0	10078	0	0	0	18394	0	0	0	21646	0	0	0	113764	0	0	0	6140	0	0	1	30616	0
1	27057794	rs1233534603	A	G	gnomAD Exomes	PASS	NA	p.Gln501Arg	p.Gln501Arg	c.1502A>G	missense_variant			1	251482	0.000003976427736378747	0	0	0	16256	0	0	0	34592	0	0	0	10080	0	0	0	18394	0	0	0	21648	0	0	1	113756	0	0	0	6140	0	0	0	30616	0
1	27057814	rs770551517	C	T	gnomAD Exomes	PASS	NA	p.Pro508Ser	p.Pro508Ser	c.1522C>T	missense_variant			1	251478	0.000003976490985294937	0	0	0	16256	0	0	1	34592	0	0	0	10078	0	0	0	18394	0	0	0	21648	0	0	0	113754	0	0	0	6140	0	0	0	30616	0
1	27057815	rs774757600	C	A	gnomAD Exomes	PASS	NA	p.Pro508Gln	p.Pro508Gln	c.1523C>A	missense_variant			1	251474	0.000003976554236223228	0	0	0	16254	0	0	1	34592	0	0	0	10078	0	0	0	18394	0	0	0	21648	0	0	0	113752	0	0	0	6140	0	0	0	30616	0
1	27057821	rs200920292	A	C	gnomAD Exomes	PASS	NA	p.Gln510Pro	p.Gln510Pro	c.1529A>C	missense_variant			11	251472	0.00004374244448686136	0	0	11	16254	0	0	0	34592	0	0	0	10080	0	0	0	18392	0	0	0	21648	0	0	0	113750	0	0	0	6140	0	0	0	30616	0
1	27057830	rs1282437778	C	A	gnomAD Exomes	PASS	NA	p.Ser513Tyr	p.Ser513Tyr	c.1538C>A	missense_variant			1	251444	0.000003977028682330857	0	0	0	16252	0	0	0	34592	0	0	0	10076	0	0	0	18392	0	0	1	21648	0	0	0	113728	0	0	0	6140	0	0	0	30616	0
1	27057838	rs1446574904	C	G	gnomAD Exomes	PASS	NA	p.Pro516Ala	p.Pro516Ala	c.1546C>G	missense_variant			1	251450	0.0000039769337840524954	0	0	0	16254	0	0	0	34592	0	0	0	10072	0	0	0	18392	0	0	0	21648	0	0	1	113736	0	0	0	6140	0	0	0	30616	0
1	27057839	rs374096493	C	T	gnomAD Exomes	PASS	NA	p.Pro516Leu	p.Pro516Leu	c.1547C>T	missense_variant			1	251438	0.000003977123585138285	0	0	1	16254	0	0	0	34592	0	0	0	10076	0	0	0	18394	0	0	0	21648	0	0	0	113718	0	0	0	6140	0	0	0	30616	0
1	27057841	rs1250358228	C	T	gnomAD Exomes	PASS	NA	p.Pro517Ser	p.Pro517Ser	c.1549C>T	missense_variant			1	251444	0.000003977028682330857	0	0	0	16254	0	0	1	34592	0	0	0	10076	0	0	0	18394	0	0	0	21648	0	0	0	113724	0	0	0	6140	0	0	0	30616	0
1	27057845	rs775990638	A	T	gnomAD Exomes	PASS	NA	p.Tyr518Phe	p.Tyr518Phe	c.1553A>T	missense_variant			1	251412	0.000003977534882980924	0	0	0	16252	0	0	0	34592	0	0	0	10074	0	0	0	18388	0	0	0	21644	0	0	0	113706	0	0	0	6140	0	0	1	30616	0
1	27057869	rs753919975	C	T	gnomAD Exomes	PASS	NA	p.Pro526Leu	p.Pro526Leu	c.1577C>T	missense_variant			1	251408	0.000003977598167122764	0	0	0	16252	0	0	0	34592	0	0	0	10074	0	0	0	18392	0	0	0	21646	0	0	1	113700	0	0	0	6138	0	0	0	30614	0
1	27057884	rs765538564	C	T	gnomAD Exomes	PASS	NA	p.Pro531Leu	p.Pro531Leu	c.1592C>T	missense_variant			6	251324	0.000023873565596600405	0	0	2	16252	0	0	1	34592	0	0	0	10064	0	0	1	18390	0	0	0	21646	0	0	0	113630	0	0	0	6136	0	0	2	30614	0
1	27057889	rs200572766	C	T	gnomAD Exomes	PASS	NA	p.Pro533Ser	p.Pro533Ser	c.1597C>T	missense_variant	Benign		104	251370	0.00041373274455981223	0	0	0	16252	0	0	0	34592	0	0	0	10066	0	0	0	18392	0	0	52	21648	0	0	36	113670	0	0	9	6134	0	0	7	30616	0
1	27057895	rs752610128	C	A	gnomAD Exomes	PASS	NA	p.Pro535Thr	p.Pro535Thr	c.1603C>A	missense_variant			2	251346	0.000007957158657786477	0	0	2	16252	0	0	0	34592	0	0	0	10066	0	0	0	18392	0	0	0	21646	0	0	0	113652	0	0	0	6132	0	0	0	30614	0
1	27057898	rs777199232	T	C	gnomAD Exomes	PASS	NA	p.Ser536Pro	p.Ser536Pro	c.1606T>C	missense_variant			1	251302	0.000003979275930951604	0	0	0	16250	0	0	0	34592	0	0	0	10064	0	0	0	18386	0	0	0	21642	0	0	0	113628	0	0	0	6130	0	0	1	30610	0
1	27057908	rs540644702	C	G	gnomAD Exomes	PASS	NA	p.Ser539Trp	p.Ser539Trp	c.1616C>G	missense_variant			1	251296	0.00000397937094104164	0	0	0	16252	0	0	0	34592	0	0	0	10068	0	0	0	18392	0	0	0	21638	0	0	1	113610	0	0	0	6132	0	0	0	30612	0
1	27057908	rs540644702	C	T	gnomAD Exomes	PASS	NA	p.Ser539Leu	p.Ser539Leu	c.1616C>T	missense_variant			2	251296	0.00000795874188208328	0	0	1	16252	0	0	0	34592	0	0	0	10068	0	0	0	18392	0	0	0	21638	0	0	0	113610	0	0	1	6132	0	0	0	30612	0
1	27057911	rs892173376	C	T	gnomAD Exomes	PASS	NA	p.Thr540Met	p.Thr540Met	c.1619C>T	missense_variant	Uncertain significance		2	251286	0.000007959058602548491	0	0	1	16254	0	0	0	34590	0	0	0	10064	0	0	0	18392	0	0	0	21640	0	0	1	113600	0	0	0	6132	0	0	0	30614	0
1	27057916	rs1268688430	C	G	gnomAD Exomes	PASS	NA	p.Gln542Glu	p.Gln542Glu	c.1624C>G	missense_variant			1	251338	0.000003978705965671725	0	0	0	16254	0	0	0	34592	0	0	0	10074	0	0	0	18392	0	0	0	21642	0	0	1	113634	0	0	0	6134	0	0	0	30616	0
1	27057926	rs775882868	C	T	gnomAD Exomes	PASS	NA	p.Pro545Leu	p.Pro545Leu	c.1634C>T	missense_variant			1	251328	0.00000397886427298192	0	0	0	16254	0	0	0	34592	0	0	0	10076	0	0	0	18394	0	0	0	21640	0	0	0	113618	0	0	0	6138	0	0	1	30616	0
1	27057930	rs761124889	G	T	gnomAD Exomes	PASS	NA	p.Gln546His	p.Gln546His	c.1638G>T	missense_variant			2	251310	0.000007958298515777328	0	0	0	16254	0	0	0	34592	0	0	0	10074	0	0	0	18392	0	0	0	21638	0	0	0	113606	0	0	0	6138	0	0	2	30616	0
1	27057940	rs776630495	C	T	gnomAD Exomes	PASS	NA	p.Pro550Ser	p.Pro550Ser	c.1648C>T	missense_variant			4	251328	0.00001591545709192768	0	0	0	16254	0	0	0	34588	0	0	0	10074	0	0	0	18394	0	0	0	21642	0	0	4	113622	0	0	0	6138	0	0	0	30616	0
1	27057941	rs761975620	C	G	gnomAD Exomes	PASS	NA	p.Pro550Arg	p.Pro550Arg	c.1649C>G	missense_variant			2	251352	0.00000795696871319902	0	0	0	16254	0	0	0	34592	0	0	0	10074	0	0	0	18394	0	0	2	21640	0	0	0	113644	0	0	0	6138	0	0	0	30616	0
1	27057941	rs761975620	C	A	gnomAD Exomes	PASS	NA	p.Pro550His	p.Pro550His	c.1649C>A	missense_variant	Uncertain significance		1	251352	0.00000397848435659951	0	0	1	16254	0	0	0	34592	0	0	0	10074	0	0	0	18394	0	0	0	21640	0	0	0	113644	0	0	0	6138	0	0	0	30616	0
1	27057944	rs765337524	A	G	gnomAD Exomes	PASS	NA	p.Tyr551Cys	p.Tyr551Cys	c.1652A>G	missense_variant			1	251304	0.000003979244261929774	0	0	0	16254	0	0	1	34590	0	0	0	10074	0	0	0	18394	0	0	0	21640	0	0	0	113598	0	0	0	6138	0	0	0	30616	0
1	27057949	rs750699988	C	A	gnomAD Exomes	PASS	NA	p.Gln553Lys	p.Gln553Lys	c.1657C>A	missense_variant			2	251348	0.000007957095341916388	0	0	0	16254	0	0	0	34590	0	0	0	10072	0	0	2	18394	0	0	0	21638	0	0	0	113646	0	0	0	6138	0	0	0	30616	0
1	27057949	rs750699988	C	G	gnomAD Exomes	PASS	NA	p.Gln553Glu	p.Gln553Glu	c.1657C>G	missense_variant			1	251348	0.000003978547670958194	0	0	0	16254	0	0	0	34590	0	0	0	10072	0	0	0	18394	0	0	0	21638	0	0	1	113646	0	0	0	6138	0	0	0	30616	0
1	27057959	rs763231275	C	T	gnomAD Exomes	PASS	NA	p.Ala556Val	p.Ala556Val	c.1667C>T	missense_variant			1	251360	0.000003978357733927435	0	0	0	16252	0	0	0	34592	0	0	0	10074	0	0	0	18394	0	0	0	21642	0	0	1	113654	0	0	0	6136	0	0	0	30616	0
1	27057976	rs1349995890	C	G	gnomAD Exomes	PASS	NA	p.Gln562Glu	p.Gln562Glu	c.1684C>G	missense_variant			1	251352	0.00000397848435659951	0	0	0	16254	0	0	1	34592	0	0	0	10074	0	0	0	18394	0	0	0	21644	0	0	0	113640	0	0	0	6138	0	0	0	30616	0
1	27057985	rs1410475479	C	T	gnomAD Exomes	PASS	NA	p.Pro565Ser	p.Pro565Ser	c.1693C>T	missense_variant			1	251344	0.000003978610987332103	0	0	0	16252	0	0	0	34592	0	0	0	10076	0	0	0	18394	0	0	0	21644	0	0	1	113634	0	0	0	6138	0	0	0	30614	0
1	27057986	rs1290470259	C	T	gnomAD Exomes	PASS	NA	p.Pro565Leu	p.Pro565Leu	c.1694C>T	missense_variant			1	251354	0.0000039784527001758475	0	0	0	16254	0	0	0	34592	0	0	0	10076	0	0	0	18394	0	0	0	21644	0	0	1	113642	0	0	0	6138	0	0	0	30614	0
1	27057995	rs1266458095	C	T	gnomAD Exomes	PASS	NA	p.Pro568Leu	p.Pro568Leu	c.1703C>T	missense_variant			1	251342	0.000003978642646274797	0	0	0	16252	0	0	0	34588	0	0	0	10072	0	0	0	18394	0	0	0	21646	0	0	1	113638	0	0	0	6138	0	0	0	30614	0
1	27057998	rs767462445	C	T	gnomAD Exomes	PASS	NA	p.Ala569Val	p.Ala569Val	c.1706C>T	missense_variant			2	251308	0.000007958361850796631	0	0	0	16254	0	0	2	34588	0	0	0	10072	0	0	0	18394	0	0	0	21644	0	0	0	113606	0	0	0	6136	0	0	0	30614	0
1	27058000	rs752518436	C	A	gnomAD Exomes	PASS	NA	p.Pro570Thr	p.Pro570Thr	c.1708C>A	missense_variant			1	251324	0.0000039789275994334005	0	0	0	16256	0	0	0	34590	0	0	0	10074	0	0	0	18394	0	0	0	21648	0	0	1	113612	0	0	0	6136	0	0	0	30614	0
1	27058000	rs752518436	C	T	gnomAD Exomes	PASS	NA	p.Pro570Ser	p.Pro570Ser	c.1708C>T	missense_variant			1	251324	0.0000039789275994334005	0	0	1	16256	0	0	0	34590	0	0	0	10074	0	0	0	18394	0	0	0	21648	0	0	0	113612	0	0	0	6136	0	0	0	30614	0
1	27058007	rs778345898	C	T	gnomAD Exomes	PASS	NA	p.Thr572Met	p.Thr572Met	c.1715C>T	missense_variant	Uncertain significance		2	251290	0.000007958931911337499	0	0	0	16252	0	0	0	34590	0	0	0	10072	0	0	0	18394	0	0	0	21648	0	0	2	113588	0	0	0	6134	0	0	0	30612	0
1	27058021	rs747383681	G	A	gnomAD Exomes	PASS	NA	p.Ala577Thr	p.Ala577Thr	c.1729G>A	missense_variant			1	251292	0.00000397943428362224	0	0	0	16254	0	0	0	34590	0	0	0	10080	0	0	0	18394	0	0	0	21648	0	0	0	113582	0	0	0	6134	0	0	1	30610	0
1	27058025	rs368655469	C	T	gnomAD Exomes	PASS	NA	p.Ala578Val	p.Ala578Val	c.1733C>T	missense_variant			3	251290	0.000011938397867006248	0	0	1	16252	0	0	0	34590	0	0	0	10076	0	0	0	18394	0	0	0	21648	0	0	2	113584	0	0	0	6136	0	0	0	30610	0
1	27058030	rs202072242	C	A	gnomAD Exomes	PASS	NA	p.Pro580Thr	p.Pro580Thr	c.1738C>A	missense_variant			5	251336	0.000019893688130629915	0	0	0	16252	0	0	4	34588	0	0	0	10076	0	0	0	18394	0	0	0	21648	0	0	1	113632	0	0	0	6132	0	0	0	30614	0
1	27058037	rs1371039706	C	T	gnomAD Exomes	PASS	NA	p.Pro582Leu	p.Pro582Leu	c.1745C>T	missense_variant			1	251308	0.000003979180925398316	0	0	0	16252	0	0	0	34588	0	0	0	10076	0	0	0	18394	0	0	0	21646	0	0	1	113606	0	0	0	6132	0	0	0	30614	0
1	27058043	rs1430503340	C	A	gnomAD Exomes	PASS	NA	p.Ser584Tyr	p.Ser584Tyr	c.1751C>A	missense_variant			1	251304	0.000003979244261929774	0	0	0	16250	0	0	0	34588	0	0	0	10074	0	0	0	18394	0	0	0	21644	0	0	0	113608	0	0	0	6132	0	0	1	30614	0
1	27058046	rs1309861096	A	G	gnomAD Exomes	PASS	NA	p.Gln585Arg	p.Gln585Arg	c.1754A>G	missense_variant			1	251232	0.000003980384664373965	0	0	0	16250	0	0	1	34590	0	0	0	10072	0	0	0	18394	0	0	0	21642	0	0	0	113542	0	0	0	6130	0	0	0	30612	0
1	27058049	rs773397950	A	G	gnomAD Exomes	PASS	NA	p.Gln586Arg	p.Gln586Arg	c.1757A>G	missense_variant			1	251228	0.000003980448039231296	0	0	0	16250	0	0	0	34590	0	0	0	10070	0	0	0	18394	0	0	0	21640	0	0	0	113544	0	0	0	6126	0	0	1	30614	0
1	27058051	rs763319506	T	G	gnomAD Exomes	PASS	NA	p.Ser587Ala	p.Ser587Ala	c.1759T>G	missense_variant			3	251262	0.000011939728251784989	0	0	0	16252	0	0	0	34590	0	0	0	10072	0	0	0	18394	0	0	0	21642	0	0	3	113570	0	0	0	6128	0	0	0	30614	0
1	27058056	rs372078591	G	T	gnomAD Exomes	PASS	NA	p.Gln588His	p.Gln588His	c.1764G>T	missense_variant			1	251176	0.000003981272096060133	0	0	0	16254	0	0	0	34586	0	0	1	10066	0	0	0	18392	0	0	0	21628	0	0	0	113508	0	0	0	6128	0	0	0	30614	0
1	27058059	rs775218476	A	C	gnomAD Exomes	PASS	NA	p.Gln589His	p.Gln589His	c.1767A>C	missense_variant			1	251190	0.000003981050201043035	0	0	0	16254	0	0	0	34592	0	0	0	10064	0	0	0	18390	0	0	0	21632	0	0	0	113520	0	0	0	6130	0	0	1	30608	0
1	27058067	rs569516664	A	G	gnomAD Exomes	PASS	NA	p.Tyr592Cys	p.Tyr592Cys	c.1775A>G	missense_variant			1	251116	0.0000039822233549435324	0	0	0	16252	0	0	0	34588	0	0	0	10064	0	0	0	18394	0	0	0	21626	0	0	0	113460	0	0	0	6126	0	0	1	30606	0
1	27058078	rs763739196	C	T	gnomAD Exomes	PASS	NA	p.Arg596Cys	p.Arg596Cys	c.1786C>T	missense_variant			1	250878	0.00000398600116391234	0	0	0	16248	0	0	0	34590	0	0	0	10054	0	0	0	18392	0	0	0	21622	0	0	1	113264	0	0	0	6122	0	0	0	30586	0
1	27058079	rs1057523568	G	A	gnomAD Exomes	PASS	NA	p.Arg596His	p.Arg596His	c.1787G>A	missense_variant	Likely pathogenic		1	250782	0.00000398752701549553	0	0	0	16248	0	0	0	34590	0	0	0	10052	0	0	0	18392	0	0	0	21610	0	0	1	113212	0	0	0	6122	0	0	0	30556	0
1	27058090	rs757146587	C	T	gnomAD Exomes	PASS	NA	p.Pro600Ser	p.Pro600Ser	c.1798C>T	missense_variant			1	250534	0.000003991474211085122	0	0	0	16236	0	0	1	34564	0	0	0	10020	0	0	0	18390	0	0	0	21596	0	0	0	113064	0	0	0	6116	0	0	0	30548	0
1	27058091	rs764766076	C	T	gnomAD Exomes	PASS	NA	p.Pro600Leu	p.Pro600Leu	c.1799C>T	missense_variant			2	250456	0.000007985434567349156	0	0	1	16240	0	0	1	34574	0	0	0	10028	0	0	0	18392	0	0	0	21588	0	0	0	112976	0	0	0	6120	0	0	0	30538	0
1	27059203	rs771633906	T	G	gnomAD Exomes	PASS	NA	p.Ser614Ala	p.Ser614Ala	c.1840T>G	missense_variant			11	251478	0.0000437414008382443	0	0	0	16256	0	0	2	34590	0	0	0	10078	0	0	0	18394	0	0	0	21648	0	0	9	113756	0	0	0	6140	0	0	0	30616	0
1	27059207	rs1437676197	C	T	gnomAD Exomes	PASS	NA	p.Ala615Val	p.Ala615Val	c.1844C>T	missense_variant			2	251476	0.000007953045221015128	0	0	0	16256	0	0	1	34590	0	0	0	10080	0	0	0	18394	0	0	0	21646	0	0	1	113754	0	0	0	6140	0	0	0	30616	0
1	27059222	rs1324498175	C	T	gnomAD Exomes	PASS	NA	p.Ser620Phe	p.Ser620Phe	c.1859C>T	missense_variant			1	251478	0.000003976490985294937	0	0	0	16256	0	0	0	34590	0	0	0	10078	0	0	1	18394	0	0	0	21648	0	0	0	113756	0	0	0	6140	0	0	0	30616	0
1	27059230	rs267598525	G	A	gnomAD Exomes	PASS	NA	p.Gly623Arg	p.Gly623Arg	c.1867G>A	missense_variant			1	251476	0.000003976522610507564	0	0	0	16256	0	0	0	34588	0	0	0	10080	0	0	0	18394	0	0	0	21648	0	0	1	113754	0	0	0	6140	0	0	0	30616	0
1	27059243	rs751259526	A	T	gnomAD Exomes	PASS	NA	p.Asp627Val	p.Asp627Val	c.1880A>T	missense_variant			1	251448	0.000003976965416308739	0	0	0	16254	0	0	0	34576	0	0	0	10078	0	0	0	18394	0	0	0	21648	0	0	1	113750	0	0	0	6136	0	0	0	30612	0
1	27059243	rs751259526	A	G	gnomAD Exomes	PASS	NA	p.Asp627Gly	p.Asp627Gly	c.1880A>G	missense_variant			3	251448	0.000011930896248926219	0	0	0	16254	0	0	0	34576	0	0	0	10078	0	0	0	18394	0	0	0	21648	0	0	0	113750	0	0	0	6136	0	0	3	30612	0
1	27059246	rs927444249	T	G	gnomAD Exomes	PASS	NA	p.Met628Arg	p.Met628Arg	c.1883T>G	missense_variant			1	251468	0.000003976649116388566	0	0	0	16256	0	0	0	34580	0	0	0	10078	0	0	0	18394	0	0	0	21648	0	0	0	113756	0	0	0	6140	0	0	1	30616	0
1	27059246	rs927444249	T	C	gnomAD Exomes	PASS	NA	p.Met628Thr	p.Met628Thr	c.1883T>C	missense_variant			1	251468	0.000003976649116388566	0	0	0	16256	0	0	0	34580	0	0	0	10078	0	0	0	18394	0	0	0	21648	0	0	1	113756	0	0	0	6140	0	0	0	30616	0
1	27059250	rs754559193	C	A	gnomAD Exomes	PASS	NA	p.Asn629Lys	p.Asn629Lys	c.1887C>A	missense_variant			2	251454	0.000007953741042099152	0	0	0	16256	0	0	0	34578	0	0	0	10076	0	0	2	18394	0	0	0	21646	0	0	0	113752	0	0	0	6138	0	0	0	30614	0
1	27059252	rs781659030	T	G	gnomAD Exomes	PASS	NA	p.Leu630Arg	p.Leu630Arg	c.1889T>G	missense_variant			1	251428	0.00000397728176654947	0	0	0	16256	0	0	0	34568	0	0	0	10078	0	0	1	18392	0	0	0	21648	0	0	0	113742	0	0	0	6130	0	0	0	30614	0
1	27059252	rs781659030	T	A	gnomAD Exomes	PASS	NA	p.Leu630Gln	p.Leu630Gln	c.1889T>A	missense_variant			1	251428	0.00000397728176654947	0	0	0	16256	0	0	0	34568	0	0	0	10078	0	0	0	18392	0	0	0	21648	0	0	0	113742	0	0	0	6130	0	0	1	30614	0
1	27059255	rs748512916	G	C	gnomAD Exomes	PASS	NA	p.Ser631Thr	p.Ser631Thr	c.1892G>C	missense_variant			1	251450	0.0000039769337840524954	0	0	0	16256	0	0	0	34572	0	0	0	10078	0	0	0	18394	0	0	0	21648	0	0	1	113752	0	0	0	6138	0	0	0	30612	0
1	27059264	rs1269622011	C	T	gnomAD Exomes	PASS	NA	p.Ser634Leu	p.Ser634Leu	c.1901C>T	missense_variant			1	251410	0.000003977566524800128	0	0	1	16252	0	0	0	34568	0	0	0	10078	0	0	0	18390	0	0	0	21646	0	0	0	113732	0	0	0	6136	0	0	0	30608	0
1	27087348	rs1167571461	A	G	gnomAD Exomes	PASS	NA	p.Asp641Gly	p.Asp641Gly	c.1922A>G	missense_variant			1	250158	0.0000039974735966868935	0	0	0	16178	0	0	0	34548	0	0	0	10060	0	0	0	18318	0	0	0	21226	0	0	1	113136	0	0	0	6110	0	0	0	30582	0
1	27087362	rs767278096	A	C	gnomAD Exomes	PASS	NA	p.Ile646Leu	p.Ile646Leu	c.1936A>C	missense_variant			1	250930	0.000003985175148447774	0	0	0	16226	0	0	0	34572	0	0	0	10074	0	0	0	18348	0	0	0	21468	0	0	1	113516	0	0	0	6124	0	0	0	30602	0
1	27087365	rs1283216163	G	A	gnomAD Exomes	PASS	NA	p.Asp647Asn	p.Asp647Asn	c.1939G>A	missense_variant			1	250978	0.000003984412976436181	0	0	0	16232	0	0	0	34578	0	0	0	10076	0	0	0	18354	0	0	0	21484	0	0	1	113518	0	0	0	6126	0	0	0	30610	0
1	27087368	rs752331536	G	A	gnomAD Exomes	PASS	NA	p.Asp648Asn	p.Asp648Asn	c.1942G>A	missense_variant			1	251034	0.000003983524144139838	0	0	0	16232	0	0	0	34574	0	0	0	10076	0	0	0	18358	0	0	0	21500	0	0	1	113558	0	0	0	6126	0	0	0	30610	0
1	27087377	rs1341298575	A	G	gnomAD Exomes	PASS	NA	p.Met651Val	p.Met651Val	c.1951A>G	missense_variant			1	251262	0.000003979909417261663	0	0	1	16250	0	0	0	34580	0	0	0	10080	0	0	0	18366	0	0	0	21586	0	0	0	113652	0	0	0	6134	0	0	0	30614	0
1	27087378	rs756561081	T	C	gnomAD Exomes	PASS	NA	p.Met651Thr	p.Met651Thr	c.1952T>C	missense_variant			1	251278	0.000003979655998535487	0	0	0	16252	0	0	0	34578	0	0	0	10080	0	0	0	18370	0	0	0	21580	0	0	1	113670	0	0	0	6134	0	0	0	30614	0
1	27087392	rs1275523889	G	A	gnomAD Exomes	PASS	NA	p.Ala656Thr	p.Ala656Thr	c.1966G>A	missense_variant			2	251364	0.000007956588851227702	0	0	0	16256	0	0	0	34588	0	0	0	10078	0	0	2	18380	0	0	0	21608	0	0	0	113706	0	0	0	6134	0	0	0	30614	0
1	27087407	rs1237083347	G	T	gnomAD Exomes	PASS	NA	p.Val661Leu	p.Val661Leu	c.1981G>T	missense_variant			1	251434	0.0000039771868561928774	0	0	0	16256	0	0	0	34590	0	0	0	10080	0	0	0	18388	0	0	0	21626	0	0	1	113742	0	0	0	6138	0	0	0	30614	0
1	27087426	rs1483788202	C	T	gnomAD Exomes	PASS	NA	p.Ser667Phe	p.Ser667Phe	c.2000C>T	missense_variant			1	251432	0.000003977218492475103	0	0	0	16256	0	0	0	34592	0	0	0	10080	0	0	1	18388	0	0	0	21628	0	0	0	113736	0	0	0	6136	0	0	0	30616	0
1	27087451	rs1449463853	T	A	gnomAD Exomes	PASS	NA	p.Asn675Lys	p.Asn675Lys	c.2025T>A	missense_variant			1	251446	0.0000039769970490681895	0	0	0	16256	0	0	0	34592	0	0	0	10080	0	0	0	18392	0	0	0	21624	0	0	1	113748	0	0	0	6140	0	0	0	30614	0
1	27087456	rs779097022	C	T	gnomAD Exomes	PASS	NA	p.Ala677Val	p.Ala677Val	c.2030C>T	missense_variant			2	251448	0.000007953930832617479	0	0	0	16256	0	0	1	34592	0	0	0	10080	0	0	0	18392	0	0	0	21618	0	0	1	113754	0	0	0	6140	0	0	0	30616	0
1	27087462	rs1412218679	C	T	gnomAD Exomes	PASS	NA	p.Ser679Phe	p.Ser679Phe	c.2036C>T	missense_variant			1	251450	0.0000039769337840524954	0	0	0	16254	0	0	1	34592	0	0	0	10078	0	0	0	18392	0	0	0	21620	0	0	0	113758	0	0	0	6140	0	0	0	30616	0
1	27087464	rs745921263	C	T	gnomAD Exomes	PASS	NA	p.Pro680Ser	p.Pro680Ser	c.2038C>T	missense_variant			12	251454	0.00004772244625259491	1	0	0	16256	0	0	1	34592	0	0	0	10080	0	0	0	18394	0	0	0	21622	0	0	0	113754	0	0	0	6140	0	0	11	30616	1
1	27087490	rs772402358	C	G	gnomAD Exomes	PASS	NA	p.His688Gln	p.His688Gln	c.2064C>G	missense_variant			1	251446	0.0000039769970490681895	0	0	0	16256	0	0	1	34592	0	0	0	10080	0	0	0	18394	0	0	0	21620	0	0	0	113748	0	0	0	6140	0	0	0	30616	0
1	27087495	rs769595876	C	A	gnomAD Exomes	PASS	NA	p.Pro690His	p.Pro690His	c.2069C>A	missense_variant			1	251458	0.000003976807260059334	0	0	0	16256	0	0	0	34592	0	0	0	10080	0	0	1	18394	0	0	0	21624	0	0	0	113756	0	0	0	6140	0	0	0	30616	0
1	27087500	rs146402512	A	G	gnomAD Exomes	PASS	NA	p.Ile692Val	p.Ile692Val	c.2074A>G	missense_variant			53	251454	0.00021077413761562752	0	0	1	16254	0	0	1	34592	0	0	0	10080	0	0	0	18394	0	0	1	21628	0	0	49	113750	0	0	1	6140	0	0	0	30616	0
1	27087501	rs1299700527	T	C	gnomAD Exomes	PASS	NA	p.Ile692Thr	p.Ile692Thr	c.2075T>C	missense_variant			1	251432	0.000003977218492475103	0	0	0	16254	0	0	1	34590	0	0	0	10080	0	0	0	18394	0	0	0	21616	0	0	0	113742	0	0	0	6140	0	0	0	30616	0
1	27087504	rs770764901	G	A	gnomAD Exomes	PASS	NA	p.Arg693Gln	p.Arg693Gln	c.2078G>A	missense_variant			1	251416	0.00000397747160085277	0	0	0	16256	0	0	0	34592	0	0	0	10078	0	0	1	18392	0	0	0	21612	0	0	0	113732	0	0	0	6138	0	0	0	30616	0
1	27087516	rs370916036	C	T	gnomAD Exomes	PASS	NA	p.Pro697Leu	p.Pro697Leu	c.2090C>T	missense_variant			1	251392	0.00000397785132382892	0	0	0	16256	0	0	0	34588	0	0	0	10076	0	0	0	18390	0	0	0	21634	0	0	1	113698	0	0	0	6136	0	0	0	30614	0
1	27087519	rs758974480	C	T	gnomAD Exomes	PASS	NA	p.Ser698Phe	p.Ser698Phe	c.2093C>T	missense_variant			1	251392	0.00000397785132382892	0	0	0	16254	0	0	0	34590	0	0	0	10078	0	0	0	18392	0	0	0	21638	0	0	1	113686	0	0	0	6138	0	0	0	30616	0
1	27087536	rs760364683	G	A	gnomAD Exomes	PASS	NA	p.Ala704Thr	p.Ala704Thr	c.2110G>A	missense_variant			7	251316	0.00002785337980868707	0	0	0	16252	0	0	0	34584	0	0	0	10078	0	0	0	18392	0	0	0	21610	0	0	7	113658	0	0	0	6130	0	0	0	30612	0
1	27087539	rs1189797847	A	G	gnomAD Exomes	PASS	NA	p.Ser705Gly	p.Ser705Gly	c.2113A>G	missense_variant			1	251358	0.000003978389388839822	0	0	0	16256	0	0	0	34588	0	0	0	10076	0	0	1	18392	0	0	0	21634	0	0	0	113666	0	0	0	6130	0	0	0	30616	0
1	27087549	rs367889013	A	C	gnomAD Exomes	PASS	NA	p.Gln708Pro	p.Gln708Pro	c.2123A>C	missense_variant	Benign/Likely benign		791	251320	0.003147381823969441	18	0	0	16256	0	0	1	34590	0	0	0	10074	0	0	0	18392	0	0	0	21634	0	0	8	113628	0	0	9	6130	0	0	773	30616	18
1	27087554	rs935971471	C	T	gnomAD Exomes	PASS	NA	p.Arg710Cys	p.Arg710Cys	c.2128C>T	missense_variant			1	251228	0.000003980448039231296	0	0	0	16256	0	0	0	34588	0	0	0	10074	0	0	0	18392	0	0	0	21614	0	0	1	113560	0	0	0	6130	0	0	0	30614	0
1	27087555	rs1171422700	G	A	gnomAD Exomes	PASS	NA	p.Arg710His	p.Arg710His	c.2129G>A	missense_variant			2	251224	0.000007961022832213483	0	0	0	16256	0	0	2	34584	0	0	0	10072	0	0	0	18390	0	0	0	21598	0	0	0	113578	0	0	0	6130	0	0	0	30616	0
1	27087555	rs1171422700	G	T	gnomAD Exomes	PASS	NA	p.Arg710Leu	p.Arg710Leu	c.2129G>T	missense_variant			3	251224	0.000011941534248320225	0	0	0	16256	0	0	0	34584	0	0	0	10072	0	0	0	18390	0	0	0	21598	0	0	3	113578	0	0	0	6130	0	0	0	30616	0
1	27087561	rs757840961	G	C	gnomAD Exomes	PASS	NA	p.Gly712Ala	p.Gly712Ala	c.2135G>C	missense_variant			2	251190	0.00000796210040208607	0	0	0	16256	0	0	0	34586	0	0	0	10070	0	0	0	18394	0	0	0	21612	0	0	2	113540	0	0	0	6120	0	0	0	30612	0
1	27087570	rs1387691435	C	T	gnomAD Exomes	PASS	NA	p.Ser715Leu	p.Ser715Leu	c.2144C>T	missense_variant			1	251044	0.000003983365465814758	0	0	1	16254	0	0	0	34582	0	0	0	10070	0	0	0	18392	0	0	0	21604	0	0	0	113406	0	0	0	6124	0	0	0	30612	0
1	27087882	rs755264625	G	C	gnomAD Exomes	PASS	NA	p.Gln723His	p.Gln723His	c.2169G>C	missense_variant			4	251360	0.00001591343093570974	0	0	0	16254	0	0	2	34590	0	0	0	10072	0	0	0	18394	0	0	0	21644	0	0	2	113664	0	0	0	6130	0	0	0	30612	0
1	27087893	rs376482571	G	A	gnomAD Exomes	PASS	NA	p.Arg727Gln	p.Arg727Gln	c.2180G>A	missense_variant			1	251324	0.0000039789275994334005	0	0	0	16234	0	0	0	34590	0	0	0	10074	0	0	0	18394	0	0	0	21646	0	0	0	113644	0	0	0	6128	0	0	1	30614	0
1	27087896	rs1183860371	C	T	gnomAD Exomes	PASS	NA	p.Pro728Leu	p.Pro728Leu	c.2183C>T	missense_variant			1	251366	0.00000397826277221263	0	0	0	16246	0	0	0	34590	0	0	0	10074	0	0	0	18394	0	0	0	21646	0	0	1	113666	0	0	0	6134	0	0	0	30616	0
1	27087898	rs1366553001	C	T	gnomAD Exomes	PASS	NA	p.Pro729Ser	p.Pro729Ser	c.2185C>T	missense_variant			1	251376	0.000003978104512761759	0	0	0	16252	0	0	0	34590	0	0	0	10074	0	0	0	18394	0	0	0	21644	0	0	0	113674	0	0	0	6132	0	0	1	30616	0
1	27087908	rs1472315918	A	G	gnomAD Exomes	PASS	NA	p.Gln732Arg	p.Gln732Arg	c.2195A>G	missense_variant			1	251374	0.000003978136163644609	0	0	0	16252	0	0	0	34592	0	0	0	10074	0	0	1	18394	0	0	0	21648	0	0	0	113664	0	0	0	6134	0	0	0	30616	0
1	27087911	rs757025491	C	T	gnomAD Exomes	PASS	NA	p.Ser733Leu	p.Ser733Leu	c.2198C>T	missense_variant			6	251372	0.000023869006890186655	0	0	0	16252	0	0	0	34590	0	0	0	10074	0	0	0	18394	0	0	0	21648	0	0	6	113664	0	0	0	6134	0	0	0	30616	0
1	27087917	rs142353005	G	A	gnomAD Exomes	PASS	NA	p.Ser735Asn	p.Ser735Asn	c.2204G>A	missense_variant	Likely benign		31	251364	0.00012332712719402938	0	0	2	16250	0	0	1	34588	0	0	0	10074	0	0	0	18394	0	0	0	21648	0	0	28	113660	0	0	0	6134	0	0	0	30616	0
1	27087922	rs772110993	A	G	gnomAD Exomes	PASS	NA	p.Met737Val	p.Met737Val	c.2209A>G	missense_variant			2	251388	0.000007955829236081276	0	0	0	16252	0	0	0	34590	0	0	0	10076	0	0	0	18394	0	0	0	21648	0	0	2	113676	0	0	0	6136	0	0	0	30616	0
1	27087934	rs139157793	A	G	gnomAD Exomes	PASS	NA	p.Met741Val	p.Met741Val	c.2221A>G	missense_variant			3	251378	0.000011934218587147643	0	0	2	16254	0	0	0	34590	0	0	0	10076	0	0	0	18394	0	0	0	21648	0	0	1	113666	0	0	0	6134	0	0	0	30616	0
1	27087950	rs776157620	T	A	gnomAD Exomes	PASS	NA	p.Ile746Asn	p.Ile746Asn	c.2237T>A	missense_variant			3	251362	0.000011934978238556345	0	0	0	16256	0	0	0	34588	0	0	0	10076	0	0	0	18394	0	0	0	21648	0	0	0	113652	0	0	0	6134	0	0	3	30614	0
1	27087953	rs1244463961	C	T	gnomAD Exomes	PASS	NA	p.Ala747Val	p.Ala747Val	c.2240C>T	missense_variant			1	251330	0.000003978832610512076	0	0	0	16256	0	0	0	34588	0	0	0	10074	0	0	0	18394	0	0	0	21648	0	0	1	113620	0	0	0	6134	0	0	0	30616	0
1	27088646	rs1187874538	A	T	gnomAD Exomes	PASS	NA	p.Tyr752Phe	p.Tyr752Phe	c.2255A>T	missense_variant			1	249540	0.00000400737356736395	0	0	0	16222	0	0	0	34240	0	0	0	9948	0	0	0	18328	0	0	0	21586	0	0	1	112688	0	0	0	6072	0	0	0	30456	0
1	27088648	rs1450169402	A	G	gnomAD Exomes	PASS	NA	p.Met753Val	p.Met753Val	c.2257A>G	missense_variant			1	249782	0.000004003491044190534	0	0	0	16218	0	0	0	34316	0	0	0	9962	0	0	0	18346	0	0	0	21584	0	0	0	112816	0	0	0	6072	0	0	1	30468	0
1	27088674	rs747792434	G	C	gnomAD Exomes	PASS	NA	p.Gln761His	p.Gln761His	c.2283G>C	missense_variant			1	251178	0.0000039812403952575465	0	0	0	16254	0	0	0	34572	0	0	0	10060	0	0	0	18392	0	0	0	21640	0	0	1	113524	0	0	0	6134	0	0	0	30602	0
1	27088681	rs769476811	T	A	gnomAD Exomes	PASS	NA	p.Ser764Thr	p.Ser764Thr	c.2290T>A	missense_variant			1	251118	0.000003982191638990435	0	0	0	16248	0	0	0	34554	0	0	0	10064	0	0	0	18386	0	0	0	21634	0	0	1	113508	0	0	0	6130	0	0	0	30594	0
1	27088687	rs771230582	C	G	gnomAD Exomes	PASS	NA	p.Gln766Glu	p.Gln766Glu	c.2296C>G	missense_variant			1	251284	0.000003979560974833256	0	0	0	16256	0	0	0	34580	0	0	0	10070	0	0	0	18394	0	0	0	21642	0	0	1	113592	0	0	0	6136	0	0	0	30614	0
1	27088693	rs767536659	G	A	gnomAD Exomes	PASS	NA	p.Gly768Ser	p.Gly768Ser	c.2302G>A	missense_variant	Benign		8	251294	0.000031835220896638996	0	0	0	16254	0	0	5	34582	0	0	0	10074	0	0	0	18388	0	0	0	21642	0	0	3	113602	0	0	0	6138	0	0	0	30614	0
1	27088700	rs1455731842	C	T	gnomAD Exomes	PASS	NA	p.Ala770Val	p.Ala770Val	c.2309C>T	missense_variant			1	251352	0.00000397848435659951	0	0	0	16254	0	0	0	34582	0	0	0	10076	0	0	0	18394	0	0	0	21646	0	0	1	113650	0	0	0	6134	0	0	0	30616	0
1	27088706	rs760862718	C	G	gnomAD Exomes	PASS	NA	p.Ser772Cys	p.Ser772Cys	c.2315C>G	missense_variant			1	251378	0.000003978072862382547	0	0	0	16254	0	0	0	34584	0	0	0	10078	0	0	0	18394	0	0	0	21646	0	0	1	113672	0	0	0	6134	0	0	0	30616	0
1	27088709	rs373690941	C	T	gnomAD Exomes	PASS	NA	p.Pro773Leu	p.Pro773Leu	c.2318C>T	missense_variant			11	251380	0.000043758453337576574	0	0	0	16254	0	0	0	34586	0	0	6	10078	0	0	0	18394	0	0	0	21646	0	0	2	113670	0	0	1	6138	0	0	2	30614	0
1	27088712	rs754046530	G	A	gnomAD Exomes	PASS	NA	p.Arg774His	p.Arg774His	c.2321G>A	missense_variant			5	251364	0.000019891472128069255	0	0	0	16254	0	0	5	34584	0	0	0	10078	0	0	0	18394	0	0	0	21644	0	0	0	113660	0	0	0	6136	0	0	0	30614	0
1	27088723	rs990194975	G	A	gnomAD Exomes	PASS	NA	p.Gly778Arg	p.Gly778Arg	c.2332G>A	missense_variant			3	251392	0.000011933553971486761	0	0	0	16254	0	0	0	34586	0	0	0	10078	0	0	1	18392	0	0	0	21648	0	0	2	113684	0	0	0	6134	0	0	0	30616	0
1	27088735	rs754911395	C	T	gnomAD Exomes	PASS	NA	p.His782Tyr	p.His782Tyr	c.2344C>T	missense_variant			2	251440	0.000007954183900731784	0	0	2	16256	0	0	0	34588	0	0	0	10078	0	0	0	18394	0	0	0	21648	0	0	0	113724	0	0	0	6138	0	0	0	30614	0
1	27088738	rs200930418	A	G	gnomAD Exomes	PASS	NA	p.Thr783Ala	p.Thr783Ala	c.2347A>G	missense_variant			3	251436	0.000011931465661241827	0	0	3	16256	0	0	0	34586	0	0	0	10080	0	0	0	18394	0	0	0	21648	0	0	0	113718	0	0	0	6138	0	0	0	30616	0
1	27088742	rs747693064	G	T	gnomAD Exomes	PASS	NA	p.Gly784Val	p.Gly784Val	c.2351G>T	missense_variant			2	251424	0.000007954690085274277	0	0	1	16254	0	0	0	34584	0	0	0	10080	0	0	0	18392	0	0	0	21648	0	0	1	113712	0	0	0	6138	0	0	0	30616	0
1	27088747	rs1471823033	G	A	gnomAD Exomes	PASS	NA	p.Gly786Ser	p.Gly786Ser	c.2356G>A	missense_variant			1	251420	0.000003977408320738207	0	0	0	16254	0	0	0	34584	0	0	0	10078	0	0	0	18394	0	0	0	21648	0	0	0	113710	0	0	0	6138	0	0	1	30614	0
1	27088748	rs769121528	G	T	gnomAD Exomes	PASS	NA	p.Gly786Val	p.Gly786Val	c.2357G>T	missense_variant			2	251398	0.000007955512772575756	0	0	0	16252	0	0	2	34582	0	0	0	10080	0	0	0	18392	0	0	0	21648	0	0	0	113690	0	0	0	6138	0	0	0	30616	0
1	27088748	rs769121528	G	A	gnomAD Exomes	PASS	NA	p.Gly786Asp	p.Gly786Asp	c.2357G>A	missense_variant			1	251398	0.000003977756386287878	0	0	0	16252	0	0	0	34582	0	0	0	10080	0	0	0	18392	0	0	0	21648	0	0	1	113690	0	0	0	6138	0	0	0	30616	0
1	27088762	rs748894219	A	C	gnomAD Exomes	PASS	NA	p.Asn791His	p.Asn791His	c.2371A>C	missense_variant			1	251332	0.000003978800948546146	0	0	0	16248	0	0	0	34574	0	0	0	10074	0	0	1	18388	0	0	0	21644	0	0	0	113662	0	0	0	6130	0	0	0	30612	0
1	27088768	rs372272181	A	C	gnomAD Exomes	PASS	NA	p.Met793Leu	p.Met793Leu	c.2377A>C	missense_variant			1	251280	0.000003979624323463865	0	0	0	16250	0	0	0	34574	0	0	0	10072	0	0	1	18384	0	0	0	21644	0	0	0	113618	0	0	0	6126	0	0	0	30612	0
1	27088768	rs372272181	A	T	gnomAD Exomes	PASS	NA	p.Met793Leu	p.Met793Leu	c.2377A>T	missense_variant			1	251280	0.000003979624323463865	0	0	0	16250	0	0	0	34574	0	0	0	10072	0	0	0	18384	0	0	0	21644	0	0	1	113618	0	0	0	6126	0	0	0	30612	0
1	27088768	rs372272181	A	G	gnomAD Exomes	PASS	NA	p.Met793Val	p.Met793Val	c.2377A>G	missense_variant			1	251280	0.000003979624323463865	0	0	0	16250	0	0	0	34574	0	0	0	10072	0	0	0	18384	0	0	0	21644	0	0	1	113618	0	0	0	6126	0	0	0	30612	0
1	27088778	rs772620836	A	G	gnomAD Exomes	PASS	NA	p.Tyr796Cys	p.Tyr796Cys	c.2387A>G	missense_variant			2	251252	0.000007960135640711318	0	0	0	16238	0	0	2	34568	0	0	0	10072	0	0	0	18384	0	0	0	21642	0	0	0	113606	0	0	0	6130	0	0	0	30612	0
1	27088780	rs1284809501	G	C	gnomAD Exomes	PASS	NA	p.Gly797Arg	p.Gly797Arg	c.2389G>C	missense_variant			1	251146	0.00000398174766868674	0	0	0	16230	0	0	0	34568	0	0	0	10066	0	0	0	18374	0	0	0	21642	0	0	0	113530	0	0	0	6128	0	0	1	30608	0
1	27088784	rs140683722	C	T	gnomAD Exomes	PASS	NA	p.Pro798Leu	p.Pro798Leu	c.2393C>T	missense_variant			5	251102	0.000019912226903808014	0	0	0	16236	0	0	0	34558	0	0	2	10060	0	0	0	18374	0	0	0	21636	0	0	3	113506	0	0	0	6126	0	0	0	30606	0
1	27088792	rs764021659	G	T	gnomAD Exomes	PASS	NA	p.Gly801Cys	p.Gly801Cys	c.2401G>T	missense_variant			1	250642	0.000003989754310929533	0	0	0	16224	0	0	0	34450	0	0	0	10050	0	0	0	18330	0	0	0	21616	0	0	0	113308	0	0	0	6112	0	0	1	30552	0
1	27088798	rs1219313917	T	C	gnomAD Exomes	PASS	NA	p.Tyr803His	p.Tyr803His	c.2407T>C	missense_variant			3	250794	0.00001196200866049427	0	0	0	16224	0	0	0	34514	0	0	0	10050	0	0	0	18360	0	0	0	21620	0	0	3	113310	0	0	0	6118	0	0	0	30598	0
1	27088805	rs762082157	C	T	gnomAD Exomes	PASS	NA	p.Pro805Leu	p.Pro805Leu	c.2414C>T	missense_variant			2	250430	0.000007986263626562313	0	0	0	16198	0	0	0	34438	0	0	0	10026	0	0	0	18342	0	0	0	21614	0	0	1	113112	0	0	0	6104	0	0	1	30596	0
1	27089488	rs1168844460	A	G	gnomAD Exomes	PASS	NA	p.Tyr815Cys	p.Tyr815Cys	c.2444A>G	missense_variant			1	247916	0.000004033624292098937	0	0	0	16202	0	0	0	34394	0	0	0	9902	0	0	0	18374	0	0	0	21572	0	0	1	110984	0	0	0	6062	0	0	0	30426	0
1	27089503	rs773242876	A	G	gnomAD Exomes	PASS	NA	p.Asn820Ser	p.Asn820Ser	c.2459A>G	missense_variant			5	249252	0.00002006001957857911	0	0	0	16222	0	0	0	34510	0	0	0	10016	0	0	0	18384	0	0	0	21620	0	0	4	111830	0	0	0	6094	0	0	1	30576	0
1	27089509	rs146047233	A	G	gnomAD Exomes	PASS	NA	p.Asn822Ser	p.Asn822Ser	c.2465A>G	missense_variant			13	249662	0.000052070399179690944	0	0	2	16226	0	0	8	34524	0	0	0	10040	0	0	1	18388	0	0	0	21626	0	0	0	112154	0	0	1	6106	0	0	1	30598	0
1	27089520		G	A	gnomAD Exomes	PASS	NA	p.Ala826Thr	p.Ala826Thr	c.2476G>A	missense_variant			1	250176	0.0000039971859810693274	0	0	0	16234	0	0	0	34546	0	0	0	10044	0	0	1	18384	0	0	0	21634	0	0	0	112616	0	0	0	6114	0	0	0	30604	0
1	27089521	rs1454558348	C	T	gnomAD Exomes	PASS	NA	p.Ala826Val	p.Ala826Val	c.2477C>T	missense_variant			1	250168	0.000003997313805122958	0	0	0	16230	0	0	0	34550	0	0	0	10046	0	0	0	18386	0	0	0	21632	0	0	0	112618	0	0	0	6110	0	0	1	30596	0
1	27089547	rs1309543482	A	G	gnomAD Exomes	PASS	NA	p.Met835Val	p.Met835Val	c.2503A>G	missense_variant			1	250972	0.000003984508231994007	0	0	0	16236	0	0	0	34574	0	0	0	10064	0	0	1	18386	0	0	0	21644	0	0	0	113330	0	0	0	6124	0	0	0	30614	0
1	27089550	rs1255824993	G	T	gnomAD Exomes	PASS	NA	p.Gly836Cys	p.Gly836Cys	c.2506G>T	missense_variant			3	250992	0.000011952572193536049	0	0	0	16234	0	0	0	34576	0	0	0	10062	0	0	0	18384	0	0	2	21644	0	0	1	113356	0	0	0	6122	0	0	0	30614	0
1	27089556	rs753334968	G	A	gnomAD Exomes	PASS	NA	p.Gly838Arg	p.Gly838Arg	c.2512G>A	missense_variant			4	251036	0.000015933969629853885	0	0	0	16234	0	0	0	34578	0	0	0	10066	0	0	0	18382	0	0	0	21644	0	0	4	113392	0	0	0	6126	0	0	0	30614	0
1	27089560	rs374582065	G	T	gnomAD Exomes	PASS	NA	p.Gly839Val	p.Gly839Val	c.2516G>T	missense_variant			9	251126	0.0000358385830220686	0	0	1	16240	0	0	0	34582	0	0	0	10068	0	0	0	18378	0	0	3	21646	0	0	5	113474	0	0	0	6126	0	0	0	30612	0
1	27089560	rs374582065	G	C	gnomAD Exomes	PASS	NA	p.Gly839Ala	p.Gly839Ala	c.2516G>C	missense_variant			1	251126	0.000003982064780229845	0	0	0	16240	0	0	0	34582	0	0	0	10068	0	0	0	18378	0	0	0	21646	0	0	1	113474	0	0	0	6126	0	0	0	30612	0
1	27089568	rs923663579	C	T	gnomAD Exomes	PASS	NA	p.His842Tyr	p.His842Tyr	c.2524C>T	missense_variant			1	251190	0.000003981050201043035	0	0	0	16234	0	0	0	34578	0	0	0	10066	0	0	0	18380	0	0	0	21648	0	0	1	113542	0	0	0	6128	0	0	0	30614	0
1	27089569	rs1421023459	A	G	gnomAD Exomes	PASS	NA	p.His842Arg	p.His842Arg	c.2525A>G	missense_variant			1	251212	0.000003980701558842731	0	0	0	16240	0	0	0	34580	0	0	0	10066	0	0	0	18380	0	0	0	21648	0	0	1	113556	0	0	0	6128	0	0	0	30614	0
1	27089575	rs1412444313	A	G	gnomAD Exomes	PASS	NA	p.Gln844Arg	p.Gln844Arg	c.2531A>G	missense_variant			1	251208	0.000003980764943791599	0	0	0	16240	0	0	1	34580	0	0	0	10064	0	0	0	18380	0	0	0	21648	0	0	0	113552	0	0	0	6130	0	0	0	30614	0
1	27089601	rs1318465791	C	G	gnomAD Exomes	PASS	NA	p.Leu853Val	p.Leu853Val	c.2557C>G	missense_variant			1	251270	0.000003979782703864369	0	0	0	16240	0	0	0	34586	0	0	0	10066	0	0	0	18388	0	0	0	21648	0	0	0	113600	0	0	0	6130	0	0	1	30612	0
1	27089604	rs369710133	C	G	gnomAD Exomes	PASS	NA	p.Pro854Ala	p.Pro854Ala	c.2560C>G	missense_variant			1	251270	0.000003979782703864369	0	0	1	16242	0	0	0	34586	0	0	0	10068	0	0	0	18386	0	0	0	21648	0	0	0	113598	0	0	0	6130	0	0	0	30612	0
1	27089604	rs369710133	C	A	gnomAD Exomes	PASS	NA	p.Pro854Thr	p.Pro854Thr	c.2560C>A	missense_variant			1	251270	0.000003979782703864369	0	0	0	16242	0	0	0	34586	0	0	0	10068	0	0	0	18386	0	0	0	21648	0	0	1	113598	0	0	0	6130	0	0	0	30612	0
1	27089614	rs1270911708	G	A	gnomAD Exomes	PASS	NA	p.Arg857Lys	p.Arg857Lys	c.2570G>A	missense_variant			1	251268	0.000003979814381457249	0	0	0	16244	0	0	1	34582	0	0	0	10070	0	0	0	18382	0	0	0	21648	0	0	0	113606	0	0	0	6126	0	0	0	30610	0
1	27089616	rs1364129370	A	T	gnomAD Exomes	PASS	NA	p.Met858Leu	p.Met858Leu	c.2572A>T	missense_variant			1	251280	0.000003979624323463865	0	0	0	16244	0	0	0	34586	0	0	0	10070	0	0	0	18384	0	0	0	21648	0	0	1	113610	0	0	0	6126	0	0	0	30612	0
1	27089620	rs1217715911	G	C	gnomAD Exomes	PASS	NA	p.Ser859Thr	p.Ser859Thr	c.2576G>C	missense_variant			2	251286	0.000007959058602548491	0	0	0	16242	0	0	0	34586	0	0	0	10070	0	0	0	18384	0	0	0	21648	0	0	2	113616	0	0	0	6128	0	0	0	30612	0
1	27089625	rs776905750	G	A	gnomAD Exomes	PASS	NA	p.Ala861Thr	p.Ala861Thr	c.2581G>A	missense_variant			7	251268	0.000027858700670200743	0	0	0	16244	0	0	0	34586	0	0	0	10070	0	0	2	18382	0	0	0	21646	0	0	4	113600	0	0	0	6128	0	0	1	30612	0
1	27089626	rs748245175	C	T	gnomAD Exomes	PASS	NA	p.Ala861Val	p.Ala861Val	c.2582C>T	missense_variant			1	251270	0.000003979782703864369	0	0	0	16242	0	0	0	34586	0	0	0	10066	0	0	1	18382	0	0	0	21648	0	0	0	113606	0	0	0	6128	0	0	0	30612	0
1	27089634	rs529602729	G	A	gnomAD Exomes	PASS	NA	p.Gly864Ser	p.Gly864Ser	c.2590G>A	missense_variant			13	251278	0.000051735527980961325	0	0	0	16242	0	0	0	34582	0	0	0	10074	0	0	0	18386	0	0	0	21646	0	0	0	113604	0	0	0	6132	0	0	13	30612	0
1	27089638	rs145267016	A	G	gnomAD Exomes	PASS	NA	p.Asn865Ser	p.Asn865Ser	c.2594A>G	missense_variant			11	251292	0.00004377377711984464	0	0	1	16244	0	0	0	34580	0	0	0	10074	0	0	4	18388	0	0	0	21646	0	0	6	113616	0	0	0	6132	0	0	0	30612	0
1	27089638	rs145267016	A	C	gnomAD Exomes	PASS	NA	p.Asn865Thr	p.Asn865Thr	c.2594A>C	missense_variant			2	251292	0.00000795886856724448	0	0	0	16244	0	0	0	34580	0	0	0	10074	0	0	0	18388	0	0	0	21646	0	0	2	113616	0	0	0	6132	0	0	0	30612	0
1	27089641	rs775126641	G	A	gnomAD Exomes	PASS	NA	p.Arg866Gln	p.Arg866Gln	c.2597G>A	missense_variant			5	251292	0.0000198971714181112	0	0	0	16244	0	0	0	34582	0	0	0	10074	0	0	0	18386	0	0	0	21646	0	0	5	113616	0	0	0	6132	0	0	0	30612	0
1	27089652	rs1429470721	C	G	gnomAD Exomes	PASS	NA	p.Pro870Ala	p.Pro870Ala	c.2608C>G	missense_variant			1	251300	0.000003979307600477517	0	0	0	16246	0	0	0	34588	0	0	0	10074	0	0	0	18388	0	0	0	21648	0	0	0	113612	0	0	0	6130	0	0	1	30614	0
1	27089656	rs1481300852	A	C	gnomAD Exomes	PASS	NA	p.Asn871Thr	p.Asn871Thr	c.2612A>C	missense_variant			1	251310	0.000003979149257888664	0	0	0	16248	0	0	0	34588	0	0	0	10074	0	0	1	18386	0	0	0	21646	0	0	0	113622	0	0	0	6130	0	0	0	30616	0
1	27089659	rs140568310	T	C	gnomAD Exomes	PASS	NA	p.Met872Thr	p.Met872Thr	c.2615T>C	missense_variant			15	251290	0.00005969198933503124	0	0	2	16246	0	0	3	34578	0	0	0	10076	0	0	0	18388	0	0	0	21646	0	0	10	113610	0	0	0	6130	0	0	0	30616	0
1	27089661	rs764016104	G	A	gnomAD Exomes	PASS	NA	p.Ala873Thr	p.Ala873Thr	c.2617G>A	missense_variant			1	251288	0.000003979497628219414	0	0	0	16248	0	0	0	34580	0	0	0	10076	0	0	0	18388	0	0	0	21646	0	0	1	113604	0	0	0	6130	0	0	0	30616	0
1	27089665	rs140123561	A	G	gnomAD Exomes	PASS	NA	p.Asn874Ser	p.Asn874Ser	c.2621A>G	missense_variant			11	251294	0.00004377342873287862	0	0	2	16246	0	0	0	34584	0	0	0	10076	0	0	0	18388	0	0	0	21648	0	0	1	113608	0	0	0	6128	0	0	8	30616	0
1	27089679	rs930078026	G	T	gnomAD Exomes	PASS	NA	p.Val879Phe	p.Val879Phe	c.2635G>T	missense_variant			1	251270	0.000003979782703864369	0	0	0	16248	0	0	0	34576	0	0	0	10072	0	0	0	18384	0	0	0	21644	0	0	1	113600	0	0	0	6130	0	0	0	30616	0
1	27089694	rs750121843	T	C	gnomAD Exomes	PASS	NA	p.Cys884Arg	p.Cys884Arg	c.2650T>C	missense_variant			1	251160	0.000003981525720656156	0	0	0	16240	0	0	0	34558	0	0	0	10064	0	0	0	18384	0	0	0	21642	0	0	1	113528	0	0	0	6128	0	0	0	30616	0
1	27089697	rs1346454405	C	T	gnomAD Exomes	PASS	NA	p.Pro885Ser	p.Pro885Ser	c.2653C>T	missense_variant			1	251112	0.000003982286788365351	0	0	0	16242	0	0	1	34554	0	0	0	10064	0	0	0	18382	0	0	0	21636	0	0	0	113500	0	0	0	6120	0	0	0	30614	0
1	27089712	rs140664170	A	G	gnomAD Exomes	PASS	NA	p.Met890Val	p.Met890Val	c.2668A>G	missense_variant			13	250946	0.00005180397376327975	0	0	1	16242	0	0	0	34544	0	0	0	10052	0	0	0	18386	0	0	0	21634	0	0	12	113378	0	0	0	6106	0	0	0	30604	0
1	27089719	rs1286907978	G	A	gnomAD Exomes	PASS	NA	p.Arg892Gln	p.Arg892Gln	c.2675G>A	missense_variant		mnv	1	250738	0.000003988226754620361	0	0	0	16230	0	0	0	34504	0	0	0	10050	0	0	0	18370	0	0	0	21620	0	0	1	113286	0	0	0	6102	0	0	0	30576	0
1	27089733	rs1490756534	A	G	gnomAD Exomes	PASS	NA	p.Thr897Ala	p.Thr897Ala	c.2689A>G	missense_variant			1	250484	0.000003992270963414829	0	0	0	16226	0	0	0	34472	0	0	0	10000	0	0	0	18388	0	0	0	21600	0	0	1	113166	0	0	0	6078	0	0	0	30554	0
1	27089742	rs138418893	G	A	gnomAD Exomes	PASS	NA	p.Ala900Thr	p.Ala900Thr	c.2698G>A	missense_variant			66	249616	0.0002644061278123197	0	0	1	16210	0	0	7	34360	0	0	39	9928	0	0	0	18378	0	0	0	21548	0	0	11	112714	0	0	3	6058	0	0	5	30420	0
1	27089761	rs1404684837	A	C	gnomAD Exomes	PASS	NA	p.Asn906Thr	p.Asn906Thr	c.2717A>C	missense_variant			1	246368	0.0000040589686972334066	0	0	0	16120	0	0	1	34070	0	0	0	9558	0	0	0	18360	0	0	0	21268	0	0	0	111204	0	0	0	5980	0	0	0	29808	0
1	27089761	rs1404684837	A	G	gnomAD Exomes	PASS	NA	p.Asn906Ser	p.Asn906Ser	c.2717A>G	missense_variant			1	246368	0.0000040589686972334066	0	0	0	16120	0	0	0	34070	0	0	0	9558	0	0	0	18360	0	0	0	21268	0	0	0	111204	0	0	0	5980	0	0	1	29808	0
1	27089762	rs201864573	C	G	gnomAD Exomes	PASS	NA	p.Asn906Lys	p.Asn906Lys	c.2718C>G	missense_variant	Uncertain significance		46	246190	0.00018684755676510014	0	0	0	16112	0	0	0	34074	0	0	0	9514	0	0	0	18356	0	0	1	21262	0	0	43	111138	0	0	2	5980	0	0	0	29754	0
1	27089764	rs770028999	C	G	gnomAD Exomes	PASS	NA	p.Ser907Cys	p.Ser907Cys	c.2720C>G	missense_variant			3	245016	0.000012244098344597904	0	0	0	16082	0	0	0	33862	0	0	0	9392	0	0	0	18324	0	0	0	21194	0	0	0	110660	0	0	1	5936	0	0	2	29566	0
1	27089766	rs1407048804	A	G	gnomAD Exomes	PASS	NA	p.Ile908Val	p.Ile908Val	c.2722A>G	missense_variant			1	244918	0.000004082999207898154	0	0	0	16088	0	0	0	33870	0	0	0	9402	0	0	0	18322	0	0	0	21180	0	0	1	110600	0	0	0	5930	0	0	0	29526	0
1	27089770	rs1306354750	A	G	gnomAD Exomes	PASS	NA	p.Gln909Arg	p.Gln909Arg	c.2726A>G	missense_variant			1	243400	0.0000041084634346754315	0	0	0	16052	0	0	0	33748	0	0	0	9246	0	0	0	18326	0	0	1	21070	0	0	0	109856	0	0	0	5886	0	0	0	29216	0
1	27092713	rs753300592	C	T	gnomAD Exomes	PASS	NA	p.Pro912Ser	p.Pro912Ser	c.2734C>T	missense_variant			3	248688	0.00001206330824165219	0	0	0	16224	0	0	0	34028	0	0	0	9900	0	0	2	18340	0	0	0	21588	0	0	1	112534	0	0	0	6080	0	0	0	29994	0
1	27092714	rs1392166633	C	A	gnomAD Exomes	PASS	NA	p.Pro912Gln	p.Pro912Gln	c.2735C>A	missense_variant			1	248800	0.0000040192926045016075	0	0	0	16222	0	0	1	34040	0	0	0	9914	0	0	0	18356	0	0	0	21586	0	0	0	112592	0	0	0	6072	0	0	0	30018	0
1	27092720	rs777967093	G	C	gnomAD Exomes	PASS	NA	p.Gly914Ala	p.Gly914Ala	c.2741G>C	missense_variant			1	250280	0.000003995525011986575	0	0	1	16248	0	0	0	34390	0	0	0	10006	0	0	0	18386	0	0	0	21616	0	0	0	113180	0	0	0	6106	0	0	0	30348	0
1	27092729	rs143404119	A	G	gnomAD Exomes	PASS	NA	p.Asn917Ser	p.Asn917Ser	c.2750A>G	missense_variant			5	250974	0.000019922382398176702	0	0	2	16252	0	0	2	34514	0	0	0	10050	0	0	0	18392	0	0	0	21626	0	0	1	113468	0	0	0	6126	0	0	0	30546	0
1	27092731	rs141432631	A	G	gnomAD Exomes	PASS	NA	p.Met918Val	p.Met918Val	c.2752A>G	missense_variant			5	250996	0.00001992063618543722	0	0	0	16252	0	0	0	34516	0	0	0	10050	0	0	1	18392	0	0	0	21624	0	0	3	113482	0	0	1	6126	0	0	0	30554	0
1	27092733	rs781401097	G	C	gnomAD Exomes	PASS	NA	p.Met918Ile	p.Met918Ile	c.2754G>C	missense_variant			9	251142	0.00003583629978259311	0	0	1	16252	0	0	0	34540	0	0	0	10056	0	0	0	18390	0	0	0	21628	0	0	7	113552	0	0	1	6128	0	0	0	30596	0
1	27092735	rs1250258763	A	G	gnomAD Exomes	PASS	NA	p.Asn919Ser	p.Asn919Ser	c.2756A>G	missense_variant	Uncertain significance		1	251242	0.000003980226236059258	0	0	0	16256	0	0	0	34554	0	0	0	10060	0	0	0	18392	0	0	0	21628	0	0	1	113614	0	0	0	6132	0	0	0	30606	0
1	27092755	rs768469990	A	C	gnomAD Exomes	PASS	NA	p.Thr926Pro	p.Thr926Pro	c.2776A>C	missense_variant			1	251438	0.000003977123585138285	0	0	0	16256	0	0	0	34582	0	0	0	10078	0	0	0	18392	0	0	0	21640	0	0	1	113740	0	0	0	6134	0	0	0	30616	0
1	27092758	rs761784006	G	A	gnomAD Exomes	PASS	NA	p.Gly927Arg	p.Gly927Arg	c.2779G>A	missense_variant			2	251450	0.000007953867568104991	0	0	1	16256	0	0	0	34588	0	0	0	10078	0	0	1	18394	0	0	0	21640	0	0	0	113742	0	0	0	6136	0	0	0	30616	0
1	27092761	rs762371741	C	A	gnomAD Exomes	PASS	NA	p.Pro928Thr	p.Pro928Thr	c.2782C>A	missense_variant			1	251448	0.000003976965416308739	0	0	0	16256	0	0	0	34588	0	0	0	10080	0	0	0	18394	0	0	0	21642	0	0	1	113736	0	0	0	6136	0	0	0	30616	0
1	27092765	rs1446535939	C	T	gnomAD Exomes	PASS	NA	p.Pro929Leu	p.Pro929Leu	c.2786C>T	missense_variant			1	251458	0.000003976807260059334	0	0	0	16256	0	0	1	34590	0	0	0	10080	0	0	0	18394	0	0	0	21640	0	0	0	113744	0	0	0	6138	0	0	0	30616	0
1	27092768	rs1186821593	A	T	gnomAD Exomes	PASS	NA	p.Tyr930Phe	p.Tyr930Phe	c.2789A>T	missense_variant			2	251460	0.000007953551260637874	0	0	0	16256	0	0	2	34586	0	0	0	10080	0	0	0	18394	0	0	0	21642	0	0	0	113748	0	0	0	6138	0	0	0	30616	0
1	27092783	rs372040423	A	G	gnomAD Exomes	PASS	NA	p.Asn935Ser	p.Asn935Ser	c.2804A>G	missense_variant			7	251480	0.000027835215524097345	0	0	0	16256	0	0	0	34590	0	0	0	10080	0	0	3	18394	0	0	0	21648	0	0	0	113758	0	0	4	6138	0	0	0	30616	0
1	27092786	rs1469554353	G	A	gnomAD Exomes	PASS	NA	p.Ser936Asn	p.Ser936Asn	c.2807G>A	missense_variant			2	251476	0.000007953045221015128	0	0	0	16256	0	0	0	34590	0	0	0	10080	0	0	0	18394	0	0	0	21646	0	0	0	113756	0	0	0	6138	0	0	2	30616	0
1	27092807	rs764516776	C	G	gnomAD Exomes	PASS	NA	p.Pro943Arg	p.Pro943Arg	c.2828C>G	missense_variant			4	251480	0.000015905837442341338	0	0	0	16256	0	0	0	34590	0	0	0	10080	0	0	4	18394	0	0	0	21648	0	0	0	113758	0	0	0	6138	0	0	0	30616	0
1	27092809	rs754315348	C	A	gnomAD Exomes	PASS	NA	p.Gln944Lys	p.Gln944Lys	c.2830C>A	missense_variant			1	251482	0.000003976427736378747	0	0	0	16256	0	0	0	34590	0	0	0	10080	0	0	0	18394	0	0	0	21648	0	0	1	113760	0	0	0	6138	0	0	0	30616	0
1	27092815	rs757303650	C	A	gnomAD Exomes	PASS	NA	p.Pro946Thr	p.Pro946Thr	c.2836C>A	missense_variant			4	251474	0.00001590621694489291	0	0	0	16254	0	0	4	34588	0	0	0	10080	0	0	0	18394	0	0	0	21648	0	0	0	113756	0	0	0	6138	0	0	0	30616	0
1	27092827	rs1322562358	A	G	gnomAD Exomes	PASS	NA	p.Met950Val	p.Met950Val	c.2848A>G	missense_variant			1	251470	0.0000039766174891637175	0	0	0	16256	0	0	0	34588	0	0	0	10080	0	0	0	18394	0	0	0	21648	0	0	0	113752	0	0	0	6136	0	0	1	30616	0
1	27092845	rs746124686	A	G	gnomAD Exomes	PASS	NA	p.Asn956Asp	p.Asn956Asp	c.2866A>G	missense_variant			1	251418	0.0000039774399605437955	0	0	0	16256	0	0	0	34574	0	0	0	10078	0	0	0	18394	0	0	0	21646	0	0	1	113724	0	0	0	6132	0	0	0	30614	0
1	27092849	rs758593161	A	G	gnomAD Exomes	PASS	NA	p.Asn957Ser	p.Asn957Ser	c.2870A>G	missense_variant			3	251422	0.000011932130044307976	0	0	0	16256	0	0	0	34578	0	0	0	10076	0	0	0	18394	0	0	0	21642	0	0	3	113730	0	0	0	6132	0	0	0	30614	0
1	27092857	rs1463539566	G	A	gnomAD Exomes	PASS	NA	p.Gly960Arg	p.Gly960Arg	c.2878G>A	missense_variant			1	251382	0.00000397800956313499	0	0	0	16256	0	0	1	34562	0	0	0	10074	0	0	0	18394	0	0	0	21636	0	0	0	113720	0	0	0	6128	0	0	0	30612	0
1	27092954	rs750488480	C	G	gnomAD Exomes	PASS	NA	p.Ala962Gly	p.Ala962Gly	c.2885C>G	missense_variant			1	251164	0.00000398146231147776	0	0	0	16246	0	0	0	34490	0	0	0	10064	0	0	0	18390	0	0	0	21640	0	0	0	113600	0	0	0	6128	0	0	1	30606	0
1	27092956	rs758685458	G	A	gnomAD Exomes	PASS	NA	p.Ala963Thr	p.Ala963Thr	c.2887G>A	missense_variant			1	251232	0.000003980384664373965	0	0	0	16250	0	0	0	34508	0	0	0	10066	0	0	0	18392	0	0	0	21640	0	0	1	113640	0	0	0	6128	0	0	0	30608	0
1	27092968	rs1490260493	A	G	gnomAD Exomes	PASS	NA	p.Met967Val	p.Met967Val	c.2899A>G	missense_variant			1	251362	0.000003978326079518781	0	0	1	16248	0	0	0	34566	0	0	0	10076	0	0	0	18388	0	0	0	21642	0	0	0	113694	0	0	0	6136	0	0	0	30612	0
1	27092971	rs747193695	A	G	gnomAD Exomes	PASS	NA	p.Met968Val	p.Met968Val	c.2902A>G	missense_variant			1	251362	0.000003978326079518781	0	0	0	16246	0	0	0	34568	0	0	0	10076	0	0	0	18390	0	0	0	21644	0	0	1	113692	0	0	0	6136	0	0	0	30610	0
1	27092978	rs755894839	T	C	gnomAD Exomes	PASS	NA	p.Leu970Pro	p.Leu970Pro	c.2909T>C	missense_variant			1	251304	0.000003979244261929774	0	0	0	16244	0	0	0	34560	0	0	0	10074	0	0	0	18386	0	0	0	21642	0	0	1	113666	0	0	0	6132	0	0	0	30600	0
1	27092978	rs755894839	T	G	gnomAD Exomes	PASS	NA	p.Leu970Arg	p.Leu970Arg	c.2909T>G	missense_variant			5	251304	0.00001989622130964887	0	0	0	16244	0	0	0	34560	0	0	0	10074	0	0	0	18386	0	0	0	21642	0	0	5	113666	0	0	0	6132	0	0	0	30600	0
1	27092998	rs749233791	C	G	gnomAD Exomes	PASS	NA	p.Pro977Ala	p.Pro977Ala	c.2929C>G	missense_variant			1	251048	0.000003983301998024282	0	0	0	16212	0	0	0	34514	0	0	0	10064	0	0	1	18380	0	0	0	21640	0	0	0	113528	0	0	0	6122	0	0	0	30588	0
1	27093002	rs1159025704	C	T	gnomAD Exomes	PASS	NA	p.Ala978Val	p.Ala978Val	c.2933C>T	missense_variant			2	250966	0.000007969206984213	0	0	0	16192	0	0	0	34508	0	0	0	10070	0	0	0	18362	0	0	0	21634	0	0	1	113500	0	0	0	6118	0	0	1	30582	0
1	27093004	rs770888078	A	G	gnomAD Exomes	PASS	NA	p.Thr979Ala	p.Thr979Ala	c.2935A>G	missense_variant			2	250958	0.000007969461025350856	0	0	0	16190	0	0	1	34498	0	0	0	10068	0	0	0	18370	0	0	0	21640	0	0	1	113494	0	0	0	6116	0	0	0	30582	0
1	27093010	rs1455792000	A	G	gnomAD Exomes	PASS	NA	p.Met981Val	p.Met981Val	c.2941A>G	missense_variant			1	250806	0.000003987145443091473	0	0	0	16184	0	0	0	34462	0	0	0	10058	0	0	0	18350	0	0	0	21638	0	0	0	113424	0	0	1	6118	0	0	0	30572	0
1	27093015	rs774076063	C	A	gnomAD Exomes	PASS	NA	p.Asn982Lys	p.Asn982Lys	c.2946C>A	missense_variant			1	250502	0.000003991984095935362	0	0	0	16144	0	0	0	34424	0	0	0	10050	0	0	0	18342	0	0	0	21624	0	0	1	113276	0	0	0	6110	0	0	0	30532	0
1	27093017	rs745379001	A	G	gnomAD Exomes	PASS	NA	p.Asn983Ser	p.Asn983Ser	c.2948A>G	missense_variant			1	250442	0.000003992940481229187	0	0	0	16136	0	0	0	34426	0	0	0	10052	0	0	0	18342	0	0	0	21620	0	0	1	113252	0	0	0	6104	0	0	0	30510	0
1	27093034	rs775307425	C	T	gnomAD Exomes	PASS	NA	p.Pro989Ser	p.Pro989Ser	c.2965C>T	missense_variant			2	248348	0.000008053215649008649	0	0	0	15910	0	0	0	34132	0	0	0	9970	0	0	0	18236	0	0	0	21534	0	0	2	112194	0	0	0	6082	0	0	0	30290	0
1	27093037	rs1307427980	A	C	gnomAD Exomes	PASS	NA	p.Lys990Gln	p.Lys990Gln	c.2968A>C	missense_variant			1	247944	0.000004033168780047107	0	0	0	15876	0	0	0	34096	0	0	0	9958	0	0	0	18204	0	0	0	21524	0	0	1	111980	0	0	0	6064	0	0	0	30242	0
1	27093040	rs151015091	A	T	gnomAD Exomes	PASS	NA	p.Thr991Ser	p.Thr991Ser	c.2971A>T	missense_variant			8	246942	0.000032396271189186124	0	0	6	15770	0	0	2	33940	0	0	0	9924	0	0	0	18156	0	0	0	21494	0	0	0	111488	0	0	0	6048	0	0	0	30122	0
1	27093047	rs768939369	C	G	gnomAD Exomes	PASS	NA	p.Ser993Cys	p.Ser993Cys	c.2978C>G	missense_variant			1	244660	0.00000408730483119431	0	0	0	15590	0	0	0	33606	0	0	0	9862	0	0	0	18036	0	0	0	21398	0	0	1	110222	0	0	0	6000	0	0	0	29946	0
1	27093052	rs777028567	T	A	gnomAD Exomes	PASS	NA	p.Ser995Thr	p.Ser995Thr	c.2983T>A	missense_variant			1	240446	0.000004158937973599062	0	0	0	15290	0	0	0	32898	0	0	0	9702	0	0	0	17770	0	0	0	21238	0	0	1	108110	0	0	0	5908	0	0	0	29530	0
1	27093053	rs762279939	C	G	gnomAD Exomes	PASS	NA	p.Ser995Cys	p.Ser995Cys	c.2984C>G	missense_variant			1	240406	0.000004159629959318819	0	0	0	15286	0	0	0	32936	0	0	0	9704	0	0	0	17772	0	0	0	21240	0	0	0	108004	0	0	0	5906	0	0	1	29558	0
1	27094285	rs768336321	C	G	gnomAD Exomes	PASS	NA	p.Ser998Cys	p.Ser998Cys	c.2993C>G	missense_variant			1	250368	0.000003994120654396728	0	0	0	16252	0	0	0	34450	0	0	0	9992	0	0	0	18394	0	0	0	21408	0	0	1	113270	0	0	0	6104	0	0	0	30498	0
1	27094306	rs776927342	A	G	gnomAD Exomes	PASS	NA	p.Asn1005Ser	p.Asn1005Ser	c.3014A>G	missense_variant			4	251232	0.00001592153865749586	0	0	0	16256	0	0	0	34562	0	0	0	10070	0	0	0	18394	0	0	0	21568	0	0	4	113646	0	0	0	6130	0	0	0	30606	0
1	27094338	rs182858322	G	A	gnomAD Exomes	PASS	NA	p.Gly1016Ser	p.Gly1016Ser	c.3046G>A	missense_variant			49	251420	0.00019489300771617215	0	0	0	16256	0	0	1	34588	0	0	0	10080	0	0	48	18394	0	0	0	21620	0	0	0	113732	0	0	0	6134	0	0	0	30616	0
1	27094339	rs773728646	G	T	gnomAD Exomes	PASS	NA	p.Gly1016Val	p.Gly1016Val	c.3047G>T	missense_variant			1	251418	0.0000039774399605437955	0	0	0	16256	0	0	0	34588	0	0	0	10080	0	0	0	18394	0	0	0	21620	0	0	1	113730	0	0	0	6134	0	0	0	30616	0
1	27094339	rs773728646	G	C	gnomAD Exomes	PASS	NA	p.Gly1016Ala	p.Gly1016Ala	c.3047G>C	missense_variant			1	251418	0.0000039774399605437955	0	0	0	16256	0	0	0	34588	0	0	0	10080	0	0	0	18394	0	0	0	21620	0	0	1	113730	0	0	0	6134	0	0	0	30616	0
1	27094365	rs763421604	G	A	gnomAD Exomes	PASS	NA	p.Asp1025Asn	p.Asp1025Asn	c.3073G>A	missense_variant			2	251454	0.000007953741042099152	0	0	0	16256	0	0	0	34590	0	0	0	10080	0	0	0	18394	0	0	0	21634	0	0	2	113748	0	0	0	6136	0	0	0	30616	0
1	27094368	rs367844043	C	T	gnomAD Exomes	PASS	NA	p.Arg1026Cys	p.Arg1026Cys	c.3076C>T	missense_variant			1	251448	0.000003976965416308739	0	0	0	16256	0	0	0	34590	0	0	0	10080	0	0	0	18394	0	0	0	21634	0	0	1	113744	0	0	0	6136	0	0	0	30614	0
1	27094369	rs977720327	G	A	gnomAD Exomes	PASS	NA	p.Arg1026His	p.Arg1026His	c.3077G>A	missense_variant			1	251460	0.000003976775630318937	0	0	1	16256	0	0	0	34590	0	0	0	10080	0	0	0	18394	0	0	0	21638	0	0	0	113746	0	0	0	6140	0	0	0	30616	0
1	27094372	rs751646404	A	T	gnomAD Exomes	PASS	NA	p.Tyr1027Phe	p.Tyr1027Phe	c.3080A>T	missense_variant			1	251466	0.000003976680744116501	0	0	0	16256	0	0	0	34590	0	0	0	10080	0	0	0	18394	0	0	0	21642	0	0	1	113748	0	0	0	6140	0	0	0	30616	0
1	27094399	rs1317298698	T	C	gnomAD Exomes	PASS	NA	p.Met1036Thr	p.Met1036Thr	c.3107T>C	missense_variant			1	251454	0.000003976870521049576	0	0	0	16256	0	0	1	34590	0	0	0	10080	0	0	0	18394	0	0	0	21644	0	0	0	113734	0	0	0	6140	0	0	0	30616	0
1	27094401	rs144496027	G	C	gnomAD Exomes	PASS	NA	p.Gly1037Arg	p.Gly1037Arg	c.3109G>C	missense_variant			8	251446	0.000031815976392545516	0	0	0	16256	0	0	0	34590	0	0	0	10080	0	0	0	18394	0	0	0	21644	0	0	8	113726	0	0	0	6140	0	0	0	30616	0
1	27094402	rs1214229142	G	T	gnomAD Exomes	PASS	NA	p.Gly1037Val	p.Gly1037Val	c.3110G>T	missense_variant			1	251438	0.000003977123585138285	0	0	1	16256	0	0	0	34590	0	0	0	10080	0	0	0	18394	0	0	0	21640	0	0	0	113722	0	0	0	6140	0	0	0	30616	0
1	27094404	rs1296513906	A	G	gnomAD Exomes	PASS	NA	p.Met1038Val	p.Met1038Val	c.3112A>G	missense_variant			1	251430	0.000003977250129260629	0	0	0	16256	0	0	0	34590	0	0	0	10080	0	0	0	18394	0	0	0	21644	0	0	0	113710	0	0	0	6140	0	0	1	30616	0
1	27094408	rs750423886	C	G	gnomAD Exomes	PASS	NA	p.Thr1039Arg	p.Thr1039Arg	c.3116C>G	missense_variant			2	251428	0.00000795456353309894	0	0	0	16256	0	0	0	34590	0	0	0	10080	0	0	0	18394	0	0	0	21644	0	0	0	113708	0	0	0	6140	0	0	2	30616	0
1	27094450	rs779484265	G	A	gnomAD Exomes	PASS	NA	p.Arg1053His	p.Arg1053His	c.3158G>A	missense_variant			2	251242	0.000007960452472118516	0	0	2	16256	0	0	0	34588	0	0	0	10080	0	0	0	18394	0	0	0	21632	0	0	0	113540	0	0	0	6136	0	0	0	30616	0
1	27094485	rs747748886	A	G	gnomAD Exomes	PASS	NA	p.Thr1065Ala	p.Thr1065Ala	c.3193A>G	missense_variant			1	250806	0.000003987145443091473	0	0	0	16256	0	0	0	34544	0	0	0	10052	0	0	0	18394	0	0	0	21582	0	0	1	113256	0	0	0	6118	0	0	0	30604	0
1	27097647	rs372945891	A	G	gnomAD Exomes	PASS	NA	p.Asn1079Ser	p.Asn1079Ser	c.3236A>G	missense_variant			1	251462	0.0000039767440010816745	0	0	0	16256	0	0	0	34592	0	0	0	10080	0	0	0	18394	0	0	0	21648	0	0	1	113738	0	0	0	6138	0	0	0	30616	0
1	27097653	rs148400981	A	G	gnomAD Exomes	PASS	NA	p.Asn1081Ser	p.Asn1081Ser	c.3242A>G	missense_variant			23	251470	0.0000914622022507655	0	0	20	16256	0	0	1	34592	0	0	0	10080	0	0	0	18394	0	0	0	21648	0	0	1	113744	0	0	1	6140	0	0	0	30616	0
1	27097709	rs1356577234	C	G	gnomAD Exomes	PASS	NA	p.Leu1100Val	p.Leu1100Val	c.3298C>G	missense_variant			1	251484	0.00000397639611267516	0	0	0	16256	0	0	0	34592	0	0	0	10078	0	0	0	18394	0	0	0	21646	0	0	1	113764	0	0	0	6138	0	0	0	30616	0
1	27097729	rs761033370	G	T	gnomAD Exomes	PASS	NA	p.Lys1106Asn	p.Lys1106Asn	c.3318G>T	missense_variant			2	251470	0.000007953234978327435	0	0	0	16256	0	0	0	34592	0	0	0	10078	0	0	0	18394	0	0	2	21646	0	0	0	113750	0	0	0	6138	0	0	0	30616	0
1	27097736	rs1490783133	C	T	gnomAD Exomes	PASS	NA	p.Arg1109Trp	p.Arg1109Trp	c.3325C>T	missense_variant			1	251458	0.000003976807260059334	0	0	0	16256	0	0	1	34590	0	0	0	10076	0	0	0	18394	0	0	0	21646	0	0	0	113748	0	0	0	6134	0	0	0	30614	0
1	27097754	rs1178831269	C	G	gnomAD Exomes	PASS	NA	p.Pro1115Ala	p.Pro1115Ala	c.3343C>G	missense_variant			1	251450	0.0000039769337840524954	0	0	0	16256	0	0	0	34590	0	0	0	10078	0	0	0	18394	0	0	0	21646	0	0	0	113732	0	0	0	6138	0	0	1	30616	0
1	27097755	rs766039070	C	A	gnomAD Exomes	PASS	NA	p.Pro1115Gln	p.Pro1115Gln	c.3344C>A	missense_variant			2	251450	0.000007953867568104991	0	0	0	16256	0	0	0	34590	0	0	0	10078	0	0	0	18394	0	0	0	21646	0	0	1	113734	0	0	0	6136	0	0	1	30616	0
1	27097755	rs766039070	C	G	gnomAD Exomes	PASS	NA	p.Pro1115Arg	p.Pro1115Arg	c.3344C>G	missense_variant			2	251450	0.000007953867568104991	0	0	0	16256	0	0	0	34590	0	0	0	10078	0	0	0	18394	0	0	0	21646	0	0	2	113734	0	0	0	6136	0	0	0	30616	0
1	27097758	rs1163197855	A	G	gnomAD Exomes	PASS	NA	p.Asp1116Gly	p.Asp1116Gly	c.3347A>G	missense_variant			1	251438	0.000003977123585138285	0	0	0	16256	0	0	0	34590	0	0	0	10078	0	0	0	18394	0	0	1	21646	0	0	0	113720	0	0	0	6138	0	0	0	30616	0
1	27097766	rs754838938	G	T	gnomAD Exomes	PASS	NA	p.Ala1119Ser	p.Ala1119Ser	c.3355G>T	missense_variant		mnv	1	251386	0.00000397794626590184	0	0	0	16256	0	0	0	34590	0	0	0	10072	0	0	0	18394	0	0	0	21646	0	0	1	113674	0	0	0	6138	0	0	0	30616	0
1	27097767	rs767113467	C	T	gnomAD Exomes	PASS	NA	p.Ala1119Val	p.Ala1119Val	c.3356C>T	missense_variant		mnv	1	251392	0.00000397785132382892	0	0	0	16256	0	0	0	34588	0	0	0	10070	0	0	0	18392	0	0	0	21646	0	0	1	113686	0	0	0	6138	0	0	0	30616	0
1	27097779	rs369681127	C	G	gnomAD Exomes	PASS	NA	p.Ser1123Cys	p.Ser1123Cys	c.3368C>G	missense_variant			4	251334	0.000015915077148336475	0	0	0	16250	0	0	0	34592	0	0	0	10068	0	0	0	18394	0	0	0	21646	0	0	0	113634	0	0	0	6136	0	0	4	30614	0
1	27097793	rs1244527183	C	G	gnomAD Exomes	PASS	NA	p.Pro1128Ala	p.Pro1128Ala	c.3382C>G	missense_variant			1	251166	0.000003981430607645939	0	0	1	16246	0	0	0	34588	0	0	0	10064	0	0	0	18394	0	0	0	21644	0	0	0	113490	0	0	0	6130	0	0	0	30610	0
1	27097800	rs753443683	T	C	gnomAD Exomes	PASS	NA	p.Ile1130Thr	p.Ile1130Thr	c.3389T>C	missense_variant			1	251014	0.000003983841538718956	0	0	0	16240	0	0	0	34588	0	0	0	10062	0	0	0	18394	0	0	0	21642	0	0	0	113350	0	0	0	6132	0	0	1	30606	0
1	27097806	rs1361237093	C	T	gnomAD Exomes	PASS	NA	p.Pro1132Leu	p.Pro1132Leu	c.3395C>T	missense_variant			1	250858	0.000003986318953352095	0	0	0	16234	0	0	0	34584	0	0	0	10060	0	0	0	18394	0	0	0	21640	0	0	1	113208	0	0	0	6130	0	0	0	30608	0
1	27098991	rs375417370	C	T	gnomAD Exomes	PASS	NA	p.Ala1136Val	p.Ala1136Val	c.3407C>T	missense_variant	Uncertain significance		5	251308	0.00001989590462699158	0	0	0	16256	0	0	0	34590	0	0	0	10076	0	0	0	18394	0	0	0	21640	0	0	5	113608	0	0	0	6134	0	0	0	30610	0
1	27099003	rs753878674	C	T	gnomAD Exomes	PASS	NA	p.Ser1140Phe	p.Ser1140Phe	c.3419C>T	missense_variant			1	251432	0.000003977218492475103	0	0	0	16256	0	0	0	34590	0	0	0	10080	0	0	0	18394	0	0	0	21648	0	0	1	113710	0	0	0	6140	0	0	0	30614	0
1	27099005	rs781387222	A	G	gnomAD Exomes	PASS	NA	p.Met1141Val	p.Met1141Val	c.3421A>G	missense_variant			4	251464	0.00001590684948939013	0	0	0	16256	0	0	2	34592	0	0	0	10080	0	0	0	18394	0	0	0	21648	0	0	2	113740	0	0	0	6140	0	0	0	30614	0
1	27099032	rs748450063	A	G	gnomAD Exomes	PASS	NA	p.Thr1150Ala	p.Thr1150Ala	c.3448A>G	missense_variant			1	251484	0.00000397639611267516	0	0	0	16256	0	0	0	34592	0	0	0	10080	0	0	0	18394	0	0	0	21648	0	0	1	113758	0	0	0	6140	0	0	0	30616	0
1	27099039		G	A	gnomAD Exomes	PASS	NA	p.Ser1152Asn	p.Ser1152Asn	c.3455G>A	missense_variant			1	251484	0.00000397639611267516	0	0	0	16256	0	0	0	34590	0	0	0	10080	0	0	0	18394	0	0	0	21648	0	0	0	113760	0	0	1	6140	0	0	0	30616	0
1	27099044	rs1220057389	A	G	gnomAD Exomes	PASS	NA	p.Met1154Val	p.Met1154Val	c.3460A>G	missense_variant			1	251488	0.0000039763328667769435	0	0	0	16256	0	0	0	34592	0	0	0	10080	0	0	0	18394	0	0	1	21648	0	0	0	113762	0	0	0	6140	0	0	0	30616	0
1	27099045	rs773419370	T	C	gnomAD Exomes	PASS	NA	p.Met1154Thr	p.Met1154Thr	c.3461T>C	missense_variant			1	251488	0.0000039763328667769435	0	0	0	16256	0	0	0	34592	0	0	0	10080	0	0	0	18394	0	0	0	21648	0	0	1	113762	0	0	0	6140	0	0	0	30616	0
1	27099048	rs759263282	C	T	gnomAD Exomes	PASS	NA	p.Ala1155Val	p.Ala1155Val	c.3464C>T	missense_variant			2	251484	0.00000795279222535032	0	0	0	16256	0	0	1	34592	0	0	0	10080	0	0	0	18394	0	0	0	21648	0	0	1	113758	0	0	0	6140	0	0	0	30616	0
1	27099061	rs775441156	C	G	gnomAD Exomes	PASS	NA	p.Asp1159Glu	p.Asp1159Glu	c.3477C>G	missense_variant			2	251478	0.000007952981970589873	0	0	0	16256	0	0	0	34590	0	0	0	10080	0	0	2	18394	0	0	0	21648	0	0	0	113754	0	0	0	6140	0	0	0	30616	0
1	27099101	rs200341895	A	T	gnomAD Exomes	PASS	NA	p.Ile1173Phe	p.Ile1173Phe	c.3517A>T	missense_variant			3	251472	0.000011929757587325825	0	0	0	16256	0	0	0	34588	0	0	0	10080	0	0	0	18394	0	0	0	21648	0	0	3	113752	0	0	0	6138	0	0	0	30616	0
1	27099108	rs145886877	C	T	gnomAD Exomes	PASS	NA	p.Pro1175Leu	p.Pro1175Leu	c.3524C>T	missense_variant	not provided		12	251466	0.00004772016892939801	0	0	0	16256	0	0	1	34590	0	0	0	10080	0	0	0	18394	0	0	0	21646	0	0	11	113746	0	0	0	6138	0	0	0	30616	0
1	27099111	rs1177805026	T	C	gnomAD Exomes	PASS	NA	p.Leu1176Ser	p.Leu1176Ser	c.3527T>C	missense_variant			1	251472	0.000003976585862441942	0	0	0	16256	0	0	0	34590	0	0	0	10080	0	0	0	18394	0	0	0	21648	0	0	1	113748	0	0	0	6140	0	0	0	30616	0
1	27099311	rs751957677	A	C	gnomAD Exomes	PASS	NA	p.Asn1183Thr	p.Asn1183Thr	c.3548A>C	missense_variant			1	251230	0.000003980416351550372	0	0	0	16252	0	0	0	34522	0	0	0	10062	0	0	1	18394	0	0	0	21634	0	0	0	113644	0	0	0	6128	0	0	0	30594	0
1	27099316	rs536241439	G	T	gnomAD Exomes	PASS	NA	p.Val1185Phe	p.Val1185Phe	c.3553G>T	missense_variant			1	251258	0.000003979972776986205	0	0	1	16246	0	0	0	34538	0	0	0	10062	0	0	0	18394	0	0	0	21632	0	0	0	113662	0	0	0	6132	0	0	0	30592	0
1	27099323	rs1037835480	T	C	gnomAD Exomes	PASS	NA	p.Ile1187Thr	p.Ile1187Thr	c.3560T>C	missense_variant			1	251288	0.000003979497628219414	0	0	1	16250	0	0	0	34536	0	0	0	10062	0	0	0	18394	0	0	0	21638	0	0	0	113674	0	0	0	6134	0	0	0	30600	0
1	27099342	rs753199390	T	A	gnomAD Exomes	PASS	NA	p.Asp1193Glu	p.Asp1193Glu	c.3579T>A	missense_variant			1	251390	0.000003977882970683003	0	0	0	16252	0	0	1	34568	0	0	0	10076	0	0	0	18394	0	0	0	21646	0	0	0	113708	0	0	0	6132	0	0	0	30614	0
1	27099348	rs1181288908	T	G	gnomAD Exomes	PASS	NA	p.Ser1195Arg	p.Ser1195Arg	c.3585T>G	missense_variant			1	251408	0.000003977598167122764	0	0	0	16254	0	0	0	34568	0	0	0	10076	0	0	0	18394	0	0	0	21646	0	0	1	113718	0	0	0	6136	0	0	0	30616	0
1	27099360	rs1384042833	C	G	gnomAD Exomes	PASS	NA	p.Phe1199Leu	p.Phe1199Leu	c.3597C>G	missense_variant			1	251412	0.000003977534882980924	0	0	0	16252	0	0	1	34574	0	0	0	10076	0	0	0	18394	0	0	0	21648	0	0	0	113716	0	0	0	6138	0	0	0	30614	0
1	27099368	rs1424078801	G	A	gnomAD Exomes	PASS	NA	p.Arg1202Gln	p.Arg1202Gln	c.3605G>A	missense_variant			1	251388	0.000003977914618040638	0	0	0	16250	0	0	0	34568	0	0	0	10076	0	0	0	18394	0	0	0	21646	0	0	0	113702	0	0	1	6138	0	0	0	30614	0
1	27099376	rs1166408463	A	G	gnomAD Exomes	PASS	NA	p.Met1205Val	p.Met1205Val	c.3613A>G	missense_variant			1	251412	0.000003977534882980924	0	0	0	16252	0	0	1	34574	0	0	0	10080	0	0	0	18394	0	0	0	21648	0	0	0	113710	0	0	0	6138	0	0	0	30616	0
1	27099394	rs1298523641	T	C	gnomAD Exomes	PASS	NA	p.Tyr1211His	p.Tyr1211His	c.3631T>C	missense_variant			1	251438	0.000003977123585138285	0	0	0	16252	0	0	0	34576	0	0	0	10080	0	0	0	18394	0	0	1	21646	0	0	0	113736	0	0	0	6138	0	0	0	30616	0
1	27099404	rs1402459090	G	C	gnomAD Exomes	PASS	NA	p.Ser1214Thr	p.Ser1214Thr	c.3641G>C	missense_variant			1	251420	0.000003977408320738207	0	0	0	16246	0	0	0	34570	0	0	0	10078	0	0	0	18392	0	0	0	21648	0	0	1	113734	0	0	0	6138	0	0	0	30614	0
1	27099406	rs1450321406	A	G	gnomAD Exomes	PASS	NA	p.Met1215Val	p.Met1215Val	c.3643A>G	missense_variant			3	251434	0.000011931560568578633	0	0	0	16252	0	0	0	34574	0	0	0	10078	0	0	0	18394	0	0	0	21648	0	0	0	113734	0	0	0	6138	0	0	3	30616	0
1	27099407	rs757460729	T	C	gnomAD Exomes	PASS	NA	p.Met1215Thr	p.Met1215Thr	c.3644T>C	missense_variant			1	251426	0.0000039773134043416354	0	0	1	16252	0	0	0	34574	0	0	0	10078	0	0	0	18394	0	0	0	21648	0	0	0	113726	0	0	0	6138	0	0	0	30616	0
1	27099410	rs752367311	A	T	gnomAD Exomes	PASS	NA	p.Asn1216Ile	p.Asn1216Ile	c.3647A>T	missense_variant			1	251438	0.000003977123585138285	0	0	0	16252	0	0	0	34574	0	0	0	10078	0	0	0	18394	0	0	0	21648	0	0	1	113740	0	0	0	6136	0	0	0	30616	0
1	27099421	rs779887751	A	G	gnomAD Exomes	PASS	NA	p.Met1220Val	p.Met1220Val	c.3658A>G	missense_variant			1	251410	0.000003977566524800128	0	0	0	16254	0	0	0	34564	0	0	0	10078	0	0	0	18394	0	0	0	21646	0	0	1	113722	0	0	0	6136	0	0	0	30616	0
1	27099422	rs746809059	T	C	gnomAD Exomes	PASS	NA	p.Met1220Thr	p.Met1220Thr	c.3659T>C	missense_variant			5	251238	0.000019901448029358616	0	0	0	16250	0	0	0	34522	0	0	0	10066	0	0	0	18386	0	0	0	21636	0	0	4	113666	0	0	1	6132	0	0	0	30580	0
1	27099425	rs1306136331	T	C	gnomAD Exomes	PASS	NA	p.Met1221Thr	p.Met1221Thr	c.3662T>C	missense_variant			1	251388	0.000003977914618040638	0	0	0	16252	0	0	0	34558	0	0	0	10078	0	0	0	18394	0	0	0	21644	0	0	0	113714	0	0	0	6134	0	0	1	30614	0
1	27099430	rs1227227387	C	T	gnomAD Exomes	PASS	NA	p.Arg1223Cys	p.Arg1223Cys	c.3667C>T	missense_variant			1	251358	0.000003978389388839822	0	0	0	16250	0	0	0	34552	0	0	0	10078	0	0	0	18394	0	0	1	21644	0	0	0	113696	0	0	0	6134	0	0	0	30610	0
1	27099431	rs768377977	G	A	gnomAD Exomes	PASS	NA	p.Arg1223His	p.Arg1223His	c.3668G>A	missense_variant	Likely benign		6	251356	0.000023870526265535734	0	0	0	16246	0	0	0	34552	0	0	0	10074	0	0	0	18392	0	0	0	21646	0	0	5	113704	0	0	0	6134	0	0	1	30608	0
1	27099433	rs776451390	A	G	gnomAD Exomes	PASS	NA	p.Met1224Val	p.Met1224Val	c.3670A>G	missense_variant			9	251356	0.0000358057893983036	0	0	0	16252	0	0	0	34552	0	0	0	10076	0	0	0	18392	0	0	0	21644	0	0	9	113700	0	0	0	6132	0	0	0	30608	0
1	27099440	rs200814245	A	G	gnomAD Exomes	PASS	NA	p.Tyr1226Cys	p.Tyr1226Cys	c.3677A>G	missense_variant			1	251278	0.000003979655998535487	0	0	0	16252	0	0	1	34532	0	0	0	10076	0	0	0	18390	0	0	0	21640	0	0	0	113660	0	0	0	6130	0	0	0	30598	0
1	27099448		A	G	gnomAD Exomes	PASS	NA	p.Asn1229Asp	p.Asn1229Asp	c.3685A>G	missense_variant			1	251030	0.00000398358761900968	0	0	0	16250	0	0	0	34470	0	0	0	10056	0	0	1	18392	0	0	0	21636	0	0	0	113558	0	0	0	6124	0	0	0	30544	0
1	27099457	rs769227665	C	T	gnomAD Exomes	PASS	NA	p.Pro1232Ser	p.Pro1232Ser	c.3694C>T	missense_variant			1	250596	0.0000039904866797554626	0	0	0	16248	0	0	0	34366	0	0	0	10028	0	0	1	18380	0	0	0	21630	0	0	0	113378	0	0	0	6112	0	0	0	30454	0
1	27099840	rs761900757	C	T	gnomAD Exomes	PASS	NA	p.Pro1240Leu	p.Pro1240Leu	c.3719C>T	missense_variant			1	224894	0.000004446539258495113	0	0	0	15960	0	0	0	29404	0	0	0	7406	0	0	0	17450	0	0	0	20356	0	0	0	103408	0	0	0	5356	0	0	1	25554	0
1	27099843	rs765258234	G	C	gnomAD Exomes	PASS	NA	p.Gly1241Ala	p.Gly1241Ala	c.3722G>C	missense_variant			1	227202	0.000004401369706252586	0	0	0	15976	0	0	0	29690	0	0	0	7672	0	0	0	17512	0	0	0	20522	0	0	1	104370	0	0	0	5400	0	0	0	26060	0
1	27099845	rs1287651077	A	G	gnomAD Exomes	PASS	NA	p.Ser1242Gly	p.Ser1242Gly	c.3724A>G	missense_variant			1	228848	0.000004369712647696288	0	0	0	15990	0	0	0	30074	0	0	0	7828	0	0	1	17538	0	0	0	20584	0	0	0	104976	0	0	0	5430	0	0	0	26428	0
1	27099846	rs750682204	G	T	gnomAD Exomes	PASS	NA	p.Ser1242Ile	p.Ser1242Ile	c.3725G>T	missense_variant			1	229274	0.000004361593551820093	0	0	0	15988	0	0	0	30090	0	0	0	7890	0	0	0	17546	0	0	0	20628	0	0	1	105144	0	0	0	5450	0	0	0	26538	0
1	27099851	rs550840683	C	T	gnomAD Exomes	PASS	NA	p.Pro1244Ser	p.Pro1244Ser	c.3730C>T	missense_variant			2	231904	0.000008624258313785014	0	0	0	16006	0	0	0	30570	0	0	0	8220	0	0	0	17588	0	0	0	20790	0	0	2	106100	0	0	0	5516	0	0	0	27114	0
1	27099857	rs1247034028	A	G	gnomAD Exomes	PASS	NA	p.Met1246Val	p.Met1246Val	c.3736A>G	missense_variant			1	239198	0.000004180636961847507	0	0	0	16108	0	0	0	32262	0	0	0	8892	0	0	0	17900	0	0	0	21074	0	0	1	108576	0	0	0	5778	0	0	0	28608	0
1	27099858	rs1478994310	T	C	gnomAD Exomes	PASS	NA	p.Met1246Thr	p.Met1246Thr	c.3737T>C	missense_variant			1	239466	0.000004175958173602933	0	0	0	16106	0	0	1	32294	0	0	0	8910	0	0	0	17914	0	0	0	21090	0	0	0	108722	0	0	0	5786	0	0	0	28644	0
1	27099858	rs1478994310	T	G	gnomAD Exomes	PASS	NA	p.Met1246Arg	p.Met1246Arg	c.3737T>G	missense_variant			3	239466	0.0000125278745208088	0	0	2	16106	0	0	0	32294	0	0	0	8910	0	0	0	17914	0	0	0	21090	0	0	1	108722	0	0	0	5786	0	0	0	28644	0
1	27099859	rs544515581	G	A	gnomAD Exomes	PASS	NA	p.Met1246Ile	p.Met1246Ile	c.3738G>A	missense_variant			3	239868	0.000012506878783330832	0	0	0	16110	0	0	0	32326	0	0	0	8972	0	0	0	17910	0	0	0	21118	0	0	0	108876	0	0	0	5792	0	0	3	28764	0
1	27099861	rs1024139131	C	T	gnomAD Exomes	PASS	NA	p.Ser1247Phe	p.Ser1247Phe	c.3740C>T	missense_variant			1	243494	0.000004106877376855282	0	0	1	16170	0	0	0	33366	0	0	0	9254	0	0	0	18144	0	0	0	21252	0	0	0	110064	0	0	0	5900	0	0	0	29344	0
1	27099872	rs780907164	G	T	gnomAD Exomes	PASS	NA	p.Gly1251Cys	p.Gly1251Cys	c.3751G>T	missense_variant			5	247580	0.000020195492366103884	0	0	0	16162	0	0	0	34104	0	0	0	9716	0	0	0	18314	0	0	0	21446	0	0	5	111770	0	0	0	6022	0	0	0	30046	0
1	27099879	rs752532673	A	G	gnomAD Exomes	PASS	NA	p.Asn1253Ser	p.Asn1253Ser	c.3758A>G	missense_variant			8	248568	0.000032184351968073124	0	0	2	16076	0	0	0	34256	0	0	0	9834	0	0	1	18338	0	0	0	21530	0	0	1	112198	0	0	0	6070	0	0	4	30266	0
1	27099881	rs139907456	G	A	gnomAD Exomes	PASS	NA	p.Gly1254Ser	p.Gly1254Ser	c.3760G>A	missense_variant			92	249028	0.00036943636860112115	1	0	0	16128	0	0	0	34350	0	0	1	9864	0	0	89	18362	1	0	0	21534	0	0	2	112406	0	0	0	6082	0	0	0	30302	0
1	27099884	rs530093213	G	A	gnomAD Exomes	PASS	NA	p.Gly1255Arg	p.Gly1255Arg	c.3763G>A	missense_variant			2	249478	0.00000801673895092954	0	0	0	16224	0	0	0	34358	0	0	0	9908	0	0	0	18376	0	0	0	21556	0	0	2	112622	0	0	0	6090	0	0	0	30344	0
1	27099890	rs778547789	G	A	gnomAD Exomes	PASS	NA	p.Gly1257Ser	p.Gly1257Ser	c.3769G>A	missense_variant			1	249696	0.000004004869921824939	0	0	0	16250	0	0	0	34412	0	0	0	9904	0	0	0	18380	0	0	0	21544	0	0	1	112738	0	0	0	6096	0	0	0	30372	0
1	27099896	rs149538231	C	T	gnomAD Exomes	PASS	NA	p.Pro1259Ser	p.Pro1259Ser	c.3775C>T	missense_variant			1	250004	0.000003999936001023984	0	0	0	16250	0	0	0	34444	0	0	0	9944	0	0	0	18388	0	0	0	21538	0	0	1	112938	0	0	0	6092	0	0	0	30410	0
1	27099905	rs1202361373	C	T	gnomAD Exomes	PASS	NA	p.Arg1262Cys	p.Arg1262Cys	c.3784C>T	missense_variant			1	250228	0.000003996355323944562	0	0	0	16246	0	0	0	34454	0	0	0	9986	0	0	0	18394	0	0	0	21580	0	0	1	113040	0	0	0	6096	0	0	0	30432	0
1	27099906	rs140125151	G	A	gnomAD Exomes	PASS	NA	p.Arg1262His	p.Arg1262His	c.3785G>A	missense_variant			2	250304	0.000007990283814881105	0	0	0	16248	0	0	0	34454	0	0	0	9988	0	0	0	18392	0	0	0	21582	0	0	2	113100	0	0	0	6098	0	0	0	30442	0
1	27099914	rs953652494	G	A	gnomAD Exomes	PASS	NA	p.Gly1265Ser	p.Gly1265Ser	c.3793G>A	missense_variant			8	250574	0.00003192669630528307	0	0	0	16244	0	0	7	34474	0	0	0	10030	0	0	0	18392	0	0	0	21592	0	0	1	113258	0	0	0	6108	0	0	0	30476	0
1	27099936	rs773264329	C	T	gnomAD Exomes	PASS	NA	p.Ala1272Val	p.Ala1272Val	c.3815C>T	missense_variant			2	250522	0.000007983330805278579	0	0	1	16244	0	0	0	34466	0	0	0	10016	0	0	0	18392	0	0	0	21596	0	0	1	113206	0	0	0	6112	0	0	0	30490	0
1	27099939	rs150488570	T	C	gnomAD Exomes	PASS	NA	p.Met1273Thr	p.Met1273Thr	c.3818T>C	missense_variant			1	250636	0.000003989849822052698	0	0	0	16246	0	0	0	34486	0	0	0	10026	0	0	0	18392	0	0	0	21596	0	0	1	113264	0	0	0	6116	0	0	0	30510	0
1	27099945	rs1327257454	C	T	gnomAD Exomes	PASS	NA	p.Pro1275Leu	p.Pro1275Leu	c.3824C>T	missense_variant			1	250476	0.000003992398473306824	0	0	0	16244	0	0	0	34460	0	0	0	10010	0	0	1	18384	0	0	0	21596	0	0	0	113176	0	0	0	6102	0	0	0	30504	0
1	27099948	rs369087151	G	A	gnomAD Exomes	PASS	NA	p.Arg1276Gln	p.Arg1276Gln	c.3827G>A	missense_variant			1	250542	0.000003991346760223835	0	0	0	16244	0	0	0	34474	0	0	0	10014	0	0	0	18392	0	0	0	21594	0	0	1	113232	0	0	0	6100	0	0	0	30492	0
1	27099963	rs1332846960	A	G	gnomAD Exomes	PASS	NA	p.Tyr1281Cys	p.Tyr1281Cys	c.3842A>G	missense_variant			3	250170	0.00001199184554502938	0	0	0	16240	0	0	1	34440	0	0	0	9958	0	0	0	18386	0	0	0	21570	0	0	0	113010	0	0	0	6106	0	0	2	30460	0
1	27100073	rs764041562	C	T	gnomAD Exomes	PASS	NA	p.Thr1290Met	p.Thr1290Met	c.3869C>T	missense_variant			5	251440	0.000019885459751829462	0	0	0	16256	0	0	0	34580	0	0	0	10074	0	0	0	18394	0	0	0	21648	0	0	4	113736	0	0	1	6138	0	0	0	30614	0
1	27100077	rs201904230	G	T	gnomAD Exomes	PASS	NA	p.Glu1291Asp	p.Glu1291Asp	c.3873G>T	missense_variant			11	251442	0.00004374766347706429	0	0	0	16254	0	0	1	34584	0	0	1	10074	0	0	0	18394	0	0	2	21648	0	0	7	113734	0	0	0	6138	0	0	0	30616	0
1	27100084	rs370983765	A	G	gnomAD Exomes	PASS	NA	p.Ile1294Val	p.Ile1294Val	c.3880A>G	missense_variant			1	251450	0.0000039769337840524954	0	0	0	16254	0	0	0	34584	0	0	0	10074	0	0	0	18394	0	0	0	21648	0	0	1	113742	0	0	0	6138	0	0	0	30616	0
1	27100106	rs989613588	G	A	gnomAD Exomes	PASS	NA	p.Ser1301Asn	p.Ser1301Asn	c.3902G>A	missense_variant			1	251438	0.000003977123585138285	0	0	0	16254	0	0	0	34588	0	0	0	10072	0	0	0	18394	0	0	0	21646	0	0	1	113728	0	0	0	6140	0	0	0	30616	0
1	27100108	rs573792127	A	G	gnomAD Exomes	PASS	NA	p.Thr1302Ala	p.Thr1302Ala	c.3904A>G	missense_variant			7	251438	0.00002783986509596799	0	0	0	16254	0	0	0	34588	0	0	0	10074	0	0	0	18394	0	0	0	21648	0	0	0	113726	0	0	0	6138	0	0	7	30616	0
1	27100123	rs1403660255	C	T	gnomAD Exomes	PASS	NA	p.Pro1307Ser	p.Pro1307Ser	c.3919C>T	missense_variant			1	251438	0.000003977123585138285	0	0	0	16252	0	0	0	34588	0	0	0	10078	0	0	1	18394	0	0	0	21648	0	0	0	113724	0	0	0	6138	0	0	0	30616	0
1	27100124	rs1398628888	C	T	gnomAD Exomes	PASS	NA	p.Pro1307Leu	p.Pro1307Leu	c.3920C>T	missense_variant			3	251438	0.000011931370755414854	0	0	0	16250	0	0	0	34588	0	0	0	10078	0	0	1	18394	0	0	0	21648	0	0	2	113728	0	0	0	6136	0	0	0	30616	0
1	27100139	rs1340915206	C	G	gnomAD Exomes	PASS	NA	p.Ser1312Cys	p.Ser1312Cys	c.3935C>G	missense_variant			1	251458	0.000003976807260059334	0	0	1	16256	0	0	0	34588	0	0	0	10078	0	0	0	18394	0	0	0	21648	0	0	0	113742	0	0	0	6136	0	0	0	30616	0
1	27100139	rs1340915206	C	T	gnomAD Exomes	PASS	NA	p.Ser1312Phe	p.Ser1312Phe	c.3935C>T	missense_variant			1	251458	0.000003976807260059334	0	0	0	16256	0	0	0	34588	0	0	0	10078	0	0	1	18394	0	0	0	21648	0	0	0	113742	0	0	0	6136	0	0	0	30616	0
1	27100141	rs781602443	A	G	gnomAD Exomes	PASS	NA	p.Asn1313Asp	p.Asn1313Asp	c.3937A>G	missense_variant			1	251466	0.000003976680744116501	0	0	0	16256	0	0	0	34588	0	0	0	10078	0	0	0	18394	0	0	0	21648	0	0	1	113750	0	0	0	6136	0	0	0	30616	0
1	27100142	rs143530554	A	G	gnomAD Exomes	PASS	NA	p.Asn1313Ser	p.Asn1313Ser	c.3938A>G	missense_variant			26	251460	0.00010339616638829237	0	0	0	16256	0	0	0	34588	0	0	22	10078	0	0	0	18394	0	0	0	21648	0	0	3	113744	0	0	1	6136	0	0	0	30616	0
1	27100144	rs770085723	C	G	gnomAD Exomes	PASS	NA	p.Pro1314Ala	p.Pro1314Ala	c.3940C>G	missense_variant			1	251456	0.000003976838890302876	0	0	0	16252	0	0	0	34588	0	0	0	10076	0	0	0	18394	0	0	0	21648	0	0	1	113746	0	0	0	6136	0	0	0	30616	0
1	27100148	rs773801611	A	G	gnomAD Exomes	PASS	NA	p.Asp1315Gly	p.Asp1315Gly	c.3944A>G	missense_variant			1	251462	0.0000039767440010816745	0	0	0	16252	0	0	0	34588	0	0	0	10080	0	0	0	18394	0	0	0	21648	0	0	0	113748	0	0	1	6136	0	0	0	30616	0
1	27100151	rs749727660	C	T	gnomAD Exomes	PASS	NA	p.Ser1316Leu	p.Ser1316Leu	c.3947C>T	missense_variant			2	251442	0.000007954120632193508	0	0	0	16254	0	0	0	34588	0	0	0	10078	0	0	2	18392	0	0	0	21640	0	0	0	113738	0	0	0	6136	0	0	0	30616	0
1	27100153	rs771094321	G	A	gnomAD Exomes	PASS	NA	p.Gly1317Arg	p.Gly1317Arg	c.3949G>A	missense_variant			1	251466	0.000003976680744116501	0	0	0	16256	0	0	0	34588	0	0	0	10080	0	0	0	18394	0	0	0	21648	0	0	0	113746	0	0	0	6138	0	0	1	30616	0
1	27100165	rs774283518	C	T	gnomAD Exomes	PASS	NA	p.Pro1321Ser	p.Pro1321Ser	c.3961C>T	missense_variant			1	251430	0.000003977250129260629	0	0	0	16244	0	0	0	34586	0	0	0	10076	0	0	0	18394	0	0	0	21644	0	0	0	113736	0	0	0	6134	0	0	1	30616	0
1	27100168	rs759873212	A	G	gnomAD Exomes	PASS	NA	p.Ser1322Gly	p.Ser1322Gly	c.3964A>G	missense_variant			3	251416	0.00001193241480255831	0	0	0	16236	0	0	1	34584	0	0	0	10076	0	0	0	18394	0	0	0	21648	0	0	2	113726	0	0	0	6136	0	0	0	30616	0
1	27100171	rs587778051	C	T	gnomAD Exomes	PASS	NA	p.Arg1323Cys	p.Arg1323Cys	c.3967C>T	missense_variant	not provided		7	251372	0.000027847174705217764	0	0	0	16226	0	0	1	34588	0	0	0	10074	0	0	0	18394	0	0	0	21648	0	0	5	113690	0	0	1	6136	0	0	0	30616	0
1	27100172	rs775802127	G	A	gnomAD Exomes	PASS	NA	p.Arg1323His	p.Arg1323His	c.3968G>A	missense_variant			2	251426	0.000007954626808683271	0	0	0	16240	0	0	0	34584	0	0	0	10080	0	0	0	18394	0	0	0	21646	0	0	0	113730	0	0	0	6136	0	0	2	30616	0
1	27100172	rs775802127	G	T	gnomAD Exomes	PASS	NA	p.Arg1323Leu	p.Arg1323Leu	c.3968G>T	missense_variant			1	251426	0.0000039773134043416354	0	0	0	16240	0	0	0	34584	0	0	0	10080	0	0	1	18394	0	0	0	21646	0	0	0	113730	0	0	0	6136	0	0	0	30616	0
1	27100180	rs754417116	C	A	gnomAD Exomes	PASS	NA	p.Pro1326Thr	p.Pro1326Thr	c.3976C>A	missense_variant			1	251458	0.000003976807260059334	0	0	0	16248	0	0	0	34588	0	0	0	10078	0	0	0	18394	0	0	0	21646	0	0	1	113750	0	0	0	6138	0	0	0	30616	0
1	27100180	rs754417116	C	G	gnomAD Exomes	PASS	NA	p.Pro1326Ala	p.Pro1326Ala	c.3976C>G	missense_variant			2	251458	0.000007953614520118668	0	0	0	16248	0	0	2	34588	0	0	0	10078	0	0	0	18394	0	0	0	21646	0	0	0	113750	0	0	0	6138	0	0	0	30616	0
1	27100181	rs570962335	C	T	gnomAD Exomes	PASS	NA	p.Pro1326Leu	p.Pro1326Leu	c.3977C>T	missense_variant			4	243834	0.00001640460313163874	0	0	0	15604	0	0	0	33746	0	0	0	9866	0	0	0	17744	0	0	0	20828	0	0	0	110000	0	0	1	5982	0	0	3	30064	0
1	27100208	rs756511649	G	A	gnomAD Exomes	PASS	NA	p.Arg1335Gln	p.Arg1335Gln	c.4004G>A	missense_variant			2	251452	0.00000795380430459889	0	0	0	16254	0	0	0	34588	0	0	0	10078	0	0	0	18392	0	0	0	21644	0	0	2	113744	0	0	0	6140	0	0	0	30612	0
1	27100295	rs139805332	A	G	gnomAD Exomes	PASS	NA	p.His1336Arg	p.His1336Arg	c.4007A>G	missense_variant			20	251478	0.00007952981970589873	0	0	0	16256	0	0	0	34584	0	0	14	10078	0	0	0	18394	0	0	0	21648	0	0	6	113766	0	0	0	6136	0	0	0	30616	0
1	27100297	rs1310778455	G	A	gnomAD Exomes	PASS	NA	p.Asp1337Asn	p.Asp1337Asn	c.4009G>A	missense_variant			1	251478	0.000003976490985294937	0	0	0	16256	0	0	0	34586	0	0	0	10078	0	0	0	18394	0	0	0	21646	0	0	1	113764	0	0	0	6138	0	0	0	30616	0
1	27100306	rs754160453	G	A	gnomAD Exomes	PASS	NA	p.Gly1340Ser	p.Gly1340Ser	c.4018G>A	missense_variant			1	251484	0.00000397639611267516	0	0	0	16256	0	0	0	34584	0	0	0	10080	0	0	0	18394	0	0	0	21648	0	0	0	113766	0	0	0	6140	0	0	1	30616	0
1	27100310	rs757587518	A	G	gnomAD Exomes	PASS	NA	p.Asn1341Ser	p.Asn1341Ser	c.4022A>G	missense_variant			1	251484	0.00000397639611267516	0	0	0	16256	0	0	0	34586	0	0	0	10078	0	0	0	18394	0	0	0	21648	0	0	1	113766	0	0	0	6140	0	0	0	30616	0
1	27100313	rs200739025	A	C	gnomAD Exomes	PASS	NA	p.Gln1342Pro	p.Gln1342Pro	c.4025A>C	missense_variant			2	251488	0.000007952665733553887	0	0	0	16256	0	0	0	34586	0	0	0	10080	0	0	0	18394	0	0	0	21648	0	0	2	113768	0	0	0	6140	0	0	0	30616	0
1	27100318	rs1015375693	T	C	gnomAD Exomes	PASS	NA	p.Ser1344Pro	p.Ser1344Pro	c.4030T>C	missense_variant			1	251490	0.00000397630124458229	0	0	0	16256	0	0	1	34586	0	0	0	10080	0	0	0	18394	0	0	0	21648	0	0	0	113770	0	0	0	6140	0	0	0	30616	0
1	27100321	rs1198512151	A	G	gnomAD Exomes	PASS	NA	p.Thr1345Ala	p.Thr1345Ala	c.4033A>G	missense_variant			2	251488	0.000007952665733553887	0	0	0	16256	0	0	2	34586	0	0	0	10080	0	0	0	18394	0	0	0	21648	0	0	0	113768	0	0	0	6140	0	0	0	30616	0
1	27100331	rs1179767968	C	G	gnomAD Exomes	PASS	NA	p.Thr1348Ser	p.Thr1348Ser	c.4043C>G	missense_variant			1	251490	0.00000397630124458229	0	0	0	16256	0	0	0	34586	0	0	0	10080	0	0	0	18394	0	0	0	21648	0	0	0	113770	0	0	0	6140	0	0	1	30616	0
1	27100340	rs779313933	G	T	gnomAD Exomes	PASS	NA	p.Gly1351Val	p.Gly1351Val	c.4052G>T	missense_variant			1	251484	0.00000397639611267516	0	0	0	16254	0	0	0	34586	0	0	0	10080	0	0	0	18394	0	0	0	21648	0	0	0	113766	0	0	0	6140	0	0	1	30616	0
1	27100350	rs199846866	C	G	gnomAD Exomes	PASS	NA	p.Phe1354Leu	p.Phe1354Leu	c.4062C>G	missense_variant			1	251472	0.000003976585862441942	0	0	0	16256	0	0	0	34588	0	0	0	10080	0	0	1	18394	0	0	0	21648	0	0	0	113752	0	0	0	6138	0	0	0	30616	0
1	27100352	rs1030686989	C	A	gnomAD Exomes	PASS	NA	p.Pro1355His	p.Pro1355His	c.4064C>A	missense_variant			1	251486	0.000003976364489474563	0	0	1	16256	0	0	0	34588	0	0	0	10080	0	0	0	18394	0	0	0	21648	0	0	0	113764	0	0	0	6140	0	0	0	30616	0
1	27100363	rs768755355	A	T	gnomAD Exomes	PASS	NA	p.Thr1359Ser	p.Thr1359Ser	c.4075A>T	missense_variant			5	251482	0.000019882138681893735	0	0	0	16256	0	0	0	34582	0	0	0	10080	0	0	0	18394	0	0	0	21648	0	0	5	113766	0	0	0	6140	0	0	0	30616	0
1	27100366	rs375202405	A	G	gnomAD Exomes	PASS	NA	p.Thr1360Ala	p.Thr1360Ala	c.4078A>G	missense_variant			1	251478	0.000003976490985294937	0	0	1	16256	0	0	0	34582	0	0	0	10080	0	0	0	18394	0	0	0	21648	0	0	0	113766	0	0	0	6136	0	0	0	30616	0
1	27100369	rs770710220	A	G	gnomAD Exomes	PASS	NA	p.Met1361Val	p.Met1361Val	c.4081A>G	missense_variant			44	251470	0.00017497116952320356	0	0	0	16256	0	0	23	34582	0	0	0	10080	0	0	2	18394	0	0	0	21648	0	0	12	113758	0	0	1	6136	0	0	6	30616	0
1	27100371	rs774312766	G	C	gnomAD Exomes	PASS	NA	p.Met1361Ile	p.Met1361Ile	c.4083G>C	missense_variant			1	251474	0.000003976554236223228	0	0	0	16256	0	0	0	34582	0	0	0	10080	0	0	0	18394	0	0	0	21648	0	0	1	113762	0	0	0	6136	0	0	0	30616	0
1	27100381	rs759447853	C	A	gnomAD Exomes	PASS	NA	p.Gln1365Lys	p.Gln1365Lys	c.4093C>A	missense_variant			2	251446	0.000007953994098136379	0	0	0	16256	0	0	2	34580	0	0	0	10074	0	0	0	18394	0	0	0	21644	0	0	0	113750	0	0	0	6132	0	0	0	30616	0
1	27100820	rs1300018693	A	C	gnomAD Exomes	PASS	NA	p.Asn1368His	p.Asn1368His	c.4102A>C	missense_variant			1	188180	0.000005314061005420342	0	0	0	14954	0	0	0	24026	0	0	0	4316	0	0	0	16706	0	0	0	17822	0	0	1	88530	0	0	0	4386	0	0	0	17440	0
1	27100827	rs375147084	A	G	gnomAD Exomes	PASS	NA	p.Lys1370Arg	p.Lys1370Arg	c.4109A>G	missense_variant			3	190026	0.00001578731331502005	0	0	2	15050	0	0	0	24098	0	0	0	4426	0	0	0	16752	0	0	0	17964	0	0	1	89450	0	0	0	4410	0	0	0	17876	0
1	27100832	rs745873673	C	T	gnomAD Exomes	PASS	NA	p.Pro1372Ser	p.Pro1372Ser	c.4114C>T	missense_variant			9	195436	0.00004605088110685851	0	0	0	15164	0	0	0	25150	0	0	0	4852	0	0	0	16988	0	0	0	18350	0	0	1	91282	0	0	0	4554	0	0	8	19096	0
1	27100832	rs745873673	C	A	gnomAD Exomes	PASS	NA	p.Pro1372Thr	p.Pro1372Thr	c.4114C>A	missense_variant	Uncertain significance		1	195436	0.000005116764567428724	0	0	0	15164	0	0	1	25150	0	0	0	4852	0	0	0	16988	0	0	0	18350	0	0	0	91282	0	0	0	4554	0	0	0	19096	0
1	27100835	rs146212433	A	G	gnomAD Exomes	PASS	NA	p.Met1373Val	p.Met1373Val	c.4117A>G	missense_variant			1	197254	0.000005069605686069737	0	0	1	15226	0	0	0	25264	0	0	0	5010	0	0	0	17002	0	0	0	18422	0	0	0	92192	0	0	0	4598	0	0	0	19540	0
1	27100839	rs1487753987	A	G	gnomAD Exomes	PASS	NA	p.Asp1374Gly	p.Asp1374Gly	c.4121A>G	missense_variant			1	201464	0.00000496366596513521	0	0	0	15338	0	0	0	26230	0	0	0	5348	0	0	0	17206	0	0	0	18660	0	0	1	93554	0	0	0	4730	0	0	0	20398	0
1	27100842	rs775351129	G	T	gnomAD Exomes	PASS	NA	p.Gly1375Val	p.Gly1375Val	c.4124G>T	missense_variant			2	204976	0.000009757239871985014	0	0	0	15436	0	0	0	26954	0	0	0	5658	0	0	1	17372	0	0	0	18864	0	0	1	94666	0	0	0	4822	0	0	0	21204	0
1	27100842	rs775351129	G	C	gnomAD Exomes	PASS	NA	p.Gly1375Ala	p.Gly1375Ala	c.4124G>C	missense_variant			33	204976	0.00016099445788775272	0	0	0	15436	0	0	0	26954	0	0	0	5658	0	0	33	17372	0	0	0	18864	0	0	0	94666	0	0	0	4822	0	0	0	21204	0
1	27100866	rs1175588677	G	A	gnomAD Exomes	PASS	NA	p.Arg1383Gln	p.Arg1383Gln	c.4148G>A	missense_variant			1	217930	0.000004588629376405267	0	0	0	15754	0	0	0	27468	0	0	0	6982	0	0	0	17474	0	0	0	19912	0	0	1	100732	0	0	0	5146	0	0	0	24462	0
1	27100871	rs761500441	G	A	gnomAD Exomes	PASS	NA	p.Glu1385Lys	p.Glu1385Lys	c.4153G>A	missense_variant			2	225050	0.000008886914019106866	0	0	0	15888	0	0	1	28774	0	0	0	7638	0	0	0	17682	0	0	0	20306	0	0	1	103380	0	0	0	5328	0	0	0	26054	0
1	27100881	rs148567002	T	G	gnomAD Exomes	PASS	NA	p.Met1388Arg	p.Met1388Arg	c.4163T>G	missense_variant			1	237928	0.000004202952153592683	0	0	0	16076	0	0	0	31920	0	0	0	8754	0	0	0	18090	0	0	0	20980	0	0	1	107696	0	0	0	5686	0	0	0	28726	0
1	27100882	rs915690407	G	A	gnomAD Exomes	PASS	NA	p.Met1388Ile	p.Met1388Ile	c.4164G>A	missense_variant			1	239920	0.000004168056018672891	0	0	0	16080	0	0	0	32444	0	0	0	8924	0	0	0	18150	0	0	0	21068	0	0	1	108404	0	0	0	5748	0	0	0	29102	0
1	27100889	rs201172639	G	A	gnomAD Exomes	PASS	NA	p.Val1391Met	p.Val1391Met	c.4171G>A	missense_variant			10	244824	0.00004084566872528837	0	0	2	16156	0	0	3	33542	0	0	0	9458	0	0	1	18240	0	0	0	21328	0	0	2	110384	0	0	0	5898	0	0	2	29818	0
1	27100892	rs758767486	C	T	gnomAD Exomes	PASS	NA	p.Pro1392Ser	p.Pro1392Ser	c.4174C>T	missense_variant			13	245780	0.0000528928309870616	1	0	0	16158	0	0	0	33722	0	0	0	9528	0	0	0	18294	0	0	0	21384	0	0	13	110812	1	0	0	5942	0	0	0	29940	0
1	27100898	rs767004633	A	T	gnomAD Exomes	PASS	NA	p.Ser1394Cys	p.Ser1394Cys	c.4180A>T	missense_variant			13	248640	0.000052284427284427285	1	0	0	16188	0	0	0	34264	0	0	0	9856	0	0	0	18366	0	0	0	21496	0	0	13	112110	1	0	0	6038	0	0	0	30322	0
1	27100901	rs1306413135	A	T	gnomAD Exomes	PASS	NA	p.Thr1395Ser	p.Thr1395Ser	c.4183A>T	missense_variant			1	249258	0.0000040119073409880525	0	0	0	16200	0	0	1	34368	0	0	0	9912	0	0	0	18370	0	0	0	21518	0	0	0	112444	0	0	0	6060	0	0	0	30386	0
1	27100910	rs1209091196	G	C	gnomAD Exomes	PASS	NA	p.Gly1398Arg	p.Gly1398Arg	c.4192G>C	missense_variant			2	249822	0.000008005700058441611	0	0	0	16204	0	0	0	34424	0	0	0	9972	0	0	0	18372	0	0	0	21524	0	0	2	112804	0	0	0	6070	0	0	0	30452	0
1	27100911	rs1240355362	G	A	gnomAD Exomes	PASS	NA	p.Gly1398Glu	p.Gly1398Glu	c.4193G>A	missense_variant			1	249878	0.000004001952953041084	0	0	0	16204	0	0	0	34428	0	0	1	9978	0	0	0	18378	0	0	0	21532	0	0	0	112824	0	0	0	6070	0	0	0	30464	0
1	27100914	rs1064004	A	C	gnomAD Exomes	PASS	NA	p.Gln1399Pro	p.Gln1399Pro	c.4196A>C	missense_variant			1	249962	0.000004000608092430049	0	0	0	16198	0	0	0	34430	0	0	0	9984	0	0	1	18378	0	0	0	21536	0	0	0	112874	0	0	0	6076	0	0	0	30486	0
1	27100963	rs1410638702	G	T	gnomAD Exomes	PASS	NA	p.Gln1415His	p.Gln1415His	c.4245G>T	missense_variant			1	250622	0.000003990072699124578	0	0	0	16226	0	0	0	34498	0	0	0	10002	0	0	0	18386	0	0	0	21584	0	0	1	113310	0	0	0	6096	0	0	0	30520	0
1	27100970	rs777906223	G	C	gnomAD Exomes	PASS	NA	p.Ala1418Pro	p.Ala1418Pro	c.4252G>C	missense_variant			1	250632	0.000003989913498675349	0	0	0	16234	0	0	0	34506	0	0	0	10006	0	0	0	18386	0	0	0	21584	0	0	0	113314	0	0	0	6092	0	0	1	30510	0
1	27100971	rs142339356	C	G	gnomAD Exomes	PASS	NA	p.Ala1418Gly	p.Ala1418Gly	c.4253C>G	missense_variant			1	250534	0.000003991474211085122	0	0	1	16232	0	0	0	34500	0	0	0	9992	0	0	0	18386	0	0	0	21572	0	0	0	113264	0	0	0	6090	0	0	0	30498	0
1	27100973	rs771808733	G	A	gnomAD Exomes	PASS	NA	p.Ala1419Thr	p.Ala1419Thr	c.4255G>A	missense_variant			1	250524	0.000003991633536108317	0	0	0	16232	0	0	0	34500	0	0	0	9998	0	0	0	18388	0	0	0	21570	0	0	1	113248	0	0	0	6104	0	0	0	30484	0
1	27100992	rs1447072180	A	G	gnomAD Exomes	PASS	NA	p.Gln1425Arg	p.Gln1425Arg	c.4274A>G	missense_variant			1	250668	0.000003989340482231477	0	0	0	16240	0	0	0	34522	0	0	0	9996	0	0	0	18390	0	0	0	21594	0	0	0	113266	0	0	1	6104	0	0	0	30556	0
1	27100994	rs1310926680	G	A	gnomAD Exomes	PASS	NA	p.Asp1426Asn	p.Asp1426Asn	c.4276G>A	missense_variant			1	250734	0.000003988290379445947	0	0	0	16240	0	0	0	34526	0	0	0	9998	0	0	1	18390	0	0	0	21586	0	0	0	113320	0	0	0	6116	0	0	0	30558	0
1	27100995	rs780002090	A	G	gnomAD Exomes	PASS	NA	p.Asp1426Gly	p.Asp1426Gly	c.4277A>G	missense_variant			14	250756	0.00005583116655234571	0	0	0	16240	0	0	0	34530	0	0	0	10002	0	0	0	18390	0	0	0	21592	0	0	1	113338	0	0	0	6114	0	0	13	30550	0
1	27101019	rs1323482644	C	A	gnomAD Exomes	PASS	NA	p.Ala1434Asp	p.Ala1434Asp	c.4301C>A	missense_variant			1	251000	0.00000398406374501992	0	0	0	16232	0	0	0	34550	0	0	0	10036	0	0	0	18388	0	0	0	21602	0	0	1	113462	0	0	0	6128	0	0	0	30602	0
1	27101022	rs369118235	A	G	gnomAD Exomes	PASS	NA	p.Tyr1435Cys	p.Tyr1435Cys	c.4304A>G	missense_variant	not provided		32	250974	0.0001275032473483309	0	0	8	16218	0	0	19	34556	0	0	0	10044	0	0	0	18388	0	0	0	21552	0	0	5	113478	0	0	0	6130	0	0	0	30608	0
1	27101043	rs1234879017	C	G	gnomAD Exomes	PASS	NA	p.Ala1442Gly	p.Ala1442Gly	c.4325C>G	missense_variant			1	251334	0.000003978769287084119	0	0	0	16246	0	0	0	34572	0	0	0	10062	0	0	1	18394	0	0	0	21638	0	0	0	113680	0	0	0	6128	0	0	0	30614	0
1	27101051	rs1471914196	C	T	gnomAD Exomes	PASS	NA	p.Arg1445Cys	p.Arg1445Cys	c.4333C>T	missense_variant			1	251330	0.000003978832610512076	0	0	0	16244	0	0	0	34574	0	0	0	10058	0	0	0	18394	0	0	0	21642	0	0	1	113678	0	0	0	6126	0	0	0	30614	0
1	27101052	rs769572233	G	A	gnomAD Exomes	PASS	NA	p.Arg1445His	p.Arg1445His	c.4334G>A	missense_variant			1	251328	0.00000397886427298192	0	0	0	16244	0	0	0	34572	0	0	0	10058	0	0	0	18390	0	0	0	21644	0	0	1	113676	0	0	0	6130	0	0	0	30614	0
1	27101055	rs772939817	G	C	gnomAD Exomes	PASS	NA	p.Arg1446Pro	p.Arg1446Pro	c.4337G>C	missense_variant			1	251346	0.0000039785793288932385	0	0	0	16242	0	0	0	34574	0	0	0	10064	0	0	0	18394	0	0	0	21644	0	0	1	113678	0	0	0	6134	0	0	0	30616	0
1	27101057	rs1463501284	C	G	gnomAD Exomes	PASS	NA	p.Pro1447Ala	p.Pro1447Ala	c.4339C>G	missense_variant			1	251346	0.0000039785793288932385	0	0	1	16250	0	0	0	34574	0	0	0	10062	0	0	0	18394	0	0	0	21646	0	0	0	113676	0	0	0	6130	0	0	0	30614	0
1	27101061	rs1398941607	C	T	gnomAD Exomes	PASS	NA	p.Ala1448Val	p.Ala1448Val	c.4343C>T	missense_variant			1	251340	0.000003978674305721333	0	0	0	16248	0	0	0	34576	0	0	0	10060	0	0	0	18394	0	0	0	21646	0	0	1	113670	0	0	0	6130	0	0	0	30616	0
1	27101066	rs1330309030	G	A	gnomAD Exomes	PASS	NA	p.Gly1450Ser	p.Gly1450Ser	c.4348G>A	missense_variant			1	251342	0.000003978642646274797	0	0	0	16242	0	0	0	34578	0	0	0	10064	0	0	0	18394	0	0	0	21648	0	0	0	113668	0	0	0	6132	0	0	1	30616	0
1	27101070	rs373104677	C	A	gnomAD Exomes	PASS	NA	p.Pro1451His	p.Pro1451His	c.4352C>A	missense_variant			1	251374	0.000003978136163644609	0	0	0	16246	0	0	0	34580	0	0	0	10066	0	0	0	18394	0	0	0	21646	0	0	1	113686	0	0	0	6140	0	0	0	30616	0
1	27101082	rs760075640	T	G	gnomAD Exomes	PASS	NA	p.Phe1455Cys	p.Phe1455Cys	c.4364T>G	missense_variant			2	251368	0.000007956462238630215	0	0	0	16252	0	0	0	34580	0	0	0	10072	0	0	2	18390	0	0	0	21648	0	0	0	113672	0	0	0	6138	0	0	0	30616	0
1	27101088	rs1357085488	T	C	gnomAD Exomes	PASS	NA	p.Phe1457Ser	p.Phe1457Ser	c.4370T>C	missense_variant			2	251364	0.000007956588851227702	0	0	0	16242	0	0	0	34578	0	0	0	10076	0	0	0	18390	0	0	0	21646	0	0	2	113676	0	0	0	6140	0	0	0	30616	0
1	27101096	rs781403992	G	A	gnomAD Exomes	PASS	NA	p.Gly1460Ser	p.Gly1460Ser	c.4378G>A	missense_variant			5	251372	0.000019890839075155545	0	0	0	16246	0	0	0	34580	0	0	0	10074	0	0	0	18392	0	0	5	21648	0	0	0	113678	0	0	0	6138	0	0	0	30616	0
1	27101100	rs1257406381	G	A	gnomAD Exomes	PASS	NA	p.Arg1461Gln	p.Arg1461Gln	c.4382G>A	missense_variant			3	251376	0.000011934313538285278	0	0	0	16252	0	0	2	34576	0	0	0	10076	0	0	0	18392	0	0	0	21648	0	0	1	113678	0	0	0	6138	0	0	0	30616	0
1	27101106	rs752827461	G	A	gnomAD Exomes	PASS	NA	p.Arg1463His	p.Arg1463His	c.4388G>A	missense_variant			2	251390	0.000007955765941366006	0	0	0	16252	0	0	0	34578	0	0	0	10078	0	0	0	18394	0	0	1	21646	0	0	1	113688	0	0	0	6138	0	0	0	30616	0
1	27101117	rs1199392264	C	T	gnomAD Exomes	PASS	NA	p.Pro1467Ser	p.Pro1467Ser	c.4399C>T	missense_variant			1	251412	0.000003977534882980924	0	0	0	16248	0	0	0	34578	0	0	0	10078	0	0	0	18394	0	0	0	21644	0	0	1	113716	0	0	0	6138	0	0	0	30616	0
1	27101118	rs191618031	C	G	gnomAD Exomes	PASS	NA	p.Pro1467Arg	p.Pro1467Arg	c.4400C>G	missense_variant			2	251400	0.000007955449482895783	0	0	2	16248	0	0	0	34578	0	0	0	10078	0	0	0	18394	0	0	0	21644	0	0	0	113704	0	0	0	6138	0	0	0	30616	0
1	27101120	rs376018873	C	A	gnomAD Exomes	PASS	NA	p.Pro1468Thr	p.Pro1468Thr	c.4402C>A	missense_variant			1	251416	0.00000397747160085277	0	0	0	16252	0	0	0	34584	0	0	0	10074	0	0	0	18394	0	0	0	21644	0	0	1	113714	0	0	0	6138	0	0	0	30616	0
1	27101120	rs376018873	C	G	gnomAD Exomes	PASS	NA	p.Pro1468Ala	p.Pro1468Ala	c.4402C>G	missense_variant			1	251416	0.00000397747160085277	0	0	1	16252	0	0	0	34584	0	0	0	10074	0	0	0	18394	0	0	0	21644	0	0	0	113714	0	0	0	6138	0	0	0	30616	0
1	27101120	rs376018873	C	T	gnomAD Exomes	PASS	NA	p.Pro1468Ser	p.Pro1468Ser	c.4402C>T	missense_variant			2	251416	0.00000795494320170554	0	0	0	16252	0	0	0	34584	0	0	0	10074	0	0	1	18394	0	0	0	21644	0	0	1	113714	0	0	0	6138	0	0	0	30616	0
1	27101129	rs1187050804	A	G	gnomAD Exomes	PASS	NA	p.Asn1471Asp	p.Asn1471Asp	c.4411A>G	missense_variant			1	251426	0.0000039773134043416354	0	0	0	16248	0	0	0	34582	0	0	0	10072	0	0	0	18394	0	0	0	21644	0	0	1	113732	0	0	0	6138	0	0	0	30616	0
1	27101130	rs779806180	A	C	gnomAD Exomes	PASS	NA	p.Asn1471Thr	p.Asn1471Thr	c.4412A>C	missense_variant			1	251426	0.0000039773134043416354	0	0	0	16250	0	0	0	34582	0	0	0	10072	0	0	0	18394	0	0	0	21642	0	0	1	113732	0	0	0	6138	0	0	0	30616	0
1	27101138	rs1476360310	C	G	gnomAD Exomes	PASS	NA	p.Gln1474Glu	p.Gln1474Glu	c.4420C>G	missense_variant			1	251428	0.00000397728176654947	0	0	0	16246	0	0	0	34582	0	0	0	10076	0	0	0	18394	0	0	0	21646	0	0	1	113730	0	0	0	6138	0	0	0	30616	0
1	27101158	rs764783001	G	A	gnomAD Exomes	PASS	NA	p.Met1480Ile	p.Met1480Ile	c.4440G>A	missense_variant			1	251442	0.000003977060316096754	0	0	0	16248	0	0	0	34584	0	0	0	10076	0	0	0	18394	0	0	0	21642	0	0	1	113742	0	0	0	6140	0	0	0	30616	0
1	27101165	rs1466575457	G	A	gnomAD Exomes	PASS	NA	p.Gly1483Ser	p.Gly1483Ser	c.4447G>A	missense_variant			1	251426	0.0000039773134043416354	0	0	0	16250	0	0	0	34586	0	0	0	10076	0	0	0	18392	0	0	0	21642	0	0	1	113726	0	0	0	6140	0	0	0	30614	0
1	27101166	rs768630495	G	T	gnomAD Exomes	PASS	NA	p.Gly1483Val	p.Gly1483Val	c.4448G>T	missense_variant			2	251404	0.000007955322906556777	0	0	0	16248	0	0	1	34586	0	0	0	10074	0	0	0	18384	0	0	0	21636	0	0	1	113720	0	0	0	6140	0	0	0	30616	0
1	27101173	rs369995274	A	G	gnomAD Exomes	PASS	NA	p.Ile1485Met	p.Ile1485Met	c.4455A>G	missense_variant			2	251450	0.000007953867568104991	0	0	2	16250	0	0	0	34586	0	0	0	10076	0	0	0	18394	0	0	0	21640	0	0	0	113748	0	0	0	6140	0	0	0	30616	0
1	27101178	rs1413586412	C	T	gnomAD Exomes	PASS	NA	p.Ala1487Val	p.Ala1487Val	c.4460C>T	missense_variant			2	251442	0.000007954120632193508	0	0	2	16250	0	0	0	34586	0	0	0	10076	0	0	0	18394	0	0	0	21642	0	0	0	113742	0	0	0	6140	0	0	0	30612	0
1	27101184	rs1334329293	C	T	gnomAD Exomes	PASS	NA	p.Ala1489Val	p.Ala1489Val	c.4466C>T	missense_variant			1	251444	0.000003977028682330857	0	0	0	16254	0	0	1	34586	0	0	0	10072	0	0	0	18394	0	0	0	21646	0	0	0	113738	0	0	0	6140	0	0	0	30614	0
1	27101192	rs769381588	G	A	gnomAD Exomes	PASS	NA	p.Ala1492Thr	p.Ala1492Thr	c.4474G>A	missense_variant			1	251416	0.00000397747160085277	0	0	1	16248	0	0	0	34584	0	0	0	10074	0	0	0	18390	0	0	0	21634	0	0	0	113732	0	0	0	6140	0	0	0	30614	0
1	27101205	rs773031590	C	T	gnomAD Exomes	PASS	NA	p.Thr1496Ile	p.Thr1496Ile	c.4487C>T	missense_variant			1	251424	0.000003977345042637139	0	0	0	16244	0	0	0	34584	0	0	0	10074	0	0	0	18392	0	0	0	21640	0	0	1	113736	0	0	0	6140	0	0	0	30614	0
1	27101217	rs771481044	G	A	gnomAD Exomes	PASS	NA	p.Gly1500Glu	p.Gly1500Glu	c.4499G>A	missense_variant			1	251436	0.000003977155220413942	0	0	0	16248	0	0	1	34586	0	0	0	10078	0	0	0	18390	0	0	0	21648	0	0	0	113732	0	0	0	6140	0	0	0	30614	0
1	27101219	rs759751306	C	T	gnomAD Exomes	PASS	NA	p.Arg1501Cys	p.Arg1501Cys	c.4501C>T	missense_variant			1	251426	0.0000039773134043416354	0	0	0	16240	0	0	0	34586	0	0	0	10078	0	0	0	18392	0	0	0	21642	0	0	1	113734	0	0	0	6140	0	0	0	30614	0
1	27101220	rs1281389106	G	A	gnomAD Exomes	PASS	NA	p.Arg1501His	p.Arg1501His	c.4502G>A	missense_variant			1	251430	0.000003977250129260629	0	0	0	16242	0	0	0	34586	0	0	0	10078	0	0	0	18390	0	0	0	21644	0	0	1	113738	0	0	0	6138	0	0	0	30614	0
1	27101230	rs768080595	G	A	gnomAD Exomes	PASS	NA	p.Met1504Ile	p.Met1504Ile	c.4512G>A	missense_variant			1	251434	0.0000039771868561928774	0	0	0	16248	0	0	0	34586	0	0	0	10078	0	0	0	18390	0	0	0	21644	0	0	1	113732	0	0	0	6140	0	0	0	30616	0
1	27101231	rs753094331	A	G	gnomAD Exomes	PASS	NA	p.Thr1505Ala	p.Thr1505Ala	c.4513A>G	missense_variant			1	251434	0.0000039771868561928774	0	0	0	16244	0	0	0	34584	0	0	0	10078	0	0	0	18390	0	0	0	21646	0	0	0	113736	0	0	0	6140	0	0	1	30616	0
1	27101235	rs574277680	A	G	gnomAD Exomes	PASS	NA	p.Tyr1506Cys	p.Tyr1506Cys	c.4517A>G	missense_variant			2	251438	0.00000795424717027657	0	0	1	16248	0	0	0	34582	0	0	0	10076	0	0	0	18390	0	0	0	21648	0	0	1	113738	0	0	0	6140	0	0	0	30616	0
1	27101237	rs1195906741	A	C	gnomAD Exomes	PASS	NA	p.Asn1507His	p.Asn1507His	c.4519A>C	missense_variant			1	251432	0.000003977218492475103	0	0	0	16248	0	0	0	34582	0	0	0	10074	0	0	0	18390	0	0	0	21644	0	0	1	113738	0	0	0	6140	0	0	0	30616	0
1	27101239	rs1375433556	T	G	gnomAD Exomes	PASS	NA	p.Asn1507Lys	p.Asn1507Lys	c.4521T>G	missense_variant			1	251432	0.000003977218492475103	0	0	0	16248	0	0	0	34582	0	0	0	10074	0	0	0	18390	0	0	1	21644	0	0	0	113738	0	0	0	6140	0	0	0	30616	0
1	27101255	rs757461100	A	G	gnomAD Exomes	PASS	NA	p.Ser1513Gly	p.Ser1513Gly	c.4537A>G	missense_variant			1	251376	0.000003978104512761759	0	0	0	16232	0	0	0	34582	0	0	0	10070	0	0	0	18392	0	0	0	21648	0	0	1	113696	0	0	0	6140	0	0	0	30616	0
1	27101259	rs889246106	C	T	gnomAD Exomes	PASS	NA	p.Thr1514Met	p.Thr1514Met	c.4541C>T	missense_variant			1	251314	0.000003979085924381451	0	0	1	16222	0	0	0	34580	0	0	0	10062	0	0	0	18392	0	0	0	21648	0	0	0	113656	0	0	0	6138	0	0	0	30616	0
1	27101264	rs751377877	T	C	gnomAD Exomes	PASS	NA	p.Ser1516Pro	p.Ser1516Pro	c.4546T>C	missense_variant			1	251316	0.000003979054258383867	0	0	0	16226	0	0	0	34578	0	0	0	10066	0	0	0	18390	0	0	0	21648	0	0	1	113658	0	0	0	6134	0	0	0	30616	0
1	27101268	rs754673704	C	G	gnomAD Exomes	PASS	NA	p.Ala1517Gly	p.Ala1517Gly	c.4550C>G	missense_variant			1	251196	0.000003980955110750171	0	0	0	16196	0	0	0	34578	0	0	0	10064	0	0	0	18390	0	0	0	21644	0	0	1	113574	0	0	0	6134	0	0	0	30616	0
1	27101275	rs1330441610	G	C	gnomAD Exomes	PASS	NA	p.Gln1519His	p.Gln1519His	c.4557G>C	missense_variant			1	251264	0.000003979877738155884	0	0	0	16210	0	0	0	34576	0	0	0	10066	0	0	0	18392	0	0	1	21646	0	0	0	113628	0	0	0	6132	0	0	0	30614	0
1	27101282	rs199776442	G	A	gnomAD Exomes	PASS	NA	p.Ala1522Thr	p.Ala1522Thr	c.4564G>A	missense_variant			7	251164	0.000027870236180344317	0	0	1	16208	0	0	2	34570	0	0	0	10060	0	0	1	18390	0	0	0	21642	0	0	1	113558	0	0	0	6126	0	0	2	30610	0
1	27101286	rs1238182894	A	G	gnomAD Exomes	PASS	NA	p.Tyr1523Cys	p.Tyr1523Cys	c.4568A>G	missense_variant			1	251186	0.000003981113597095379	0	0	0	16220	0	0	0	34570	0	0	0	10058	0	0	0	18390	0	0	0	21642	0	0	1	113566	0	0	0	6126	0	0	0	30614	0
1	27101294	rs773815689	G	A	gnomAD Exomes	PASS	NA	p.Val1526Met	p.Val1526Met	c.4576G>A	missense_variant			22	251142	0.0000875998439130054	0	0	0	16236	0	0	13	34554	0	0	0	10056	0	0	0	18392	0	0	0	21636	0	0	6	113536	0	0	3	6126	0	0	0	30606	0
1	27101301	rs746264786	G	A	gnomAD Exomes	PASS	NA	p.Arg1528Gln	p.Arg1528Gln	c.4583G>A	missense_variant			1	250922	0.000003985302205466241	0	0	1	16244	0	0	0	34508	0	0	0	10032	0	0	0	18390	0	0	0	21624	0	0	0	113414	0	0	0	6110	0	0	0	30600	0
1	27101309	rs772281669	G	A	gnomAD Exomes	PASS	NA	p.Glu1531Lys	p.Glu1531Lys	c.4591G>A	missense_variant			1	250886	0.0000039858740623231265	0	0	0	16236	0	0	0	34508	0	0	0	10018	0	0	0	18390	0	0	0	21614	0	0	1	113404	0	0	0	6116	0	0	0	30600	0
1	27101312	rs776101789	A	G	gnomAD Exomes	PASS	NA	p.Met1532Val	p.Met1532Val	c.4594A>G	missense_variant			3	250864	0.000011958670833599082	0	0	0	16238	0	0	0	34496	0	0	0	10010	0	0	0	18390	0	0	0	21618	0	0	3	113410	0	0	0	6116	0	0	0	30586	0
1	27101314	rs1451506403	G	A	gnomAD Exomes	PASS	NA	p.Met1532Ile	p.Met1532Ile	c.4596G>A	missense_variant			1	250724	0.000003988449450391666	0	0	0	16238	0	0	0	34482	0	0	0	9994	0	0	0	18390	0	0	0	21610	0	0	1	113324	0	0	0	6108	0	0	0	30578	0
1	27101324	rs999125494	G	A	gnomAD Exomes	PASS	NA	p.Asp1536Asn	p.Asp1536Asn	c.4606G>A	missense_variant			1	250102	0.0000039983686655844416	0	0	0	16238	0	0	0	34398	0	0	0	9948	0	0	0	18384	0	0	0	21560	0	0	1	112930	0	0	0	6092	0	0	0	30552	0
1	27101324	rs999125494	G	C	gnomAD Exomes	PASS	NA	p.Asp1536His	p.Asp1536His	c.4606G>C	missense_variant			1	250102	0.0000039983686655844416	0	0	0	16238	0	0	0	34398	0	0	0	9948	0	0	0	18384	0	0	0	21560	0	0	0	112930	0	0	0	6092	0	0	1	30552	0
1	27101329	rs764212710	G	T	gnomAD Exomes	PASS	NA	p.Gln1537His	p.Gln1537His	c.4611G>T	missense_variant			1	249844	0.000004002497558476489	0	0	1	16234	0	0	0	34386	0	0	0	9912	0	0	0	18380	0	0	0	21550	0	0	0	112780	0	0	0	6088	0	0	0	30514	0
1	27101333	rs112918204	G	T	gnomAD Exomes	PASS	NA	p.Ala1539Ser	p.Ala1539Ser	c.4615G>T	missense_variant	not provided		6	248994	0.000024096966191956433	0	0	5	16232	0	0	1	34270	0	0	0	9828	0	0	0	18382	0	0	0	21494	0	0	0	112380	0	0	0	6060	0	0	0	30348	0
1	27101337	rs1455203270	A	G	gnomAD Exomes	PASS	NA	p.Asn1540Ser	p.Asn1540Ser	c.4619A>G	missense_variant			1	248654	0.000004021652577477137	0	0	0	16230	0	0	0	34238	0	0	0	9788	0	0	0	18376	0	0	0	21458	0	0	0	112190	0	0	1	6052	0	0	0	30322	0
1	27101339	rs765512812	C	T	gnomAD Exomes	PASS	NA	p.His1541Tyr	p.His1541Tyr	c.4621C>T	missense_variant			1	247668	0.000004037663323481434	0	0	0	16230	0	0	0	34150	0	0	0	9656	0	0	0	18378	0	0	0	21400	0	0	1	111686	0	0	0	6030	0	0	0	30138	0
1	27101349	rs1326693674	C	T	gnomAD Exomes	PASS	NA	p.Ser1544Leu	p.Ser1544Leu	c.4631C>T	missense_variant	Uncertain significance		2	244266	0.00000818779527236701	0	0	0	16194	0	0	0	33886	0	0	0	9224	0	0	0	18362	0	0	0	21082	0	0	2	110156	0	0	0	5952	0	0	0	29410	0
1	27101355	rs752731961	C	T	gnomAD Exomes	PASS	NA	p.Pro1546Leu	p.Pro1546Leu	c.4637C>T	missense_variant			2	242024	0.000008263643275047103	0	0	0	16176	0	0	0	33706	0	0	0	8958	0	0	0	18348	0	0	0	20922	0	0	1	109206	0	0	1	5862	0	0	0	28846	0
1	27101369	rs141670393	C	T	gnomAD Exomes	PASS	NA	p.Arg1551Cys	p.Arg1551Cys	c.4651C>T	missense_variant			2	231540	0.000008637816360024186	0	0	0	16058	0	0	0	32768	0	0	0	7918	0	0	0	18236	0	0	0	20196	0	0	2	104436	0	0	0	5546	0	0	0	26382	0
1	27101370	rs748819428	G	A	gnomAD Exomes	PASS	NA	p.Arg1551His	p.Arg1551His	c.4652G>A	missense_variant			2	231452	0.000008641100530563572	0	0	0	16064	0	0	0	32776	0	0	0	7930	0	0	0	18224	0	0	0	20172	0	0	1	104398	0	0	0	5550	0	0	1	26338	0
1	27101387	rs778655919	C	G	gnomAD Exomes	PASS	NA	p.Pro1557Ala	p.Pro1557Ala	c.4669C>G	missense_variant	Uncertain significance		6	214556	0.0000279647271574787	0	0	0	15848	0	0	0	30326	0	0	0	6394	0	0	0	17846	0	0	1	18984	0	0	5	97612	0	0	0	5068	0	0	0	22478	0
1	27101393	rs745476438	G	A	gnomAD Exomes	PASS	NA	p.Ala1559Thr	p.Ala1559Thr	c.4675G>A	missense_variant			1	207150	0.000004827419744146754	0	0	0	15730	0	0	0	28628	0	0	0	5828	0	0	0	17494	0	0	0	18354	0	0	1	95110	0	0	0	4852	0	0	0	21154	0
1	27101396	rs772532872	C	G	gnomAD Exomes	PASS	NA	p.Pro1560Ala	p.Pro1560Ala	c.4678C>G	missense_variant			17	206354	0.00008238270157108658	0	0	0	15738	0	0	1	28460	0	0	0	5680	0	0	0	17492	0	0	0	18472	0	0	16	94846	0	0	0	4806	0	0	0	20860	0
1	27101397	rs775699799	C	T	gnomAD Exomes	PASS	NA	p.Pro1560Leu	p.Pro1560Leu	c.4679C>T	missense_variant			8	206154	0.00003880594118959613	0	0	0	15732	0	0	0	28402	0	0	0	5660	0	0	0	17488	0	0	0	18460	0	0	8	94784	0	0	0	4802	0	0	0	20826	0
1	27101399	rs1367629574	G	A	gnomAD Exomes	PASS	NA	p.Val1561Met	p.Val1561Met	c.4681G>A	missense_variant			1	204750	0.000004884004884004884	0	0	0	15706	0	0	0	28268	0	0	0	5618	0	0	0	17394	0	0	0	18188	0	0	1	94308	0	0	0	4774	0	0	0	20494	0
1	27101402	rs747585997	C	T	gnomAD Exomes	PASS	NA	p.Pro1562Ser	p.Pro1562Ser	c.4684C>T	missense_variant			4	198928	0.000020107777688409878	0	0	0	15608	0	0	0	26556	0	0	0	5114	0	0	0	17136	0	0	0	18024	0	0	4	92610	0	0	0	4582	0	0	0	19298	0
1	27101418	rs1166929475	C	T	gnomAD Exomes	PASS	NA	p.Pro1567Leu	p.Pro1567Leu	c.4700C>T	missense_variant			3	197508	0.00001518925815663163	0	0	0	15630	0	0	0	26150	0	0	0	4952	0	0	0	17060	0	0	0	18090	0	0	3	92270	0	0	0	4586	0	0	0	18770	0
1	27101420	rs113718290	C	T	gnomAD Exomes	PASS	NA	p.Pro1568Ser	p.Pro1568Ser	c.4702C>T	missense_variant	Uncertain significance		8	199276	0.00004014532608041109	0	0	8	15662	0	0	0	26752	0	0	0	5088	0	0	0	17158	0	0	0	18148	0	0	0	92636	0	0	0	4632	0	0	0	19200	0
1	27101437	rs761906554	G	T	gnomAD Exomes	PASS	NA	p.Gln1573His	p.Gln1573His	c.4719G>T	missense_variant			1	197170	0.000005071765481564132	0	0	1	15640	0	0	0	26124	0	0	0	4946	0	0	0	17084	0	0	0	18114	0	0	0	92078	0	0	0	4598	0	0	0	18586	0
1	27101441	rs1374393812	C	A	gnomAD Exomes	PASS	NA	p.Pro1575Thr	p.Pro1575Thr	c.4723C>A	missense_variant			1	198674	0.00000503337125139676	0	0	0	15674	0	0	0	26512	0	0	0	5016	0	0	0	17148	0	0	0	18200	0	0	0	92416	0	0	0	4614	0	0	1	19094	0
1	27101442	rs765193345	C	A	gnomAD Exomes	PASS	NA	p.Pro1575Gln	p.Pro1575Gln	c.4724C>A	missense_variant	Likely benign		29	199180	0.0001455969474846872	0	0	0	15674	0	0	0	26736	0	0	0	5052	0	0	28	17174	0	0	0	18240	0	0	1	92524	0	0	0	4638	0	0	0	19142	0
1	27101454	rs763065019	A	G	gnomAD Exomes	PASS	NA	p.Gln1579Arg	p.Gln1579Arg	c.4736A>G	missense_variant			3	199278	0.000015054346189744979	0	0	0	15682	0	0	0	26498	0	0	0	5106	0	0	3	17106	0	0	0	18318	0	0	0	92770	0	0	0	4634	0	0	0	19164	0
1	27101469	rs558739370	A	G	gnomAD Exomes	PASS	NA	p.Gln1584Arg	p.Gln1584Arg	c.4751A>G	missense_variant			17	202680	0.00008387606078547464	0	0	0	15742	0	0	16	27280	0	0	0	5342	0	0	0	17234	0	0	0	18568	0	0	0	93742	0	0	1	4700	0	0	0	20072	0
1	27101471	rs1316586208	G	T	gnomAD Exomes	PASS	NA	p.Val1585Leu	p.Val1585Leu	c.4753G>T	missense_variant			1	203020	0.0000049256230913210525	0	0	0	15740	0	0	0	27330	0	0	0	5396	0	0	0	17234	0	0	0	18602	0	0	1	93844	0	0	0	4716	0	0	0	20158	0
1	27101478	rs752544377	G	T	gnomAD Exomes	PASS	NA	p.Ser1587Ile	p.Ser1587Ile	c.4760G>T	missense_variant			1	206456	0.00000484364707249971	0	0	0	15792	0	0	1	27968	0	0	0	5678	0	0	0	17428	0	0	0	18934	0	0	0	94968	0	0	0	4836	0	0	0	20852	0
1	27101480	rs755914291	C	T	gnomAD Exomes	PASS	NA	p.Pro1588Ser	p.Pro1588Ser	c.4762C>T	missense_variant			2	204126	0.000009797869943074376	0	0	0	15766	0	0	0	27344	0	0	0	5474	0	0	2	17270	0	0	0	18844	0	0	0	94272	0	0	0	4776	0	0	0	20380	0
1	27101481	rs764148027	C	T	gnomAD Exomes	PASS	NA	p.Pro1588Leu	p.Pro1588Leu	c.4763C>T	missense_variant			1	204492	0.000004890166852493007	0	0	0	15762	0	0	0	27332	0	0	0	5530	0	0	0	17270	0	0	0	18884	0	0	1	94426	0	0	0	4774	0	0	0	20514	0
1	27101484	rs758069825	C	G	gnomAD Exomes	PASS	NA	p.Ala1589Gly	p.Ala1589Gly	c.4766C>G	missense_variant			1	204130	0.000004898838975162886	0	0	0	15768	0	0	0	26988	0	0	0	5572	0	0	0	17180	0	0	0	18884	0	0	1	94420	0	0	0	4750	0	0	0	20568	0
1	27101486	rs370907880	C	T	gnomAD Exomes	PASS	NA	p.Pro1590Ser	p.Pro1590Ser	c.4768C>T	missense_variant			2	208046	0.000009613258606269768	0	0	2	15806	0	0	0	27990	0	0	0	5910	0	0	0	17376	0	0	0	19136	0	0	0	95590	0	0	0	4894	0	0	0	21344	0
1	27101495	rs201556442	C	T	gnomAD Exomes	PASS	NA	p.Arg1593Trp	p.Arg1593Trp	c.4777C>T	missense_variant			5	216600	0.000023084025854108955	0	0	2	15844	0	0	0	28584	0	0	0	6776	0	0	0	17420	0	0	0	19652	0	0	3	99326	0	0	0	5124	0	0	0	23874	0
1	27101501	rs1463725053	A	G	gnomAD Exomes	PASS	NA	p.Met1595Val	p.Met1595Val	c.4783A>G	missense_variant	Uncertain significance		1	229268	0.000004361707695797059	0	0	0	15946	0	0	1	30292	0	0	0	8032	0	0	0	17636	0	0	0	20540	0	0	0	104354	0	0	0	5478	0	0	0	26990	0
1	27101510	rs781689378	C	T	gnomAD Exomes	PASS	NA	p.Arg1598Cys	p.Arg1598Cys	c.4792C>T	missense_variant	Uncertain significance		1	237800	0.000004205214465937763	0	0	0	16064	0	0	0	31814	0	0	0	8830	0	0	0	17848	0	0	0	21040	0	0	1	107944	0	0	0	5690	0	0	0	28570	0
1	27101511	rs748573855	G	T	gnomAD Exomes	PASS	NA	p.Arg1598Leu	p.Arg1598Leu	c.4793G>T	missense_variant			1	239492	0.0000041755048185325605	0	0	0	16080	0	0	0	32130	0	0	0	9020	0	0	1	17886	0	0	0	21174	0	0	0	108570	0	0	0	5738	0	0	0	28894	0
1	27101511	rs748573855	G	A	gnomAD Exomes	PASS	NA	p.Arg1598His	p.Arg1598His	c.4793G>A	missense_variant			1	239492	0.0000041755048185325605	0	0	0	16080	0	0	0	32130	0	0	0	9020	0	0	0	17886	0	0	0	21174	0	0	0	108570	0	0	0	5738	0	0	1	28894	0
1	27101523	rs1295471823	G	A	gnomAD Exomes	PASS	NA	p.Ser1602Asn	p.Ser1602Asn	c.4805G>A	missense_variant			1	247254	0.000004044423952696417	0	0	0	16192	0	0	0	33798	0	0	0	9722	0	0	0	18180	0	0	0	21518	0	0	1	111686	0	0	0	5998	0	0	0	30160	0
1	27101547	rs1207603708	G	C	gnomAD Exomes	PASS	NA	p.Gly1610Ala	p.Gly1610Ala	c.4829G>C	missense_variant			1	250676	0.000003989213167594824	0	0	0	16240	0	0	0	34460	0	0	0	10030	0	0	0	18346	0	0	0	21638	0	0	1	113302	0	0	0	6098	0	0	0	30562	0
1	27101550	rs1485792801	T	A	gnomAD Exomes	PASS	NA	p.Met1611Lys	p.Met1611Lys	c.4832T>A	missense_variant			1	250750	0.000003988035892323031	0	0	0	16244	0	0	0	34470	0	0	0	10038	0	0	0	18344	0	0	0	21644	0	0	1	113338	0	0	0	6100	0	0	0	30572	0
1	27101550	rs1485792801	T	C	gnomAD Exomes	PASS	NA	p.Met1611Thr	p.Met1611Thr	c.4832T>C	missense_variant			1	250750	0.000003988035892323031	0	0	0	16244	0	0	0	34470	0	0	0	10038	0	0	0	18344	0	0	0	21644	0	0	1	113338	0	0	0	6100	0	0	0	30572	0
1	27101568	rs760575192	G	A	gnomAD Exomes	PASS	NA	p.Gly1617Asp	p.Gly1617Asp	c.4850G>A	missense_variant			1	250756	0.000003987940468024693	0	0	0	16240	0	0	0	34494	0	0	0	10030	0	0	0	18350	0	0	0	21644	0	0	0	113294	0	0	0	6114	0	0	1	30590	0
1	27101574	rs763947592	C	T	gnomAD Exomes	PASS	NA	p.Pro1619Leu	p.Pro1619Leu	c.4856C>T	missense_variant			1	250898	0.000003985683425136909	0	0	0	16228	0	0	0	34530	0	0	0	10042	0	0	0	18370	0	0	0	21644	0	0	1	113362	0	0	0	6126	0	0	0	30596	0
1	27101586	rs1420328983	C	T	gnomAD Exomes	PASS	NA	p.Ser1623Leu	p.Ser1623Leu	c.4868C>T	missense_variant			1	250820	0.000003986922892911251	0	0	0	16216	0	0	0	34550	0	0	0	10040	0	0	0	18380	0	0	0	21648	0	0	1	113268	0	0	0	6128	0	0	0	30590	0
1	27101592	rs764864466	T	C	gnomAD Exomes	PASS	NA	p.Ile1625Thr	p.Ile1625Thr	c.4874T>C	missense_variant			1	250672	0.000003989276823897364	0	0	1	16210	0	0	0	34528	0	0	0	10028	0	0	0	18372	0	0	0	21648	0	0	0	113190	0	0	0	6116	0	0	0	30580	0
1	27101594	rs749910396	G	C	gnomAD Exomes	PASS	NA	p.Ala1626Pro	p.Ala1626Pro	c.4876G>C	missense_variant			1	250626	0.000003990009017420379	0	0	1	16202	0	0	0	34524	0	0	0	10032	0	0	0	18370	0	0	0	21642	0	0	0	113150	0	0	0	6118	0	0	0	30588	0
1	27101594	rs749910396	G	A	gnomAD Exomes	PASS	NA	p.Ala1626Thr	p.Ala1626Thr	c.4876G>A	missense_variant			2	250626	0.000007980018034840758	0	0	0	16202	0	0	0	34524	0	0	0	10032	0	0	0	18370	0	0	0	21642	0	0	0	113150	0	0	0	6118	0	0	2	30588	0
1	27101597	rs151074395	C	G	gnomAD Exomes	PASS	NA	p.Pro1627Ala	p.Pro1627Ala	c.4879C>G	missense_variant			41	250534	0.00016365044265449001	0	0	3	16188	0	0	1	34538	0	0	0	10026	0	0	0	18362	0	0	9	21648	0	0	24	113086	0	0	0	6114	0	0	4	30572	0
1	27101597	rs151074395	C	T	gnomAD Exomes	PASS	NA	p.Pro1627Ser	p.Pro1627Ser	c.4879C>T	missense_variant			1	250534	0.000003991474211085122	0	0	1	16188	0	0	0	34538	0	0	0	10026	0	0	0	18362	0	0	0	21648	0	0	0	113086	0	0	0	6114	0	0	0	30572	0
1	27101598	rs1358984536	C	T	gnomAD Exomes	PASS	NA	p.Pro1627Leu	p.Pro1627Leu	c.4880C>T	missense_variant			1	250602	0.00000399039113813936	0	0	0	16184	0	0	0	34544	0	0	1	10024	0	0	0	18376	0	0	0	21648	0	0	0	113122	0	0	0	6120	0	0	0	30584	0
1	27101603	rs755377273	C	T	gnomAD Exomes	PASS	NA	p.Pro1629Ser	p.Pro1629Ser	c.4885C>T	missense_variant			1	250270	0.000003995684660566588	0	0	0	16150	0	0	0	34530	0	0	0	10014	0	0	0	18364	0	0	0	21642	0	0	0	112886	0	0	0	6110	0	0	1	30574	0
1	27101613	rs1217038062	C	T	gnomAD Exomes	PASS	NA	p.Pro1632Leu	p.Pro1632Leu	c.4895C>T	missense_variant			1	249874	0.000004002017016576354	0	0	0	16116	0	0	0	34510	0	0	0	10002	0	0	0	18344	0	0	0	21638	0	0	1	112620	0	0	0	6094	0	0	0	30550	0
1	27101618	rs778285496	A	G	gnomAD Exomes	PASS	NA	p.Met1634Val	p.Met1634Val	c.4900A>G	missense_variant			1	249470	0.000004008498015793483	0	0	0	16046	0	0	0	34492	0	0	0	9998	0	0	0	18326	0	0	0	21638	0	0	0	112360	0	0	0	6090	0	0	1	30520	0
1	27101625	rs1487805680	G	A	gnomAD Exomes	PASS	NA	p.Arg1636Gln	p.Arg1636Gln	c.4907G>A	missense_variant			1	248614	0.000004022299629143974	0	0	0	15936	0	0	0	34434	0	0	0	9956	0	0	0	18266	0	0	0	21620	0	0	1	111874	0	0	0	6068	0	0	0	30460	0
1	27101627	rs1023142691	C	T	gnomAD Exomes	PASS	NA	p.Arg1637Trp	p.Arg1637Trp	c.4909C>T	missense_variant			1	248292	0.000004027515989238477	0	0	0	15894	0	0	0	34410	0	0	0	9948	0	0	0	18252	0	0	0	21626	0	0	1	111662	0	0	0	6064	0	0	0	30436	0
1	27101636	rs749349194	A	G	gnomAD Exomes	PASS	NA	p.Thr1640Ala	p.Thr1640Ala	c.4918A>G	missense_variant			3	246682	0.000012161406182858904	0	0	0	15554	0	0	0	34356	0	0	0	9910	0	0	0	18122	0	0	0	21590	0	0	3	110752	0	0	0	6028	0	0	0	30370	0
1	27101637	rs771093077	C	T	gnomAD Exomes	PASS	NA	p.Thr1640Ile	p.Thr1640Ile	c.4919C>T	missense_variant			1	247050	0.000004047763610605141	0	0	0	15602	0	0	0	34366	0	0	0	9912	0	0	0	18190	0	0	0	21594	0	0	0	110972	0	0	0	6028	0	0	1	30386	0
1	27101645	rs1454897845	C	G	gnomAD Exomes	PASS	NA	p.Pro1643Ala	p.Pro1643Ala	c.4927C>G	missense_variant			1	246208	0.000004061606446581752	0	0	0	15422	0	0	1	34326	0	0	0	9898	0	0	0	18156	0	0	0	21570	0	0	0	110494	0	0	0	5996	0	0	0	30346	0
1	27101654	rs774753046	G	C	gnomAD Exomes	PASS	NA	p.Val1646Leu	p.Val1646Leu	c.4936G>C	missense_variant			2	243958	0.000008198132465424377	0	0	0	15150	0	0	0	34014	0	0	0	9778	0	0	1	17966	0	0	0	21538	0	0	1	109408	0	0	0	5928	0	0	0	30176	0
1	27101668	rs780567016	G	T	gnomAD Exomes	PASS	NA	p.Gln1650His	p.Gln1650His	c.4950G>T	missense_variant			1	236734	0.000004224150312164708	0	0	0	14868	0	0	0	32254	0	0	0	9314	0	0	0	17596	0	0	0	21398	0	0	1	106394	0	0	0	5748	0	0	0	29162	0
1	27101669	rs761598513	C	T	gnomAD Exomes	PASS	NA	p.Pro1651Ser	p.Pro1651Ser	c.4951C>T	missense_variant			3	236634	0.000012677806232409544	0	0	0	14878	0	0	0	32262	0	0	3	9276	0	0	0	17620	0	0	0	21378	0	0	0	106312	0	0	0	5746	0	0	0	29162	0
1	27101673	rs376792436	T	C	gnomAD Exomes	PASS	NA	p.Val1652Ala	p.Val1652Ala	c.4955T>C	missense_variant			7	233180	0.00003001972724933528	0	0	1	14764	0	0	0	31322	0	0	0	9114	0	0	0	17388	0	0	0	21284	0	0	0	105012	0	0	0	5638	0	0	6	28658	0
1	27101690	rs1442666063	C	T	gnomAD Exomes	PASS	NA	p.Arg1658Trp	p.Arg1658Trp	c.4972C>T	missense_variant			1	224132	0.000004461656523834169	0	0	0	14412	0	0	1	29542	0	0	0	8252	0	0	0	17054	0	0	0	20922	0	0	0	101158	0	0	0	5398	0	0	0	27394	0
1	27101699	rs1286058909	A	G	gnomAD Exomes	PASS	NA	p.Met1661Val	p.Met1661Val	c.4981A>G	missense_variant			2	219770	0.00000910042316967739	0	0	0	14242	0	0	0	28986	0	0	0	7754	0	0	1	16996	0	0	0	20654	0	0	0	99046	0	0	0	5272	0	0	1	26820	0
1	27101700	rs753016689	T	C	gnomAD Exomes	PASS	NA	p.Met1661Thr	p.Met1661Thr	c.4982T>C	missense_variant			1	218440	0.000004577916132576451	0	0	1	14194	0	0	0	28888	0	0	0	7630	0	0	0	16970	0	0	0	20550	0	0	0	98348	0	0	0	5222	0	0	0	26638	0
1	27101701	rs756453040	G	C	gnomAD Exomes	PASS	NA	p.Met1661Ile	p.Met1661Ile	c.4983G>C	missense_variant			7	218746	0.00003200058515355709	0	0	0	14212	0	0	0	29036	0	0	0	7652	0	0	0	17010	0	0	7	20576	0	0	0	98410	0	0	0	5210	0	0	0	26640	0
1	27101705	rs919554208	G	A	gnomAD Exomes	PASS	NA	p.Asp1663Asn	p.Asp1663Asn	c.4987G>A	missense_variant			1	217102	0.0000046061298375878616	0	0	0	14150	0	0	0	28946	0	0	0	7486	0	0	0	16974	0	0	0	20452	0	0	1	97618	0	0	0	5174	0	0	0	26302	0
1	27101709	rs1468927274	T	C	gnomAD Exomes	PASS	NA	p.Ile1664Thr	p.Ile1664Thr	c.4991T>C	missense_variant			1	214280	0.000004666791114429718	0	0	0	14102	0	0	0	28668	0	0	0	7184	0	0	0	16944	0	0	0	20248	0	0	1	96382	0	0	0	5108	0	0	0	25644	0
1	27102071	rs745955185	C	A	gnomAD Exomes	PASS	NA	p.Thr1666Asn	p.Thr1666Asn	c.4997C>A	missense_variant			1	251290	0.0000039794659556687495	0	0	0	16248	0	0	0	34556	0	0	0	10078	0	0	0	18394	0	0	0	21596	0	0	0	113686	0	0	0	6132	0	0	1	30600	0
1	27102074	rs758507020	C	T	gnomAD Exomes	PASS	NA	p.Pro1667Leu	p.Pro1667Leu	c.5000C>T	missense_variant			1	251260	0.000003979941096871766	0	0	0	16242	0	0	0	34562	0	0	0	10076	0	0	0	18390	0	0	0	21600	0	0	1	113678	0	0	0	6130	0	0	0	30582	0
1	27102085	rs769528458	C	T	gnomAD Exomes	PASS	NA	p.Arg1671Trp	p.Arg1671Trp	c.5011C>T	missense_variant			2	251230	0.000007960832703100744	0	0	0	16240	0	0	0	34566	0	0	0	10062	0	0	0	18392	0	0	0	21620	0	0	1	113636	0	0	0	6126	0	0	1	30588	0
1	27102086	rs773047184	G	A	gnomAD Exomes	PASS	NA	p.Arg1671Gln	p.Arg1671Gln	c.5012G>A	missense_variant			1	251234	0.0000039803529777020624	0	0	0	16240	0	0	0	34564	0	0	0	10064	0	0	0	18390	0	0	0	21616	0	0	1	113638	0	0	0	6126	0	0	0	30596	0
1	27102092	rs1215224455	T	C	gnomAD Exomes	PASS	NA	p.Met1673Thr	p.Met1673Thr	c.5018T>C	missense_variant			1	251280	0.000003979624323463865	0	0	0	16252	0	0	0	34568	0	0	0	10062	0	0	0	18394	0	0	0	21626	0	0	0	113640	0	0	0	6132	0	0	1	30606	0
1	27102107	rs1210674935	C	G	gnomAD Exomes	PASS	NA	p.Ser1678Cys	p.Ser1678Cys	c.5033C>G	missense_variant			1	251358	0.000003978389388839822	0	0	0	16252	0	0	0	34572	0	0	0	10076	0	0	0	18394	0	0	0	21640	0	0	1	113684	0	0	0	6134	0	0	0	30606	0
1	27102149	rs1192048475	A	G	gnomAD Exomes	PASS	NA	p.Asn1692Ser	p.Asn1692Ser	c.5075A>G	missense_variant			1	251450	0.0000039769337840524954	0	0	0	16252	0	0	0	34588	0	0	0	10078	0	0	0	18394	0	0	0	21646	0	0	1	113740	0	0	0	6138	0	0	0	30614	0
1	27102164	rs375761808	A	T	gnomAD Exomes	PASS	NA	p.Asp1697Val	p.Asp1697Val	c.5090A>T	missense_variant			1	251458	0.000003976807260059334	0	0	0	16254	0	0	0	34588	0	0	0	10080	0	0	0	18394	0	0	0	21644	0	0	1	113746	0	0	0	6138	0	0	0	30614	0
1	27102165	rs764430928	T	A	gnomAD Exomes	PASS	NA	p.Asp1697Glu	p.Asp1697Glu	c.5091T>A	missense_variant			1	251454	0.000003976870521049576	0	0	0	16254	0	0	0	34584	0	0	0	10080	0	0	0	18394	0	0	0	21648	0	0	0	113746	0	0	0	6140	0	0	1	30608	0
1	27102170	rs762206792	A	G	gnomAD Exomes	PASS	NA	p.Asn1699Ser	p.Asn1699Ser	c.5096A>G	missense_variant			1	251456	0.000003976838890302876	0	0	0	16254	0	0	0	34584	0	0	0	10080	0	0	0	18394	0	0	0	21648	0	0	1	113746	0	0	0	6138	0	0	0	30612	0
1	27102175	rs765871842	A	G	gnomAD Exomes	PASS	NA	p.Ile1701Val	p.Ile1701Val	c.5101A>G	missense_variant			1	251452	0.000003976902152299445	0	0	0	16254	0	0	0	34584	0	0	0	10080	0	0	0	18394	0	0	1	21648	0	0	0	113742	0	0	0	6138	0	0	0	30612	0
1	27102182	rs370142648	C	G	gnomAD Exomes	PASS	NA	p.Thr1703Ser	p.Thr1703Ser	c.5108C>G	missense_variant			9	251452	0.000035792119370695	0	0	0	16254	0	0	0	34586	0	0	0	10080	0	0	0	18394	0	0	0	21646	0	0	9	113744	0	0	0	6134	0	0	0	30614	0
1	27102187	rs1326950294	A	G	gnomAD Exomes	PASS	NA	p.Asn1705Asp	p.Asn1705Asp	c.5113A>G	missense_variant			1	251448	0.000003976965416308739	0	0	0	16254	0	0	0	34584	0	0	0	10080	0	0	0	18392	0	0	0	21646	0	0	0	113742	0	0	0	6136	0	0	1	30614	0
1	27102188	rs61756316	A	G	gnomAD Exomes	PASS	NA	p.Asn1705Ser	p.Asn1705Ser	c.5114A>G	missense_variant	Benign		1756	251446	0.006983606818163741	69	0	1448	16252	69	0	174	34582	0	0	8	10080	0	0	0	18394	0	0	1	21644	0	0	93	113744	0	0	26	6136	0	0	6	30614	0
1	27102193	rs11550593	A	T	gnomAD Exomes	PASS	NA	p.Ser1707Cys	p.Ser1707Cys	c.5119A>T	missense_variant			1	251448	0.000003976965416308739	0	0	0	16254	0	0	1	34584	0	0	0	10080	0	0	0	18394	0	0	0	21642	0	0	0	113744	0	0	0	6136	0	0	0	30614	0
1	27105598	rs758555204	G	A	gnomAD Exomes	PASS	NA	p.Gly1737Ser	p.Gly1737Ser	c.5209G>A	missense_variant			4	201858	0.000019815910194295	0	0	1	15640	0	0	0	25144	0	0	0	5370	0	0	0	16698	0	0	0	18612	0	0	3	95888	0	0	0	4680	0	0	0	19826	0
1	27105604	rs758075735	C	T	gnomAD Exomes	PASS	NA	p.Pro1739Ser	p.Pro1739Ser	c.5215C>T	missense_variant			1	212350	0.000004709206498704968	0	0	1	15754	0	0	0	27726	0	0	0	6210	0	0	0	17202	0	0	0	19242	0	0	0	99160	0	0	0	5010	0	0	0	22046	0
1	27105616	rs754568117	A	C	gnomAD Exomes	PASS	NA	p.Thr1743Pro	p.Thr1743Pro	c.5227A>C	missense_variant			2	221984	0.000009009658353755226	0	0	0	15862	0	0	0	29304	0	0	0	7170	0	0	0	17450	0	0	0	19776	0	0	2	102884	0	0	0	5240	0	0	0	24298	0
1	27105617	rs528936858	C	A	gnomAD Exomes	PASS	NA	p.Thr1743Lys	p.Thr1743Lys	c.5228C>A	missense_variant			1	222288	0.00000449866839415533	0	0	0	15858	0	0	0	29342	0	0	0	7212	0	0	0	17444	0	0	1	19790	0	0	0	103024	0	0	0	5262	0	0	0	24356	0
1	27105617	rs528936858	C	T	gnomAD Exomes	PASS	NA	p.Thr1743Met	p.Thr1743Met	c.5228C>T	missense_variant	Likely benign		29	222288	0.00013046138343050456	0	0	0	15858	0	0	0	29342	0	0	0	7212	0	0	0	17444	0	0	0	19790	0	0	4	103024	0	0	0	5262	0	0	25	24356	0
1	27105631	rs749687195	G	C	gnomAD Exomes	PASS	NA	p.Gly1748Arg	p.Gly1748Arg	c.5242G>C	missense_variant			3	234486	0.000012793940789642026	0	0	0	16044	0	0	0	32218	0	0	0	8296	0	0	3	17942	0	0	0	20402	0	0	0	107188	0	0	0	5624	0	0	0	26772	0
1	27105635	rs370901533	G	A	gnomAD Exomes	PASS	NA	p.Arg1749Lys	p.Arg1749Lys	c.5246G>A	missense_variant	Uncertain significance		8	235272	0.000034003196300452245	0	0	0	16050	0	0	0	32294	0	0	0	8362	0	0	0	17962	0	0	0	20490	0	0	8	107510	0	0	0	5628	0	0	0	26976	0
1	27105635	rs370901533	G	T	gnomAD Exomes	PASS	NA	p.Arg1749Met	p.Arg1749Met	c.5246G>T	missense_variant			1	235272	0.000004250399537556531	0	0	0	16050	0	0	0	32294	0	0	1	8362	0	0	0	17962	0	0	0	20490	0	0	0	107510	0	0	0	5628	0	0	0	26976	0
1	27105636	rs200936451	G	T	gnomAD Exomes	PASS	NA	p.Arg1749Ser	p.Arg1749Ser	c.5247G>T	missense_variant			3	236382	0.000012691321674239155	0	0	0	16070	0	0	2	32556	0	0	0	8480	0	0	0	18022	0	0	0	20556	0	0	1	107874	0	0	0	5680	0	0	0	27144	0
1	27105642	rs1279351877	C	G	gnomAD Exomes	PASS	NA	p.Ser1751Arg	p.Ser1751Arg	c.5253C>G	missense_variant			1	238020	0.00000420132761952777	0	0	0	16082	0	0	0	32714	0	0	0	8626	0	0	0	18052	0	0	0	20722	0	0	0	108482	0	0	0	5718	0	0	1	27624	0
1	27105643	rs1348258521	A	G	gnomAD Exomes	PASS	NA	p.Lys1752Glu	p.Lys1752Glu	c.5254A>G	missense_variant	Uncertain significance		1	238642	0.000004190377217757143	0	0	0	16082	0	0	0	32760	0	0	0	8684	0	0	0	18054	0	0	0	20744	0	0	1	108790	0	0	0	5742	0	0	0	27786	0
1	27105649	rs759947795	T	A	gnomAD Exomes	PASS	NA	p.Ser1754Thr	p.Ser1754Thr	c.5260T>A	missense_variant			1	241766	0.000004136230900953815	0	0	0	16156	0	0	0	33578	0	0	0	9016	0	0	0	18258	0	0	0	20910	0	0	1	109826	0	0	0	5860	0	0	0	28162	0
1	27105655	rs142755921	C	T	gnomAD Exomes	PASS	NA	p.Pro1756Ser	p.Pro1756Ser	c.5266C>T	missense_variant			9	243586	0.00003694793625249399	0	0	8	16184	0	0	1	33840	0	0	0	9252	0	0	0	18306	0	0	0	21030	0	0	0	110468	0	0	0	5930	0	0	0	28576	0
1	27105659	rs775549195	C	T	gnomAD Exomes	PASS	NA	p.Ala1757Val	p.Ala1757Val	c.5270C>T	missense_variant			1	244260	0.000004093998198640793	0	0	0	16180	0	0	1	33880	0	0	0	9342	0	0	0	18306	0	0	0	21066	0	0	0	110738	0	0	0	5944	0	0	0	28804	0
1	27105661	rs372045959	C	T	gnomAD Exomes	PASS	NA	p.Pro1758Ser	p.Pro1758Ser	c.5272C>T	missense_variant			2	245394	0.000008150158520583226	0	0	1	16188	0	0	0	34048	0	0	0	9456	0	0	0	18348	0	0	0	21128	0	0	1	111134	0	0	0	5980	0	0	0	29112	0
1	27105662	rs971354921	C	G	gnomAD Exomes	PASS	NA	p.Pro1758Arg	p.Pro1758Arg	c.5273C>G	missense_variant			3	245632	0.000012213392391870766	0	0	0	16192	0	0	2	34064	0	0	0	9470	0	0	0	18346	0	0	0	21138	0	0	0	111242	0	0	1	5978	0	0	0	29202	0
1	27105664	rs1441412963	A	G	gnomAD Exomes	PASS	NA	p.Met1759Val	p.Met1759Val	c.5275A>G	missense_variant			1	246228	0.0000040612765404421914	0	0	0	16192	0	0	0	34112	0	0	0	9532	0	0	0	18352	0	0	0	21164	0	0	0	111486	0	0	0	5992	0	0	1	29398	0
1	27105666	rs753963815	G	C	gnomAD Exomes	PASS	NA	p.Met1759Ile	p.Met1759Ile	c.5277G>C	missense_variant			2	246362	0.000008118135102004368	0	0	0	16180	0	0	0	34104	0	0	0	9538	0	0	0	18356	0	0	1	21180	0	0	1	111588	0	0	0	5978	0	0	0	29438	0
1	27105670	rs766067889	G	T	gnomAD Exomes	PASS	NA	p.Gly1761Cys	p.Gly1761Cys	c.5281G>T	missense_variant			2	247196	0.0000080907458049483	0	0	0	16208	0	0	0	34188	0	0	0	9654	0	0	2	18362	0	0	0	21256	0	0	0	111900	0	0	0	6004	0	0	0	29624	0
1	27105676	rs1453615942	G	A	gnomAD Exomes	PASS	NA	p.Glu1763Lys	p.Glu1763Lys	c.5287G>A	missense_variant			1	245894	0.00000406679300836946	0	0	0	16178	0	0	1	33980	0	0	0	9522	0	0	0	18316	0	0	0	21210	0	0	0	111250	0	0	0	5966	0	0	0	29472	0
1	27105683	rs751576769	A	G	gnomAD Exomes	PASS	NA	p.Glu1765Gly	p.Glu1765Gly	c.5294A>G	missense_variant			2	249282	0.000008023042177132725	0	0	1	16214	0	0	0	34304	0	0	0	9860	0	0	0	18362	0	0	0	21474	0	0	1	112806	0	0	0	6064	0	0	0	30198	0
1	27105686	rs1363371199	A	T	gnomAD Exomes	PASS	NA	p.Glu1766Val	p.Glu1766Val	c.5297A>T	missense_variant			1	249544	0.000004007309332221973	0	0	0	16218	0	0	0	34302	0	0	0	9876	0	0	0	18364	0	0	0	21500	0	0	1	112928	0	0	0	6076	0	0	0	30280	0
1	27105691	rs1438281107	C	G	gnomAD Exomes	PASS	NA	p.Leu1768Val	p.Leu1768Val	c.5302C>G	missense_variant			1	249924	0.000004001216369776412	0	0	0	16222	0	0	0	34422	0	0	0	9922	0	0	1	18372	0	0	0	21528	0	0	0	113032	0	0	0	6098	0	0	0	30328	0
1	27105692	rs1302313826	T	C	gnomAD Exomes	PASS	NA	p.Leu1768Pro	p.Leu1768Pro	c.5303T>C	missense_variant	Likely benign		1	250170	0.000003997281848343126	0	0	0	16224	0	0	0	34442	0	0	0	9942	0	0	1	18374	0	0	0	21546	0	0	0	113134	0	0	0	6102	0	0	0	30406	0
1	27105695	rs1371234195	T	C	gnomAD Exomes	PASS	NA	p.Leu1769Pro	p.Leu1769Pro	c.5306T>C	missense_variant			1	250378	0.000003993961130770275	0	0	0	16230	0	0	0	34456	0	0	0	9966	0	0	0	18382	0	0	0	21570	0	0	0	113230	0	0	0	6116	0	0	1	30428	0
1	27105698	rs747674955	G	T	gnomAD Exomes	PASS	NA	p.Gly1770Val	p.Gly1770Val	c.5309G>T	missense_variant			14	250662	0.00005585210362958885	0	0	0	16234	0	0	0	34500	0	0	14	10006	0	0	0	18386	0	0	0	21594	0	0	0	113374	0	0	0	6114	0	0	0	30454	0
1	27105700	rs187631645	C	T	gnomAD Exomes	PASS	NA	p.Pro1771Ser	p.Pro1771Ser	c.5311C>T	missense_variant	Likely benign		74	250572	0.0002953242980061619	0	0	0	16230	0	0	0	34500	0	0	0	10004	0	0	73	18388	0	0	0	21578	0	0	0	113326	0	0	1	6108	0	0	0	30438	0
1	27105700	rs187631645	C	A	gnomAD Exomes	PASS	NA	p.Pro1771Thr	p.Pro1771Thr	c.5311C>A	missense_variant			1	250572	0.000003990868891975161	0	0	0	16230	0	0	1	34500	0	0	0	10004	0	0	0	18388	0	0	0	21578	0	0	0	113326	0	0	0	6108	0	0	0	30438	0
1	27105703	rs1036772020	A	G	gnomAD Exomes	PASS	NA	p.Lys1772Glu	p.Lys1772Glu	c.5314A>G	missense_variant			3	250924	0.000011955811321356267	0	0	0	16238	0	0	1	34526	0	0	0	10040	0	0	0	18388	0	0	0	21614	0	0	2	113486	0	0	0	6120	0	0	0	30512	0
1	27105714	rs748868229	G	T	gnomAD Exomes	PASS	NA	p.Glu1775Asp	p.Glu1775Asp	c.5325G>T	missense_variant			2	251190	0.00000796210040208607	0	0	1	16238	0	0	0	34558	0	0	0	10064	0	0	1	18386	0	0	0	21634	0	0	0	113602	0	0	0	6128	0	0	0	30580	0
1	27105725	rs140946580	A	G	gnomAD Exomes	PASS	NA	p.Glu1779Gly	p.Glu1779Gly	c.5336A>G	missense_variant	not provided		291	251322	0.0011578771456537827	0	0	6	16238	0	0	0	34570	0	0	1	10068	0	0	0	18386	0	0	114	21642	0	0	160	113680	0	0	3	6128	0	0	7	30610	0
1	27105727	rs772578230	G	A	gnomAD Exomes	PASS	NA	p.Glu1780Lys	p.Glu1780Lys	c.5338G>A	missense_variant			1	251318	0.000003979022592890283	0	0	0	16244	0	0	0	34572	0	0	0	10068	0	0	1	18388	0	0	0	21642	0	0	0	113666	0	0	0	6130	0	0	0	30608	0
1	27105733	rs775923229	G	C	gnomAD Exomes	PASS	NA	p.Val1782Leu	p.Val1782Leu	c.5344G>C	missense_variant	Uncertain significance		1	251288	0.000003979497628219414	0	0	0	16236	0	0	0	34572	0	0	0	10072	0	0	0	18390	0	0	0	21644	0	0	1	113640	0	0	0	6124	0	0	0	30610	0
1	27105744		T	A	gnomAD Exomes	PASS	NA	p.Asp1785Glu	p.Asp1785Glu	c.5355T>A	missense_variant			1	251338	0.000003978705965671725	0	0	0	16244	0	0	1	34576	0	0	0	10078	0	0	0	18390	0	0	0	21644	0	0	0	113666	0	0	0	6128	0	0	0	30612	0
1	27105748	rs1406189059	G	A	gnomAD Exomes	PASS	NA	p.Glu1787Lys	p.Glu1787Lys	c.5359G>A	missense_variant			1	251340	0.000003978674305721333	0	0	0	16240	0	0	0	34574	0	0	0	10076	0	0	0	18392	0	0	0	21644	0	0	0	113672	0	0	1	6128	0	0	0	30614	0
1	27105751	rs760772339	A	G	gnomAD Exomes	PASS	NA	p.Ile1788Val	p.Ile1788Val	c.5362A>G	missense_variant			1	251368	0.0000039782311193151075	0	0	0	16238	0	0	0	34580	0	0	0	10080	0	0	0	18386	0	0	0	21646	0	0	0	113694	0	0	1	6130	0	0	0	30614	0
1	27105752	rs1160398471	T	C	gnomAD Exomes	PASS	NA	p.Ile1788Thr	p.Ile1788Thr	c.5363T>C	missense_variant			3	251330	0.000011936497831536227	0	0	0	16236	0	0	0	34580	0	0	0	10080	0	0	0	18386	0	0	3	21646	0	0	0	113660	0	0	0	6130	0	0	0	30612	0
1	27105753	rs1391457229	A	G	gnomAD Exomes	PASS	NA	p.Ile1788Met	p.Ile1788Met	c.5364A>G	missense_variant			1	251338	0.000003978705965671725	0	0	0	16236	0	0	1	34578	0	0	0	10080	0	0	0	18388	0	0	0	21648	0	0	0	113662	0	0	0	6132	0	0	0	30614	0
1	27105773	rs528649140	A	G	gnomAD Exomes	PASS	NA	p.Lys1795Arg	p.Lys1795Arg	c.5384A>G	missense_variant			5	251292	0.0000198971714181112	0	0	0	16232	0	0	0	34584	0	0	0	10078	0	0	5	18390	0	0	0	21648	0	0	0	113616	0	0	0	6130	0	0	0	30614	0
1	27105774	rs200221564	G	C	gnomAD Exomes	PASS	NA	p.Lys1795Asn	p.Lys1795Asn	c.5385G>C	missense_variant			6	251282	0.000023877555893378755	0	0	0	16230	0	0	0	34582	0	0	0	10078	0	0	0	18390	0	0	0	21648	0	0	6	113612	0	0	0	6128	0	0	0	30614	0
1	27105775	rs761930167	C	G	gnomAD Exomes	PASS	NA	p.Pro1796Ala	p.Pro1796Ala	c.5386C>G	missense_variant			1	251294	0.0000039794026120798745	0	0	0	16230	0	0	0	34580	0	0	0	10076	0	0	0	18392	0	0	0	21646	0	0	1	113628	0	0	0	6128	0	0	0	30614	0
1	27105786	rs966792674	G	C	gnomAD Exomes	PASS	NA	p.Glu1799Asp	p.Glu1799Asp	c.5397G>C	missense_variant			1	251250	0.000003980099502487562	0	0	0	16224	0	0	1	34580	0	0	0	10074	0	0	0	18386	0	0	0	21648	0	0	0	113596	0	0	0	6130	0	0	0	30612	0
1	27105787	rs551963483	A	C	gnomAD Exomes	PASS	NA	p.Asn1800His	p.Asn1800His	c.5398A>C	missense_variant			2	251272	0.00000795950205355153	0	0	0	16228	0	0	1	34580	0	0	0	10072	0	0	1	18390	0	0	0	21648	0	0	0	113612	0	0	0	6130	0	0	0	30612	0
1	27105791	rs752644204	G	C	gnomAD Exomes	PASS	NA	p.Ser1801Thr	p.Ser1801Thr	c.5402G>C	missense_variant			2	251230	0.000007960832703100744	0	0	0	16218	0	0	0	34580	0	0	0	10072	0	0	0	18390	0	0	0	21648	0	0	2	113582	0	0	0	6130	0	0	0	30610	0
1	27105808	rs1223970955	A	G	gnomAD Exomes	PASS	NA	p.Ser1807Gly	p.Ser1807Gly	c.5419A>G	missense_variant			1	251160	0.000003981525720656156	0	0	0	16222	0	0	0	34574	0	0	0	10064	0	0	0	18388	0	0	1	21648	0	0	0	113526	0	0	0	6128	0	0	0	30610	0
1	27105821	rs753590871	A	G	gnomAD Exomes	PASS	NA	p.Lys1811Arg	p.Lys1811Arg	c.5432A>G	missense_variant			3	251078	0.000011948478162164746	0	0	0	16212	0	0	0	34574	0	0	0	10064	0	0	0	18390	0	0	0	21648	0	0	3	113458	0	0	0	6120	0	0	0	30612	0
1	27105823	rs1470002031	C	T	gnomAD Exomes	PASS	NA	p.Leu1812Phe	p.Leu1812Phe	c.5434C>T	missense_variant			1	251062	0.000003983079876683847	0	0	0	16216	0	0	0	34568	0	0	0	10064	0	0	0	18388	0	0	0	21648	0	0	1	113446	0	0	0	6120	0	0	0	30612	0
1	27105835	rs1414896415	A	G	gnomAD Exomes	PASS	NA	p.Ile1816Val	p.Ile1816Val	c.5446A>G	missense_variant			1	251050	0.000003983270264887473	0	0	0	16226	0	0	0	34578	0	0	0	10056	0	0	0	18386	0	0	0	21646	0	0	0	113422	0	0	0	6124	0	0	1	30612	0
1	27105838	rs375250508	G	C	gnomAD Exomes	PASS	NA	p.Val1817Leu	p.Val1817Leu	c.5449G>C	missense_variant			1	251008	0.000003983936766955635	0	0	0	16226	0	0	0	34580	0	0	0	10056	0	0	0	18388	0	0	0	21646	0	0	0	113384	0	0	0	6122	0	0	1	30606	0
1	27105838	rs375250508	G	A	gnomAD Exomes	PASS	NA	p.Val1817Ile	p.Val1817Ile	c.5449G>A	missense_variant			41	251008	0.00016334140744518104	0	0	2	16226	0	0	13	34580	0	0	0	10056	0	0	0	18388	0	0	0	21646	0	0	23	113384	0	0	2	6122	0	0	1	30606	0
1	27105842	rs772383424	A	G	gnomAD Exomes	PASS	NA	p.Gln1818Arg	p.Gln1818Arg	c.5453A>G	missense_variant			4	251068	0.000015931938757627417	0	0	0	16228	0	0	4	34582	0	0	0	10062	0	0	0	18388	0	0	0	21646	0	0	0	113426	0	0	0	6124	0	0	0	30612	0
1	27105848	rs747495829	A	G	gnomAD Exomes	PASS	NA	p.Asn1820Ser	p.Asn1820Ser	c.5459A>G	missense_variant			1	251088	0.000003982667431338813	0	0	1	16224	0	0	0	34582	0	0	0	10064	0	0	0	18390	0	0	0	21646	0	0	0	113444	0	0	0	6128	0	0	0	30610	0
1	27105853	rs768785041	C	T	gnomAD Exomes	PASS	NA	p.Pro1822Ser	p.Pro1822Ser	c.5464C>T	missense_variant			1	251104	0.0000039824136612718235	0	0	0	16228	0	0	0	34584	0	0	0	10064	0	0	0	18388	0	0	0	21648	0	0	1	113454	0	0	0	6126	0	0	0	30612	0
1	27105862	rs776573378	G	C	gnomAD Exomes	PASS	NA	p.Val1825Leu	p.Val1825Leu	c.5473G>C	missense_variant			1	251120	0.00000398215992354253	0	0	0	16226	0	0	0	34578	0	0	0	10062	0	0	0	18390	0	0	0	21646	0	0	1	113490	0	0	0	6118	0	0	0	30610	0
1	27105869	rs769438406	G	T	gnomAD Exomes	PASS	NA	p.Cys1827Phe	p.Cys1827Phe	c.5480G>T	missense_variant			1	251146	0.00000398174766868674	0	0	0	16232	0	0	0	34582	0	0	0	10060	0	0	0	18386	0	0	0	21646	0	0	1	113504	0	0	0	6124	0	0	0	30612	0
1	27105874	rs1292754665	G	C	gnomAD Exomes	PASS	NA	p.Asp1829His	p.Asp1829His	c.5485G>C	missense_variant			1	251202	0.0000039808600249998005	0	0	0	16232	0	0	0	34582	0	0	0	10064	0	0	0	18388	0	0	0	21646	0	0	0	113550	0	0	1	6130	0	0	0	30610	0
1	27105880	rs150534917	C	G	gnomAD Exomes	PASS	NA	p.Leu1831Val	p.Leu1831Val	c.5491C>G	missense_variant	Conflicting interpretations of pathogenicity		32	251234	0.000127371295286466	0	0	2	16236	0	0	6	34580	0	0	0	10064	0	0	0	18390	0	0	0	21646	0	0	21	113574	0	0	3	6130	0	0	0	30614	0
1	27105881	rs759437903	T	A	gnomAD Exomes	PASS	NA	p.Leu1831His	p.Leu1831His	c.5492T>A	missense_variant			1	251250	0.000003980099502487562	0	0	0	16236	0	0	0	34580	0	0	0	10064	0	0	0	18392	0	0	0	21646	0	0	1	113586	0	0	0	6132	0	0	0	30614	0
1	27105886	rs372213935	C	T	gnomAD Exomes	PASS	NA	p.Arg1833Cys	p.Arg1833Cys	c.5497C>T	missense_variant			1	251232	0.000003980384664373965	0	0	0	16238	0	0	0	34584	0	0	0	10064	0	0	0	18392	0	0	0	21644	0	0	1	113564	0	0	0	6130	0	0	0	30616	0
1	27105887	rs375198223	G	A	gnomAD Exomes	PASS	NA	p.Arg1833His	p.Arg1833His	c.5498G>A	missense_variant			4	251234	0.00001592141191080825	0	0	0	16236	0	0	2	34586	0	0	0	10068	0	0	0	18390	0	0	0	21644	0	0	2	113566	0	0	0	6132	0	0	0	30612	0
1	27105904	rs537749567	A	G	gnomAD Exomes	PASS	NA	p.Ser1839Gly	p.Ser1839Gly	c.5515A>G	missense_variant			1	251346	0.0000039785793288932385	0	0	0	16254	0	0	0	34588	0	0	0	10068	0	0	1	18392	0	0	0	21644	0	0	0	113654	0	0	0	6130	0	0	0	30616	0
1	27105918	rs1258811760	C	G	gnomAD Exomes	PASS	NA	p.His1843Gln	p.His1843Gln	c.5529C>G	missense_variant			1	251412	0.000003977534882980924	0	0	0	16254	0	0	1	34590	0	0	0	10072	0	0	0	18392	0	0	0	21648	0	0	0	113704	0	0	0	6136	0	0	0	30616	0
1	27105922	rs916869052	C	T	gnomAD Exomes	PASS	NA	p.Arg1845Trp	p.Arg1845Trp	c.5533C>T	missense_variant			1	251416	0.00000397747160085277	0	0	1	16256	0	0	0	34588	0	0	0	10078	0	0	0	18394	0	0	0	21642	0	0	0	113708	0	0	0	6134	0	0	0	30616	0
1	27105923	rs764024862	G	A	gnomAD Exomes	PASS	NA	p.Arg1845Gln	p.Arg1845Gln	c.5534G>A	missense_variant			4	251406	0.00001591051923979539	0	0	0	16256	0	0	1	34588	0	0	0	10076	0	0	1	18394	0	0	0	21646	0	0	2	113698	0	0	0	6132	0	0	0	30616	0
1	27105931	rs140055856	G	C	gnomAD Exomes	PASS	NA	p.Gly1848Arg	p.Gly1848Arg	c.5542G>C	missense_variant			1	251336	0.000003978737626125983	0	0	1	16250	0	0	0	34588	0	0	0	10068	0	0	0	18394	0	0	0	21626	0	0	0	113660	0	0	0	6134	0	0	0	30616	0
1	27105931	rs140055856	G	T	gnomAD Exomes	PASS	NA	p.Gly1848Trp	p.Gly1848Trp	c.5542G>T	missense_variant	Likely benign		15	251336	0.00005968106439188974	0	0	2	16250	0	0	10	34588	0	0	0	10068	0	0	0	18394	0	0	0	21626	0	0	2	113660	0	0	0	6134	0	0	1	30616	0
1	27105932	rs1410136655	G	T	gnomAD Exomes	PASS	NA	p.Gly1848Val	p.Gly1848Val	c.5543G>T	missense_variant			1	251412	0.000003977534882980924	0	0	0	16252	0	0	1	34588	0	0	0	10078	0	0	0	18394	0	0	0	21648	0	0	0	113704	0	0	0	6134	0	0	0	30614	0
1	27105938	rs750044693	A	G	gnomAD Exomes	PASS	NA	p.Asp1850Gly	p.Asp1850Gly	c.5549A>G	missense_variant			3	251386	0.000011933838797705521	0	0	0	16250	0	0	0	34590	0	0	0	10074	0	0	0	18390	0	0	0	21636	0	0	3	113698	0	0	0	6134	0	0	0	30614	0
1	27105941	rs758808153	C	T	gnomAD Exomes	PASS	NA	p.Thr1851Ile	p.Thr1851Ile	c.5552C>T	missense_variant			1	251450	0.0000039769337840524954	0	0	1	16252	0	0	0	34590	0	0	0	10076	0	0	0	18394	0	0	0	21648	0	0	0	113736	0	0	0	6138	0	0	0	30616	0
1	27105961	rs780387049	C	T	gnomAD Exomes	PASS	NA	p.His1858Tyr	p.His1858Tyr	c.5572C>T	missense_variant			1	251454	0.000003976870521049576	0	0	0	16254	0	0	0	34592	0	0	0	10078	0	0	0	18394	0	0	0	21648	0	0	1	113732	0	0	0	6140	0	0	0	30616	0
1	27105967	rs781684543	G	A	gnomAD Exomes	PASS	NA	p.Glu1860Lys	p.Glu1860Lys	c.5578G>A	missense_variant			1	251430	0.000003977250129260629	0	0	1	16252	0	0	0	34592	0	0	0	10080	0	0	0	18394	0	0	0	21638	0	0	0	113718	0	0	0	6140	0	0	0	30616	0
1	27105992	rs769878267	C	G	gnomAD Exomes	PASS	NA	p.Ser1868Cys	p.Ser1868Cys	c.5603C>G	missense_variant			2	251382	0.00000795601912626998	0	0	0	16252	0	0	0	34590	0	0	0	10080	0	0	1	18392	0	0	0	21630	0	0	1	113684	0	0	0	6138	0	0	0	30616	0
1	27105994	rs773610610	C	T	gnomAD Exomes	PASS	NA	p.Arg1869Trp	p.Arg1869Trp	c.5605C>T	missense_variant			9	251368	0.00003580408007383597	0	0	0	16252	0	0	0	34588	0	0	0	10078	0	0	5	18392	0	0	0	21626	0	0	3	113678	0	0	0	6138	0	0	1	30616	0
1	27105995	rs367835531	G	A	gnomAD Exomes	PASS	NA	p.Arg1869Gln	p.Arg1869Gln	c.5606G>A	missense_variant			2	251366	0.00000795652554442526	0	0	0	16246	0	0	0	34588	0	0	0	10078	0	0	0	18392	0	0	0	21626	0	0	2	113684	0	0	0	6136	0	0	0	30616	0
1	27106002	rs772057809	C	G	gnomAD Exomes	PASS	NA	p.His1871Gln	p.His1871Gln	c.5613C>G	missense_variant			1	251326	0.000003978895935955691	0	0	0	16240	0	0	0	34590	0	0	0	10072	0	0	0	18390	0	0	0	21630	0	0	1	113652	0	0	0	6138	0	0	0	30614	0
1	27106003	rs775428237	G	A	gnomAD Exomes	PASS	NA	p.Ala1872Thr	p.Ala1872Thr	c.5614G>A	missense_variant			8	251290	0.000031835727645349996	0	0	0	16234	0	0	1	34590	0	0	0	10070	0	0	0	18388	0	0	1	21618	0	0	4	113638	0	0	0	6138	0	0	2	30614	0
1	27106004	rs191813608	C	T	gnomAD Exomes	PASS	NA	p.Ala1872Val	p.Ala1872Val	c.5615C>T	missense_variant			49	251298	0.00019498762425486873	0	0	0	16232	0	0	1	34590	0	0	0	10074	0	0	48	18390	0	0	0	21622	0	0	0	113636	0	0	0	6140	0	0	0	30614	0
1	27106006	rs1190429858	C	G	gnomAD Exomes	PASS	NA	p.Pro1873Ala	p.Pro1873Ala	c.5617C>G	missense_variant			1	251334	0.000003978769287084119	0	0	0	16238	0	0	0	34590	0	0	0	10074	0	0	0	18390	0	0	0	21622	0	0	1	113666	0	0	0	6140	0	0	0	30614	0
1	27106007	rs143597306	C	T	gnomAD Exomes	PASS	NA	p.Pro1873Leu	p.Pro1873Leu	c.5618C>T	missense_variant			1	251336	0.000003978737626125983	0	0	0	16242	0	0	0	34590	0	0	0	10074	0	0	0	18390	0	0	0	21628	0	0	1	113658	0	0	0	6140	0	0	0	30614	0
1	27106007	rs143597306	C	G	gnomAD Exomes	PASS	NA	p.Pro1873Arg	p.Pro1873Arg	c.5618C>G	missense_variant			1	251336	0.000003978737626125983	0	0	0	16242	0	0	0	34590	0	0	0	10074	0	0	0	18390	0	0	0	21628	0	0	1	113658	0	0	0	6140	0	0	0	30614	0
1	27106013	rs1475540094	C	T	gnomAD Exomes	PASS	NA	p.Pro1875Leu	p.Pro1875Leu	c.5624C>T	missense_variant			1	251292	0.00000397943428362224	0	0	0	16226	0	0	0	34588	0	0	0	10076	0	0	0	18388	0	0	0	21624	0	0	1	113636	0	0	0	6140	0	0	0	30614	0
1	27106016	rs761267675	C	T	gnomAD Exomes	PASS	NA	p.Pro1876Leu	p.Pro1876Leu	c.5627C>T	missense_variant			1	251244	0.000003980194551909697	0	0	0	16216	0	0	0	34588	0	0	0	10066	0	0	0	18386	0	0	0	21632	0	0	0	113610	0	0	0	6134	0	0	1	30612	0
1	27106018	rs182301865	G	C	gnomAD Exomes	PASS	NA	p.Ala1877Pro	p.Ala1877Pro	c.5629G>C	missense_variant			1	251218	0.000003980606485204086	0	0	0	16220	0	0	0	34588	0	0	0	10074	0	0	1	18386	0	0	0	21626	0	0	0	113578	0	0	0	6136	0	0	0	30610	0
1	27106022	rs758044018	C	T	gnomAD Exomes	PASS	NA	p.Pro1878Leu	p.Pro1878Leu	c.5633C>T	missense_variant			7	251264	0.000027859144167091187	0	0	1	16216	0	0	0	34588	0	0	0	10076	0	0	0	18390	0	0	0	21634	0	0	6	113614	0	0	0	6134	0	0	0	30612	0
1	27106024	rs369894428	C	T	gnomAD Exomes	PASS	NA	p.Arg1879Trp	p.Arg1879Trp	c.5635C>T	missense_variant			6	251226	0.00002388287836450049	0	0	0	16208	0	0	0	34588	0	0	0	10074	0	0	5	18388	0	0	0	21630	0	0	1	113594	0	0	0	6132	0	0	0	30612	0
1	27106025	rs371595717	G	T	gnomAD Exomes	PASS	NA	p.Arg1879Leu	p.Arg1879Leu	c.5636G>T	missense_variant			1	251242	0.000003980226236059258	0	0	0	16218	0	0	0	34588	0	0	0	10074	0	0	0	18388	0	0	0	21630	0	0	0	113598	0	0	0	6132	0	0	1	30614	0
1	27106025	rs371595717	G	A	gnomAD Exomes	PASS	NA	p.Arg1879Gln	p.Arg1879Gln	c.5636G>A	missense_variant	Likely benign		23	251242	0.00009154520342936292	0	0	0	16218	0	0	0	34588	0	0	0	10074	0	0	0	18388	0	0	4	21630	0	0	19	113598	0	0	0	6132	0	0	0	30614	0
1	27106036	rs150076443	A	T	gnomAD Exomes	PASS	NA	p.Thr1883Ser	p.Thr1883Ser	c.5647A>T	missense_variant	Uncertain significance		2	251358	0.000007956778777679644	0	0	0	16240	0	0	0	34588	0	0	0	10074	0	0	0	18390	0	0	0	21638	0	0	2	113680	0	0	0	6132	0	0	0	30616	0
1	27106039	rs1234079420	A	G	gnomAD Exomes	PASS	NA	p.Thr1884Ala	p.Thr1884Ala	c.5650A>G	missense_variant			1	251364	0.000003978294425613851	0	0	0	16242	0	0	0	34590	0	0	0	10074	0	0	0	18388	0	0	0	21634	0	0	0	113690	0	0	0	6130	0	0	1	30616	0
1	27106047	rs1347791474	G	C	gnomAD Exomes	PASS	NA	p.Glu1886Asp	p.Glu1886Asp	c.5658G>C	missense_variant			1	251330	0.000003978832610512076	0	0	0	16234	0	0	0	34588	0	0	0	10068	0	0	0	18388	0	0	0	21624	0	0	1	113682	0	0	0	6130	0	0	0	30616	0
1	27106049	rs756198362	G	T	gnomAD Exomes	PASS	NA	p.Gly1887Val	p.Gly1887Val	c.5660G>T	missense_variant			1	251348	0.000003978547670958194	0	0	0	16240	0	0	0	34590	0	0	0	10068	0	0	0	18388	0	0	0	21630	0	0	1	113686	0	0	0	6130	0	0	0	30616	0
1	27106055	rs369924806	C	T	gnomAD Exomes	PASS	NA	p.Pro1889Leu	p.Pro1889Leu	c.5666C>T	missense_variant			1	251332	0.000003978800948546146	0	0	1	16232	0	0	0	34588	0	0	0	10072	0	0	0	18386	0	0	0	21638	0	0	0	113666	0	0	0	6134	0	0	0	30616	0
1	27106063	rs1447138233	A	G	gnomAD Exomes	PASS	NA	p.Thr1892Ala	p.Thr1892Ala	c.5674A>G	missense_variant			1	251358	0.000003978389388839822	0	0	0	16232	0	0	0	34588	0	0	0	10076	0	0	1	18390	0	0	0	21642	0	0	0	113682	0	0	0	6132	0	0	0	30616	0
1	27106068	rs186671944	C	G	gnomAD Exomes	PASS	NA	p.Asp1893Glu	p.Asp1893Glu	c.5679C>G	missense_variant			7	251354	0.000027849168901230933	0	0	0	16238	0	0	0	34588	0	0	0	10076	0	0	5	18392	0	0	0	21640	0	0	1	113670	0	0	0	6134	0	0	1	30616	0
1	27106078	rs557936244	C	T	gnomAD Exomes	PASS	NA	p.Pro1897Ser	p.Pro1897Ser	c.5689C>T	missense_variant			1	251334	0.000003978769287084119	0	0	0	16232	0	0	0	34586	0	0	1	10076	0	0	0	18394	0	0	0	21636	0	0	0	113656	0	0	0	6138	0	0	0	30616	0
1	27106084	rs771291302	C	A	gnomAD Exomes	PASS	NA	p.Pro1899Thr	p.Pro1899Thr	c.5695C>A	missense_variant			1	251366	0.00000397826277221263	0	0	0	16230	0	0	0	34590	0	0	0	10076	0	0	0	18394	0	0	0	21646	0	0	1	113674	0	0	0	6140	0	0	0	30616	0
1	27106093	rs746807679	C	T	gnomAD Exomes	PASS	NA	p.Pro1902Ser	p.Pro1902Ser	c.5704C>T	missense_variant			1	251388	0.000003977914618040638	0	0	0	16236	0	0	0	34590	0	0	0	10080	0	0	0	18392	0	0	0	21644	0	0	1	113696	0	0	0	6134	0	0	0	30616	0
1	27106103	rs768462744	A	C	gnomAD Exomes	PASS	NA	p.Lys1905Thr	p.Lys1905Thr	c.5714A>C	missense_variant			1	251404	0.000003977661453278388	0	0	0	16242	0	0	0	34592	0	0	0	10080	0	0	0	18394	0	0	0	21642	0	0	0	113706	0	0	0	6132	0	0	1	30616	0
1	27106106	rs41303631	G	C	gnomAD Exomes	PASS	NA	p.Arg1906Pro	p.Arg1906Pro	c.5717G>C	missense_variant	Benign		35	251396	0.00013922258110709798	0	0	0	16238	0	0	0	34592	0	0	0	10080	0	0	35	18394	0	0	0	21642	0	0	0	113702	0	0	0	6132	0	0	0	30616	0
1	27106106	rs41303631	G	A	gnomAD Exomes	PASS	NA	p.Arg1906Gln	p.Arg1906Gln	c.5717G>A	missense_variant	Benign/Likely benign		384	251396	0.0015274706041464462	1	0	10	16238	0	0	24	34592	0	0	0	10080	0	0	0	18394	0	0	35	21642	0	0	300	113702	1	0	7	6132	0	0	8	30616	0
1	27106108	rs139230162	A	T	gnomAD Exomes	PASS	NA	p.Ile1907Phe	p.Ile1907Phe	c.5719A>T	missense_variant			13	251420	0.00005170630816959669	0	0	1	16240	0	0	0	34592	0	0	0	10080	0	0	0	18394	0	0	0	21640	0	0	12	113726	0	0	0	6132	0	0	0	30616	0
1	27106108	rs139230162	A	G	gnomAD Exomes	PASS	NA	p.Ile1907Val	p.Ile1907Val	c.5719A>G	missense_variant			5	251420	0.000019887041603691034	0	0	0	16240	0	0	0	34592	0	0	0	10080	0	0	0	18394	0	0	0	21640	0	0	5	113726	0	0	0	6132	0	0	0	30616	0
1	27106120	rs755338885	A	G	gnomAD Exomes	PASS	NA	p.Met1911Val	p.Met1911Val	c.5731A>G	missense_variant			4	251476	0.000015906090442030255	0	0	3	16254	0	0	0	34592	0	0	0	10080	0	0	0	18392	0	0	0	21648	0	0	0	113758	0	0	0	6136	0	0	1	30616	0
1	27106121	rs1237319814	T	C	gnomAD Exomes	PASS	NA	p.Met1911Thr	p.Met1911Thr	c.5732T>C	missense_variant			1	251476	0.000003976522610507564	0	0	0	16252	0	0	0	34592	0	0	0	10080	0	0	0	18394	0	0	0	21648	0	0	1	113758	0	0	0	6136	0	0	0	30616	0
1	27106134	rs767902770	G	T	gnomAD Exomes	PASS	NA	p.Leu1915Phe	p.Leu1915Phe	c.5745G>T	missense_variant			1	251468	0.000003976649116388566	0	0	0	16254	0	0	0	34592	0	0	0	10080	0	0	0	18394	0	0	0	21648	0	0	1	113748	0	0	0	6136	0	0	0	30616	0
1	27106142	rs369532498	G	C	gnomAD Exomes	PASS	NA	p.Arg1918Pro	p.Arg1918Pro	c.5753G>C	missense_variant			1	251470	0.0000039766174891637175	0	0	0	16250	0	0	0	34592	0	0	0	10080	0	0	0	18394	0	0	0	21646	0	0	0	113756	0	0	0	6136	0	0	1	30616	0
1	27106142	rs369532498	G	A	gnomAD Exomes	PASS	NA	p.Arg1918Gln	p.Arg1918Gln	c.5753G>A	missense_variant	Uncertain significance		12	251470	0.00004771940986996461	1	0	0	16250	0	0	0	34592	0	0	0	10080	0	0	0	18394	0	0	0	21646	0	0	3	113756	0	0	0	6136	0	0	9	30616	1
1	27106144	rs1270681768	T	A	gnomAD Exomes	PASS	NA	p.Ser1919Thr	p.Ser1919Thr	c.5755T>A	missense_variant			1	251482	0.000003976427736378747	0	0	0	16252	0	0	0	34592	0	0	1	10080	0	0	0	18394	0	0	0	21648	0	0	0	113764	0	0	0	6136	0	0	0	30616	0
1	27106159	rs375952330	G	A	gnomAD Exomes	PASS	NA	p.Glu1924Lys	p.Glu1924Lys	c.5770G>A	missense_variant			8	251494	0.00003180990401361464	1	0	5	16256	0	0	0	34592	0	0	0	10080	0	0	0	18394	0	0	0	21646	0	0	0	113770	0	0	0	6140	0	0	3	30616	1
1	27106168	rs143257313	G	A	gnomAD Exomes	PASS	NA	p.Ala1927Thr	p.Ala1927Thr	c.5779G>A	missense_variant			1	251490	0.00000397630124458229	0	0	0	16256	0	0	0	34592	0	0	0	10080	0	0	1	18394	0	0	0	21648	0	0	0	113764	0	0	0	6140	0	0	0	30616	0
1	27106168	rs143257313	G	C	gnomAD Exomes	PASS	NA	p.Ala1927Pro	p.Ala1927Pro	c.5779G>C	missense_variant	Conflicting interpretations of pathogenicity		77	251490	0.0003061751958328363	0	0	61	16256	0	0	14	34592	0	0	0	10080	0	0	0	18394	0	0	0	21648	0	0	1	113764	0	0	0	6140	0	0	1	30616	0
1	27106176	rs746078309	T	G	gnomAD Exomes	PASS	NA	p.Ser1929Arg	p.Ser1929Arg	c.5787T>G	missense_variant			1	251492	0.000003976269622890589	0	0	0	16256	0	0	0	34590	0	0	0	10080	0	0	1	18394	0	0	0	21648	0	0	0	113768	0	0	0	6140	0	0	0	30616	0
1	27106183	rs781038652	G	T	gnomAD Exomes	PASS	NA	p.Ala1932Ser	p.Ala1932Ser	c.5794G>T	missense_variant			3	251494	0.00001192871400510549	0	0	2	16256	0	0	1	34592	0	0	0	10080	0	0	0	18394	0	0	0	21648	0	0	0	113768	0	0	0	6140	0	0	0	30616	0
1	27106183	rs781038652	G	A	gnomAD Exomes	PASS	NA	p.Ala1932Thr	p.Ala1932Thr	c.5794G>A	missense_variant			1	251494	0.00000397623800170183	0	0	0	16256	0	0	0	34592	0	0	0	10080	0	0	0	18394	0	0	0	21648	0	0	1	113768	0	0	0	6140	0	0	0	30616	0
1	27106187	rs747835026	T	C	gnomAD Exomes	PASS	NA	p.Ile1933Thr	p.Ile1933Thr	c.5798T>C	missense_variant			1	251492	0.000003976269622890589	0	0	0	16256	0	0	1	34592	0	0	0	10080	0	0	0	18394	0	0	0	21648	0	0	0	113766	0	0	0	6140	0	0	0	30616	0
1	27106192	rs769740316	G	A	gnomAD Exomes	PASS	NA	p.Glu1935Lys	p.Glu1935Lys	c.5803G>A	missense_variant			2	251492	0.000007952539245781177	0	0	0	16256	0	0	0	34592	0	0	0	10080	0	0	0	18394	0	0	0	21648	0	0	2	113768	0	0	0	6138	0	0	0	30616	0
1	27106201	rs1390071971	A	G	gnomAD Exomes	PASS	NA	p.Lys1938Glu	p.Lys1938Glu	c.5812A>G	missense_variant			3	251492	0.000011928808868671766	0	0	0	16254	0	0	0	34592	0	0	0	10080	0	0	0	18394	0	0	0	21648	0	0	3	113768	0	0	0	6140	0	0	0	30616	0
1	27106208	rs773088565	C	T	gnomAD Exomes	PASS	NA	p.Pro1940Leu	p.Pro1940Leu	c.5819C>T	missense_variant			2	251480	0.000007952918721170669	0	0	0	16254	0	0	1	34590	0	0	0	10080	0	0	0	18394	0	0	0	21646	0	0	1	113762	0	0	0	6138	0	0	0	30616	0
1	27106219	rs563607855	A	G	gnomAD Exomes	PASS	NA	p.Ser1944Gly	p.Ser1944Gly	c.5830A>G	missense_variant			1	251482	0.000003976427736378747	0	0	0	16256	0	0	0	34590	0	0	0	10080	0	0	1	18394	0	0	0	21648	0	0	0	113764	0	0	0	6134	0	0	0	30616	0
1	27106222	rs770398334	C	A	gnomAD Exomes	PASS	NA	p.Pro1945Thr	p.Pro1945Thr	c.5833C>A	missense_variant			1	251484	0.00000397639611267516	0	0	0	16256	0	0	0	34590	0	0	0	10080	0	0	0	18394	0	0	0	21646	0	0	0	113764	0	0	0	6138	0	0	1	30616	0
1	27106232	rs773925861	G	A	gnomAD Exomes	PASS	NA	p.Ser1948Asn	p.Ser1948Asn	c.5843G>A	missense_variant			1	251482	0.000003976427736378747	0	0	0	16256	0	0	0	34590	0	0	0	10080	0	0	1	18394	0	0	0	21644	0	0	0	113766	0	0	0	6136	0	0	0	30616	0
1	27106237	rs1003835206	C	G	gnomAD Exomes	PASS	NA	p.Arg1950Gly	p.Arg1950Gly	c.5848C>G	missense_variant			1	251468	0.000003976649116388566	0	0	0	16256	0	0	0	34590	0	0	0	10080	0	0	0	18394	0	0	0	21646	0	0	0	113748	0	0	1	6138	0	0	0	30616	0
1	27106238	rs759215669	G	A	gnomAD Exomes	PASS	NA	p.Arg1950Gln	p.Arg1950Gln	c.5849G>A	missense_variant	Likely benign		9	251482	0.00003578784962740872	0	0	0	16254	0	0	0	34590	0	0	0	10080	0	0	0	18394	0	0	0	21646	0	0	9	113764	0	0	0	6138	0	0	0	30616	0
1	27106243	rs767009507	A	T	gnomAD Exomes	PASS	NA	p.Ile1952Phe	p.Ile1952Phe	c.5854A>T	missense_variant			1	251484	0.00000397639611267516	0	0	0	16256	0	0	0	34590	0	0	0	10080	0	0	0	18394	0	0	0	21642	0	0	0	113768	0	0	1	6138	0	0	0	30616	0
1	27106249	rs1195029856	A	G	gnomAD Exomes	PASS	NA	p.Ile1954Val	p.Ile1954Val	c.5860A>G	missense_variant			2	251484	0.00000795279222535032	0	0	0	16256	0	0	2	34592	0	0	0	10080	0	0	0	18394	0	0	0	21640	0	0	0	113768	0	0	0	6138	0	0	0	30616	0
1	27106255	rs1483998772	G	A	gnomAD Exomes	PASS	NA	p.Glu1956Lys	p.Glu1956Lys	c.5866G>A	missense_variant			1	251478	0.000003976490985294937	0	0	0	16256	0	0	0	34592	0	0	0	10080	0	0	0	18394	0	0	0	21634	0	0	0	113768	0	0	0	6138	0	0	1	30616	0
1	27106267	rs760899285	C	T	gnomAD Exomes	PASS	NA	p.His1960Tyr	p.His1960Tyr	c.5878C>T	missense_variant			1	251470	0.0000039766174891637175	0	0	0	16256	0	0	0	34592	0	0	0	10080	0	0	0	18394	0	0	0	21630	0	0	1	113764	0	0	0	6138	0	0	0	30616	0
1	27106285	rs370333544	C	T	gnomAD Exomes	PASS	NA	p.Pro1966Ser	p.Pro1966Ser	c.5896C>T	missense_variant			1	251482	0.000003976427736378747	0	0	0	16256	0	0	0	34592	0	0	0	10080	0	0	0	18394	0	0	0	21636	0	0	1	113768	0	0	0	6140	0	0	0	30616	0
1	27106297	rs1370473850	C	A	gnomAD Exomes	PASS	NA	p.Leu1970Ile	p.Leu1970Ile	c.5908C>A	missense_variant			1	251480	0.000003976459360585334	0	0	0	16256	0	0	0	34590	0	0	0	10080	0	0	0	18394	0	0	0	21634	0	0	1	113770	0	0	0	6140	0	0	0	30616	0
1	27106301	rs1167732547	T	G	gnomAD Exomes	PASS	NA	p.Leu1971Arg	p.Leu1971Arg	c.5912T>G	missense_variant			1	251474	0.000003976554236223228	0	0	0	16256	0	0	0	34592	0	0	0	10080	0	0	0	18394	0	0	1	21626	0	0	0	113770	0	0	0	6140	0	0	0	30616	0
1	27106305	rs528872143	C	G	gnomAD Exomes	PASS	NA	p.Asp1972Glu	p.Asp1972Glu	c.5916C>G	missense_variant			4	251466	0.000015906722976466004	0	0	0	16256	0	0	3	34592	0	0	0	10080	0	0	0	18394	0	0	0	21620	0	0	0	113768	0	0	0	6140	0	0	1	30616	0
1	27106322	rs1412046209	C	T	gnomAD Exomes	PASS	NA	p.Ala1978Val	p.Ala1978Val	c.5933C>T	missense_variant			1	251470	0.0000039766174891637175	0	0	0	16254	0	0	0	34592	0	0	0	10080	0	0	0	18394	0	0	0	21626	0	0	0	113768	0	0	0	6140	0	0	1	30616	0
1	27106325	rs1355347077	A	G	gnomAD Exomes	PASS	NA	p.Lys1979Arg	p.Lys1979Arg	c.5936A>G	missense_variant			1	251484	0.00000397639611267516	0	0	1	16256	0	0	0	34592	0	0	0	10080	0	0	0	18394	0	0	0	21638	0	0	0	113768	0	0	0	6140	0	0	0	30616	0
1	27106327	rs780084398	C	T	gnomAD Exomes	PASS	NA	p.Arg1980Cys	p.Arg1980Cys	c.5938C>T	missense_variant			1	251476	0.000003976522610507564	0	0	0	16256	0	0	0	34592	0	0	0	10080	0	0	0	18394	0	0	0	21632	0	0	1	113766	0	0	0	6140	0	0	0	30616	0
1	27106328	rs748000514	G	A	gnomAD Exomes	PASS	NA	p.Arg1980His	p.Arg1980His	c.5939G>A	missense_variant			1	251470	0.0000039766174891637175	0	0	0	16256	0	0	0	34592	0	0	0	10080	0	0	0	18394	0	0	0	21622	0	0	1	113770	0	0	0	6140	0	0	0	30616	0
1	27106333	rs201604768	G	A	gnomAD Exomes	PASS	NA	p.Val1982Ile	p.Val1982Ile	c.5944G>A	missense_variant			85	251476	0.0003380044218931429	0	0	1	16256	0	0	0	34592	0	0	1	10080	0	0	73	18394	0	0	0	21630	0	0	7	113768	0	0	1	6140	0	0	2	30616	0
1	27106346	rs201064943	A	G	gnomAD Exomes	PASS	NA	p.Asn1986Ser	p.Asn1986Ser	c.5957A>G	missense_variant			2	251482	0.000007952855472757494	0	0	0	16256	0	0	0	34592	0	0	0	10080	0	0	1	18394	0	0	0	21640	0	0	1	113764	0	0	0	6140	0	0	0	30616	0
1	27106355	rs773909963	G	A	gnomAD Exomes	PASS	NA	p.Arg1989Gln	p.Arg1989Gln	c.5966G>A	missense_variant			1	251480	0.000003976459360585334	0	0	0	16256	0	0	0	34592	0	0	0	10080	0	0	0	18394	0	0	0	21642	0	0	0	113760	0	0	0	6140	0	0	1	30616	0
1	27106369	rs1182546915	G	T	gnomAD Exomes	PASS	NA	p.Val1994Leu	p.Val1994Leu	c.5980G>T	missense_variant			1	251474	0.000003976554236223228	0	0	0	16256	0	0	0	34592	0	0	0	10080	0	0	0	18394	0	0	0	21634	0	0	0	113762	0	0	0	6140	0	0	1	30616	0
1	27106401	rs375639155	C	G	gnomAD Exomes	PASS	NA	p.His2004Gln	p.His2004Gln	c.6012C>G	missense_variant			1	251476	0.000003976522610507564	0	0	0	16256	0	0	0	34592	0	0	0	10080	0	0	0	18394	0	0	0	21640	0	0	1	113758	0	0	0	6140	0	0	0	30616	0
1	27106417	rs754451193	A	G	gnomAD Exomes	PASS	NA	p.Ile2010Val	p.Ile2010Val	c.6028A>G	missense_variant			4	251450	0.000015907735136209982	0	0	0	16256	0	0	0	34590	0	0	0	10076	0	0	0	18394	0	0	0	21646	0	0	4	113734	0	0	0	6138	0	0	0	30616	0
1	27106436	rs1359182849	T	G	gnomAD Exomes	PASS	NA	p.Leu2016Arg	p.Leu2016Arg	c.6047T>G	missense_variant			3	251420	0.000011932224962214622	0	0	0	16256	0	0	0	34590	0	0	3	10076	0	0	0	18394	0	0	0	21644	0	0	0	113706	0	0	0	6138	0	0	0	30616	0
1	27106441	rs1297966925	C	T	gnomAD Exomes	PASS	NA	p.His2018Tyr	p.His2018Tyr	c.6052C>T	missense_variant			1	251422	0.000003977376681435992	0	0	0	16254	0	0	0	34592	0	0	0	10076	0	0	0	18394	0	0	0	21646	0	0	1	113706	0	0	0	6138	0	0	0	30616	0
1	27106454	rs758364066	C	T	gnomAD Exomes	PASS	NA	p.Pro2022Leu	p.Pro2022Leu	c.6065C>T	missense_variant			1	251422	0.000003977376681435992	0	0	0	16254	0	0	0	34588	0	0	0	10078	0	0	0	18392	0	0	0	21648	0	0	1	113708	0	0	0	6138	0	0	0	30616	0
1	27106464	rs1231875738	G	C	gnomAD Exomes	PASS	NA	p.Lys2025Asn	p.Lys2025Asn	c.6075G>C	missense_variant			1	251430	0.000003977250129260629	0	0	0	16250	0	0	0	34592	0	0	0	10076	0	0	0	18394	0	0	0	21648	0	0	1	113714	0	0	0	6140	0	0	0	30616	0
1	27106468	rs149293353	G	C	gnomAD Exomes	PASS	NA	p.Ala2027Pro	p.Ala2027Pro	c.6079G>C	missense_variant			1	251408	0.000003977598167122764	0	0	1	16248	0	0	0	34590	0	0	0	10076	0	0	0	18392	0	0	0	21648	0	0	0	113698	0	0	0	6140	0	0	0	30616	0
1	27106471	rs1212073675	C	T	gnomAD Exomes	PASS	NA	p.Pro2028Ser	p.Pro2028Ser	c.6082C>T	missense_variant			1	251414	0.000003977503241665142	0	0	0	16246	0	0	0	34592	0	0	0	10076	0	0	0	18392	0	0	0	21648	0	0	0	113704	0	0	0	6140	0	0	1	30616	0
1	27106501	rs1451507023	G	A	gnomAD Exomes	PASS	NA	p.Asp2038Asn	p.Asp2038Asn	c.6112G>A	missense_variant			1	251416	0.00000397747160085277	0	0	0	16256	0	0	0	34590	0	0	0	10076	0	0	0	18394	0	0	0	21648	0	0	1	113698	0	0	0	6138	0	0	0	30616	0
1	27106507	rs778665400	G	A	gnomAD Exomes	PASS	NA	p.Gly2040Arg	p.Gly2040Arg	c.6118G>A	missense_variant			3	251428	0.000011931845299648408	0	0	0	16254	0	0	0	34592	0	0	0	10078	0	0	3	18394	0	0	0	21648	0	0	0	113706	0	0	0	6140	0	0	0	30616	0
1	27106511	rs1041682760	T	C	gnomAD Exomes	PASS	NA	p.Val2041Ala	p.Val2041Ala	c.6122T>C	missense_variant			2	251418	0.000007954879921087591	0	0	0	16250	0	0	1	34592	0	0	0	10076	0	0	0	18392	0	0	0	21648	0	0	1	113704	0	0	0	6140	0	0	0	30616	0
1	27106516	rs745413277	T	C	gnomAD Exomes	PASS	NA	p.Cys2043Arg	p.Cys2043Arg	c.6127T>C	missense_variant			1	251428	0.00000397728176654947	0	0	0	16252	0	0	0	34590	0	0	0	10074	0	0	0	18394	0	0	0	21648	0	0	1	113714	0	0	0	6140	0	0	0	30616	0
1	27106520	rs1456288081	A	G	gnomAD Exomes	PASS	NA	p.Asn2044Ser	p.Asn2044Ser	c.6131A>G	missense_variant			1	251444	0.000003977028682330857	0	0	0	16252	0	0	0	34590	0	0	0	10076	0	0	0	18394	0	0	0	21648	0	0	1	113728	0	0	0	6140	0	0	0	30616	0
1	27106531	rs775253005	T	G	gnomAD Exomes	PASS	NA	p.Trp2048Gly	p.Trp2048Gly	c.6142T>G	missense_variant			1	251444	0.000003977028682330857	0	0	0	16252	0	0	0	34590	0	0	0	10076	0	0	0	18394	0	0	0	21648	0	0	0	113730	0	0	0	6140	0	0	1	30614	0
1	27106547	rs746642669	T	C	gnomAD Exomes	PASS	NA	p.Leu2053Ser	p.Leu2053Ser	c.6158T>C	missense_variant			1	251454	0.000003976870521049576	0	0	0	16254	0	0	0	34590	0	0	0	10078	0	0	0	18394	0	0	0	21648	0	0	1	113736	0	0	0	6140	0	0	0	30614	0
1	27106553	rs769207671	T	C	gnomAD Exomes	PASS	NA	p.Met2055Thr	p.Met2055Thr	c.6164T>C	missense_variant			1	251460	0.000003976775630318937	0	0	0	16254	0	0	0	34590	0	0	0	10078	0	0	0	18394	0	0	0	21648	0	0	1	113742	0	0	0	6140	0	0	0	30614	0
1	27106577	rs1316245568	C	T	gnomAD Exomes	PASS	NA	p.Thr2063Ile	p.Thr2063Ile	c.6188C>T	missense_variant			1	251466	0.000003976680744116501	0	0	0	16252	0	0	0	34590	0	0	0	10080	0	0	0	18394	0	0	0	21648	0	0	1	113746	0	0	0	6140	0	0	0	30616	0
1	27106603	rs1246332692	G	A	gnomAD Exomes	PASS	NA	p.Asp2072Asn	p.Asp2072Asn	c.6214G>A	missense_variant			1	251468	0.000003976649116388566	0	0	0	16252	0	0	0	34592	0	0	0	10078	0	0	0	18394	0	0	0	21644	0	0	0	113752	0	0	0	6140	0	0	1	30616	0
1	27106625	rs1472524661	G	T	gnomAD Exomes	PASS	NA	p.Ser2079Ile	p.Ser2079Ile	c.6236G>T	missense_variant			3	251484	0.00001192918833802548	0	0	0	16254	0	0	0	34592	0	0	3	10080	0	0	0	18394	0	0	0	21648	0	0	0	113760	0	0	0	6140	0	0	0	30616	0
1	27106673	rs778949840	C	T	gnomAD Exomes	PASS	NA	p.Pro2095Leu	p.Pro2095Leu	c.6284C>T	missense_variant			1	251460	0.000003976775630318937	0	0	0	16256	0	0	0	34588	0	0	0	10080	0	0	0	18394	0	0	0	21646	0	0	1	113744	0	0	0	6136	0	0	0	30616	0
1	27106684	rs1289079681	G	T	gnomAD Exomes	PASS	NA	p.Ala2099Ser	p.Ala2099Ser	c.6295G>T	missense_variant			1	251462	0.0000039767440010816745	0	0	0	16256	0	0	0	34588	0	0	0	10076	0	0	0	18392	0	0	0	21642	0	0	1	113754	0	0	0	6138	0	0	0	30616	0
1	27106700	rs1322532917	C	T	gnomAD Exomes	PASS	NA	p.Ser2104Phe	p.Ser2104Phe	c.6311C>T	missense_variant			1	251470	0.0000039766174891637175	0	0	0	16256	0	0	1	34590	0	0	0	10080	0	0	0	18394	0	0	0	21644	0	0	0	113752	0	0	0	6138	0	0	0	30616	0
1	27106715	rs768439550	A	G	gnomAD Exomes	PASS	NA	p.Asn2109Ser	p.Asn2109Ser	c.6326A>G	missense_variant			17	251488	0.00006759765873520805	0	0	0	16256	0	0	12	34592	0	0	0	10080	0	0	3	18394	0	0	0	21648	0	0	2	113762	0	0	0	6140	0	0	0	30616	0
1	27106715	rs768439550	A	T	gnomAD Exomes	PASS	NA	p.Asn2109Ile	p.Asn2109Ile	c.6326A>T	missense_variant			2	251488	0.000007952665733553887	0	0	0	16256	0	0	0	34592	0	0	0	10080	0	0	2	18394	0	0	0	21648	0	0	0	113762	0	0	0	6140	0	0	0	30616	0
1	27106720	rs770028290	G	A	gnomAD Exomes	PASS	NA	p.Val2111Ile	p.Val2111Ile	c.6331G>A	missense_variant			8	251490	0.00003181040995665832	0	0	0	16256	0	0	0	34592	0	0	0	10080	0	0	0	18394	0	0	0	21648	0	0	3	113764	0	0	0	6140	0	0	5	30616	0
1	27106730	rs773818181	C	T	gnomAD Exomes	PASS	NA	p.Pro2114Leu	p.Pro2114Leu	c.6341C>T	missense_variant			1	251486	0.000003976364489474563	0	0	0	16254	0	0	0	34592	0	0	0	10080	0	0	0	18394	0	0	0	21644	0	0	1	113766	0	0	0	6140	0	0	0	30616	0
1	27106750	rs774421023	A	G	gnomAD Exomes	PASS	NA	p.Thr2121Ala	p.Thr2121Ala	c.6361A>G	missense_variant			2	251488	0.000007952665733553887	0	0	0	16256	0	0	0	34592	0	0	0	10080	0	0	0	18394	0	0	0	21648	0	0	2	113762	0	0	0	6140	0	0	0	30616	0
1	27106751	rs759561977	C	T	gnomAD Exomes	PASS	NA	p.Thr2121Ile	p.Thr2121Ile	c.6362C>T	missense_variant			1	251492	0.000003976269622890589	0	0	0	16256	0	0	0	34592	0	0	0	10080	0	0	0	18394	0	0	0	21648	0	0	0	113766	0	0	1	6140	0	0	0	30616	0
1	27106773	rs761716992	G	C	gnomAD Exomes	PASS	NA	p.Gln2128His	p.Gln2128His	c.6384G>C	missense_variant			1	251490	0.00000397630124458229	0	0	0	16254	0	0	0	34592	0	0	0	10080	0	0	0	18394	0	0	0	21648	0	0	0	113766	0	0	0	6140	0	0	1	30616	0
1	27106816	rs1353450888	C	T	gnomAD Exomes	PASS	NA	p.Arg2143Cys	p.Arg2143Cys	c.6427C>T	missense_variant			1	251484	0.00000397639611267516	0	0	0	16254	0	0	0	34592	0	0	1	10080	0	0	0	18394	0	0	0	21648	0	0	0	113760	0	0	0	6140	0	0	0	30616	0
1	27106838	rs146955423	C	G	gnomAD Exomes	PASS	NA	p.Thr2150Ser	p.Thr2150Ser	c.6449C>G	missense_variant			1	251472	0.000003976585862441942	0	0	0	16256	0	0	0	34590	0	0	0	10078	0	0	0	18394	0	0	0	21644	0	0	1	113760	0	0	0	6134	0	0	0	30616	0
1	27106840	rs751138052	A	G	gnomAD Exomes	PASS	NA	p.Met2151Val	p.Met2151Val	c.6451A>G	missense_variant			1	251474	0.000003976554236223228	0	0	0	16256	0	0	0	34590	0	0	0	10078	0	0	0	18394	0	0	0	21646	0	0	1	113758	0	0	0	6136	0	0	0	30616	0
1	27106843	rs754498428	G	T	gnomAD Exomes	PASS	NA	p.Val2152Leu	p.Val2152Leu	c.6454G>T	missense_variant			1	251474	0.000003976554236223228	0	0	0	16256	0	0	1	34590	0	0	0	10078	0	0	0	18394	0	0	0	21646	0	0	0	113758	0	0	0	6136	0	0	0	30616	0
1	27106843	rs754498428	G	C	gnomAD Exomes	PASS	NA	p.Val2152Leu	p.Val2152Leu	c.6454G>C	missense_variant			1	251474	0.000003976554236223228	0	0	0	16256	0	0	0	34590	0	0	0	10078	0	0	0	18394	0	0	0	21646	0	0	0	113758	0	0	0	6136	0	0	1	30616	0
1	27106846	rs781033223	C	A	gnomAD Exomes	PASS	NA	p.Arg2153Ser	p.Arg2153Ser	c.6457C>A	missense_variant			7	251470	0.000027836322424146022	0	0	0	16256	0	0	0	34588	0	0	0	10078	0	0	7	18394	0	0	0	21648	0	0	0	113754	0	0	0	6136	0	0	0	30616	0
1	27106846	rs781033223	C	T	gnomAD Exomes	PASS	NA	p.Arg2153Cys	p.Arg2153Cys	c.6457C>T	missense_variant			1	251470	0.0000039766174891637175	0	0	0	16256	0	0	0	34588	0	0	0	10078	0	0	0	18394	0	0	0	21648	0	0	1	113754	0	0	0	6136	0	0	0	30616	0
1	27106847	rs747780610	G	A	gnomAD Exomes	PASS	NA	p.Arg2153His	p.Arg2153His	c.6458G>A	missense_variant			8	251464	0.00003181369897878026	0	0	2	16256	0	0	0	34590	0	0	0	10078	0	0	2	18394	0	0	0	21646	0	0	3	113748	0	0	0	6136	0	0	1	30616	0
1	27106862	rs142069738	G	A	gnomAD Exomes	PASS	NA	p.Arg2158Gln	p.Arg2158Gln	c.6473G>A	missense_variant			2	251454	0.000007953741042099152	0	0	0	16252	0	0	0	34588	0	0	0	10076	0	0	0	18394	0	0	1	21642	0	0	1	113754	0	0	0	6132	0	0	0	30616	0
1	27106867	rs201998747	A	G	gnomAD Exomes	PASS	NA	p.Asn2160Asp	p.Asn2160Asp	c.6478A>G	missense_variant			2	251472	0.000007953171724883884	0	0	0	16254	0	0	1	34588	0	0	0	10076	0	0	0	18394	0	0	0	21648	0	0	1	113762	0	0	0	6134	0	0	0	30616	0
1	27106871	rs749602456	C	T	gnomAD Exomes	PASS	NA	p.Pro2161Leu	p.Pro2161Leu	c.6482C>T	missense_variant			6	251456	0.000023861033341817257	0	0	0	16252	0	0	4	34588	0	0	0	10076	0	0	0	18394	0	0	0	21644	0	0	2	113750	0	0	0	6136	0	0	0	30616	0
1	27106891	rs1373585145	G	A	gnomAD Exomes	PASS	NA	p.Val2168Met	p.Val2168Met	c.6502G>A	missense_variant			1	251476	0.000003976522610507564	0	0	0	16256	0	0	0	34592	0	0	0	10078	0	0	0	18394	0	0	0	21648	0	0	1	113754	0	0	0	6138	0	0	0	30616	0
1	27106913	rs775743350	C	G	gnomAD Exomes	PASS	NA	p.Ala2175Gly	p.Ala2175Gly	c.6524C>G	missense_variant			2	251468	0.000007953298232777132	0	0	0	16252	0	0	0	34592	0	0	0	10078	0	0	0	18394	0	0	0	21648	0	0	2	113748	0	0	0	6140	0	0	0	30616	0
1	27106961	rs750197954	G	A	gnomAD Exomes	PASS	NA	p.Ser2191Asn	p.Ser2191Asn	c.6572G>A	missense_variant			1	251398	0.000003977756386287878	0	0	0	16248	0	0	0	34586	0	0	0	10078	0	0	0	18394	0	0	0	21646	0	0	0	113690	0	0	1	6140	0	0	0	30616	0
1	27106966	rs766452447	G	A	gnomAD Exomes	PASS	NA	p.Gly2193Ser	p.Gly2193Ser	c.6577G>A	missense_variant			2	251354	0.000007956905400351695	0	0	0	16248	0	0	0	34582	0	0	0	10078	0	0	0	18394	0	0	0	21640	0	0	2	113658	0	0	0	6138	0	0	0	30616	0
1	27107002	rs141992367	G	A	gnomAD Exomes	PASS	NA	p.Ala2205Thr	p.Ala2205Thr	c.6613G>A	missense_variant			8	251322	0.00003183167410732049	0	0	2	16254	0	0	0	34586	0	0	0	10072	0	0	0	18394	0	0	0	21642	0	0	5	113624	0	0	1	6134	0	0	0	30616	0
1	27107013	rs1449649907	C	G	gnomAD Exomes	PASS	NA	p.Phe2208Leu	p.Phe2208Leu	c.6624C>G	missense_variant			1	251302	0.000003979275930951604	0	0	0	16256	0	0	0	34586	0	0	0	10074	0	0	0	18394	0	0	0	21638	0	0	1	113608	0	0	0	6132	0	0	0	30614	0
1	27107020	rs558823674	A	G	gnomAD Exomes	PASS	NA	p.Ser2211Gly	p.Ser2211Gly	c.6631A>G	missense_variant			1	251286	0.000003979529301274246	0	0	0	16256	0	0	0	34582	0	0	0	10072	0	0	0	18394	0	0	0	21636	0	0	0	113602	0	0	0	6130	0	0	1	30614	0
1	27107021	rs749644171	G	A	gnomAD Exomes	PASS	NA	p.Ser2211Asn	p.Ser2211Asn	c.6632G>A	missense_variant			8	251270	0.000031838261630914954	0	0	0	16256	0	0	2	34584	0	0	0	10074	0	0	0	18392	0	0	0	21634	0	0	6	113586	0	0	0	6130	0	0	0	30614	0
1	27107023	rs1173150306	C	G	gnomAD Exomes	PASS	NA	p.Gln2212Glu	p.Gln2212Glu	c.6634C>G	missense_variant			1	251282	0.000003979592648896459	0	0	0	16256	0	0	0	34586	0	0	0	10072	0	0	1	18394	0	0	0	21634	0	0	0	113596	0	0	0	6130	0	0	0	30614	0
1	27107027	rs779441751	C	T	gnomAD Exomes	PASS	NA	p.Ala2213Val	p.Ala2213Val	c.6638C>T	missense_variant			6	251246	0.000023880977209587418	0	0	0	16256	0	0	6	34586	0	0	0	10066	0	0	0	18394	0	0	0	21626	0	0	0	113572	0	0	0	6132	0	0	0	30614	0
1	27107033	rs772207194	T	C	gnomAD Exomes	PASS	NA	p.Leu2215Pro	p.Leu2215Pro	c.6644T>C	missense_variant			1	251308	0.000003979180925398316	0	0	0	16256	0	0	1	34584	0	0	0	10072	0	0	0	18394	0	0	0	21632	0	0	0	113622	0	0	0	6134	0	0	0	30614	0
1	27107033	rs772207194	T	G	gnomAD Exomes	PASS	NA	p.Leu2215Arg	p.Leu2215Arg	c.6644T>G	missense_variant			2	251308	0.000007958361850796631	0	0	1	16256	0	0	0	34584	0	0	0	10072	0	0	0	18394	0	0	0	21632	0	0	1	113622	0	0	0	6134	0	0	0	30614	0
1	27107041	rs760749276	A	T	gnomAD Exomes	PASS	NA	p.Met2218Leu	p.Met2218Leu	c.6652A>T	missense_variant			1	251318	0.000003979022592890283	0	0	0	16256	0	0	0	34582	0	0	0	10074	0	0	0	18394	0	0	0	21630	0	0	1	113638	0	0	0	6132	0	0	0	30612	0
1	27107041	rs760749276	A	G	gnomAD Exomes	PASS	NA	p.Met2218Val	p.Met2218Val	c.6652A>G	missense_variant			4	251318	0.00001591609037156113	0	0	0	16256	0	0	0	34582	0	0	0	10074	0	0	0	18394	0	0	0	21630	0	0	4	113638	0	0	0	6132	0	0	0	30612	0
1	27107043	rs1329769026	G	A	gnomAD Exomes	PASS	NA	p.Met2218Ile	p.Met2218Ile	c.6654G>A	missense_variant			2	251278	0.000007959311997070973	0	0	0	16256	0	0	0	34582	0	0	0	10072	0	0	0	18394	0	0	2	21622	0	0	0	113606	0	0	0	6134	0	0	0	30612	0
1	27107046	rs200298922	G	T	gnomAD Exomes	PASS	NA	p.Gln2219His	p.Gln2219His	c.6657G>T	missense_variant			8	251304	0.00003183395409543819	0	0	0	16256	0	0	0	34584	0	0	0	10068	0	0	0	18394	0	0	1	21630	0	0	7	113624	0	0	0	6134	0	0	0	30614	0
1	27107048	rs139576809	A	G	gnomAD Exomes	PASS	NA	p.Asn2220Ser	p.Asn2220Ser	c.6659A>G	missense_variant	Likely benign		65	251296	0.0002586591111677066	0	0	0	16256	0	0	40	34580	0	0	0	10074	0	0	0	18394	0	0	0	21630	0	0	23	113614	0	0	1	6132	0	0	1	30616	0
1	27107050	rs762698084	C	T	gnomAD Exomes	PASS	NA	p.Pro2221Ser	p.Pro2221Ser	c.6661C>T	missense_variant			1	251308	0.000003979180925398316	0	0	0	16256	0	0	0	34582	0	0	0	10074	0	0	0	18394	0	0	0	21626	0	0	0	113626	0	0	0	6134	0	0	1	30616	0
1	27107050	rs762698084	C	A	gnomAD Exomes	PASS	NA	p.Pro2221Thr	p.Pro2221Thr	c.6661C>A	missense_variant			1	251308	0.000003979180925398316	0	0	0	16256	0	0	0	34582	0	0	0	10074	0	0	0	18394	0	0	0	21626	0	0	1	113626	0	0	0	6134	0	0	0	30616	0
1	27107056	rs1226067093	T	G	gnomAD Exomes	PASS	NA	p.Phe2223Val	p.Phe2223Val	c.6667T>G	missense_variant			1	251318	0.000003979022592890283	0	0	0	16254	0	0	0	34582	0	0	0	10076	0	0	0	18392	0	0	0	21622	0	0	0	113644	0	0	1	6136	0	0	0	30612	0
1	27107058	rs766256065	T	G	gnomAD Exomes	PASS	NA	p.Phe2223Leu	p.Phe2223Leu	c.6669T>G	missense_variant			1	251324	0.0000039789275994334005	0	0	0	16254	0	0	0	34582	0	0	0	10072	0	0	0	18394	0	0	0	21628	0	0	1	113644	0	0	0	6134	0	0	0	30616	0
1	27107062	rs557263210	C	T	gnomAD Exomes	PASS	NA	p.Pro2225Ser	p.Pro2225Ser	c.6673C>T	missense_variant			1	251318	0.000003979022592890283	0	0	0	16256	0	0	1	34582	0	0	0	10070	0	0	0	18394	0	0	0	21622	0	0	0	113646	0	0	0	6136	0	0	0	30612	0
1	27107072	rs759546283	T	C	gnomAD Exomes	PASS	NA	p.Val2228Ala	p.Val2228Ala	c.6683T>C	missense_variant			1	251360	0.000003978357733927435	0	0	0	16256	0	0	0	34588	0	0	0	10074	0	0	0	18394	0	0	0	21620	0	0	1	113678	0	0	0	6136	0	0	0	30614	0
1	27107074	rs573998153	G	A	gnomAD Exomes	PASS	NA	p.Asp2229Asn	p.Asp2229Asn	c.6685G>A	missense_variant			1	251350	0.000003978516013526954	0	0	1	16256	0	0	0	34586	0	0	0	10078	0	0	0	18394	0	0	0	21614	0	0	0	113672	0	0	0	6136	0	0	0	30614	0
1	27107083	rs752164675	C	G	gnomAD Exomes	PASS	NA	p.Arg2232Gly	p.Arg2232Gly	c.6694C>G	missense_variant			1	251192	0.0000039810185037740056	0	0	0	16246	0	0	0	34586	0	0	0	10078	0	0	0	18392	0	0	0	21532	0	0	0	113610	0	0	0	6138	0	0	1	30610	0
1	27107084	rs142878055	G	A	gnomAD Exomes	PASS	NA	p.Arg2232Gln	p.Arg2232Gln	c.6695G>A	missense_variant			6	251236	0.000023881927749207916	0	0	1	16244	0	0	1	34584	0	0	0	10078	0	0	0	18394	0	0	0	21540	0	0	4	113646	0	0	0	6138	0	0	0	30612	0
1	27107095	rs763691986	C	T	gnomAD Exomes	PASS	NA	p.Arg2236Cys	p.Arg2236Cys	c.6706C>T	missense_variant			5	251070	0.000019914764806627635	0	0	0	16248	0	0	0	34586	0	0	0	10074	0	0	0	18388	0	0	0	21406	0	0	3	113622	0	0	0	6134	0	0	2	30612	0
1	27107096	rs753503744	G	A	gnomAD Exomes	PASS	NA	p.Arg2236His	p.Arg2236His	c.6707G>A	missense_variant			1	251004	0.000003984000254976016	0	0	0	16250	0	0	1	34586	0	0	0	10076	0	0	0	18388	0	0	0	21352	0	0	0	113606	0	0	0	6134	0	0	0	30612	0
1	27107098	rs746165075	G	A	gnomAD Exomes	PASS	NA	p.Ala2237Thr	p.Ala2237Thr	c.6709G>A	missense_variant			11	250992	0.000043826098042965514	0	0	0	16250	0	0	0	34586	0	0	0	10076	0	0	4	18386	0	0	1	21310	0	0	2	113640	0	0	0	6134	0	0	4	30610	0
1	27107099	rs758918502	C	T	gnomAD Exomes	PASS	NA	p.Ala2237Val	p.Ala2237Val	c.6710C>T	missense_variant			1	251010	0.000003983905023704235	0	0	0	16250	0	0	0	34586	0	0	0	10076	0	0	0	18390	0	0	0	21312	0	0	1	113652	0	0	0	6134	0	0	0	30610	0
1	27107104	rs1324565544	C	T	gnomAD Exomes	PASS	NA	p.Leu2239Phe	p.Leu2239Phe	c.6715C>T	missense_variant			1	250908	0.000003985524574744528	0	0	0	16250	0	0	0	34590	0	0	0	10080	0	0	1	18390	0	0	0	21174	0	0	0	113674	0	0	0	6136	0	0	0	30614	0
1	27107117	rs770921107	A	G	gnomAD Exomes	PASS	NA	p.Lys2243Arg	p.Lys2243Arg	c.6728A>G	missense_variant			1	250570	0.0000039909007462984395	0	0	0	16252	0	0	1	34590	0	0	0	10080	0	0	0	18392	0	0	0	20838	0	0	0	113676	0	0	0	6128	0	0	0	30614	0
1	27107117	rs770921107	A	C	gnomAD Exomes	PASS	NA	p.Lys2243Thr	p.Lys2243Thr	c.6728A>C	missense_variant			2	250570	0.000007981801492596879	0	0	0	16252	0	0	0	34590	0	0	0	10080	0	0	0	18392	0	0	0	20838	0	0	2	113676	0	0	0	6128	0	0	0	30614	0
1	27107118	rs774295596	G	C	gnomAD Exomes	PASS	NA	p.Lys2243Asn	p.Lys2243Asn	c.6729G>C	missense_variant			1	250534	0.000003991474211085122	0	0	0	16250	0	0	0	34590	0	0	0	10080	0	0	0	18394	0	0	0	20810	0	0	1	113672	0	0	0	6126	0	0	0	30612	0
1	27107119	rs372878743	G	T	gnomAD Exomes	PASS	NA	p.Val2244Leu	p.Val2244Leu	c.6730G>T	missense_variant			6	250488	0.00002395324326913864	0	0	0	16250	0	0	1	34590	0	0	0	10080	0	0	0	18394	0	0	0	20758	0	0	5	113678	0	0	0	6124	0	0	0	30614	0
1	27107140	rs1210240737	T	A	gnomAD Exomes	PASS	NA	p.Phe2251Ile	p.Phe2251Ile	c.6751T>A	missense_variant			1	249182	0.000004013130964515896	0	0	0	16252	0	0	0	34586	0	0	0	10078	0	0	0	18386	0	0	0	19518	0	0	1	113634	0	0	0	6116	0	0	0	30612	0
1	27107158	rs763643412	C	T	gnomAD Exomes	PASS	NA	p.Arg2257Trp	p.Arg2257Trp	c.6769C>T	missense_variant			1	246564	0.000004055742119693062	0	0	0	16248	0	0	0	34572	0	0	0	10070	0	0	0	18378	0	0	0	17072	0	0	1	113524	0	0	0	6098	0	0	0	30602	0
1	27107170	rs750806872	A	G	gnomAD Exomes	PASS	NA	p.Ile2261Val	p.Ile2261Val	c.6781A>G	missense_variant			1	244710	0.000004086469698827183	0	0	0	16240	0	0	0	34538	0	0	0	10056	0	0	0	18372	0	0	0	15420	0	0	1	113430	0	0	0	6076	0	0	0	30578	0
1	27107174	rs375849292	C	T	gnomAD Exomes	PASS	NA	p.Ser2262Leu	p.Ser2262Leu	c.6785C>T	missense_variant			8	243972	0.00003279064810715984	0	0	0	16238	0	0	0	34542	0	0	0	10042	0	0	0	18364	0	0	0	14858	0	0	7	113312	0	0	1	6068	0	0	0	30548	0
1	27107180	rs1308037041	C	T	gnomAD Exomes	PASS	NA	p.Ser2264Leu	p.Ser2264Leu	c.6791C>T	missense_variant			1	243134	0.000004112958286377059	0	0	0	16232	0	0	1	34526	0	0	0	10036	0	0	0	18362	0	0	0	14190	0	0	0	113196	0	0	0	6056	0	0	0	30536	0
1	27107186	rs781328252	T	C	gnomAD Exomes	PASS	NA	p.Leu2266Ser	p.Leu2266Ser	c.6797T>C	missense_variant			2	242168	0.000008258729477057249	0	0	0	16220	0	0	2	34490	0	0	0	10014	0	0	0	18346	0	0	0	13584	0	0	0	112992	0	0	0	6040	0	0	0	30482	0
1	27107193	rs748177409	C	G	gnomAD Exomes	PASS	NA	p.Asn2268Lys	p.Asn2268Lys	c.6804C>G	missense_variant			1	240744	0.000004153789917921112	0	0	0	16202	0	0	1	34400	0	0	0	9914	0	0	0	18334	0	0	0	12918	0	0	0	112646	0	0	0	6008	0	0	0	30322	0
1	27107198	rs369917594	T	C	gnomAD Exomes	PASS	NA	p.Leu2270Ser	p.Leu2270Ser	c.6809T>C	missense_variant			2	240114	0.000008329376879315658	0	0	0	16198	0	0	0	34346	0	0	0	9886	0	0	0	18320	0	0	0	12602	0	0	2	112462	0	0	0	5998	0	0	0	30302	0
1	27107221	rs771875432	G	A	gnomAD Exomes	PASS	NA	p.Val2278Ile	p.Val2278Ile	c.6832G>A	missense_variant			2	233442	0.000008567438592883885	0	0	0	16092	0	0	0	34090	0	0	0	9232	0	0	0	18220	0	0	0	11480	0	0	1	109536	0	0	0	5846	0	0	1	28946	0
1	27107236	rs760654073	G	A	gnomAD Exomes	PASS	NA	p.Gly2283Ser	p.Gly2283Ser	c.6847G>A	missense_variant			1	223480	0.0000044746733488455345	0	0	0	15974	0	0	0	33496	0	0	0	8154	0	0	1	18116	0	0	0	10606	0	0	0	105034	0	0	0	5624	0	0	0	26476	0
[truncated: 1 more columns]

## Sheet: ARID1B
Chromosome	Position	rsIDs	Reference	Alternate	Source	Filters - exomes	Filters - genomes	HGVS Consequence	Protein Consequence	Transcript Consequence	VEP Annotation	ClinVar Clinical Significance	Flags	Allele Count	Allele Number	Allele Frequency	Homozygote Count	Hemizygote Count	Allele Count African/African-American	Allele Number African/African-American	Homozygote Count African/African-American	Hemizygote Count African/African-American	Allele Count Latino/Admixed American	Allele Number Latino/Admixed American	Homozygote Count Latino/Admixed American	Hemizygote Count Latino/Admixed American	Allele Count Ashkenazi Jewish	Allele Number Ashkenazi Jewish	Homozygote Count Ashkenazi Jewish	Hemizygote Count Ashkenazi Jewish	Allele Count East Asian	Allele Number East Asian	Homozygote Count East Asian	Hemizygote Count East Asian	Allele Count European (Finnish)	Allele Number European (Finnish)	Homozygote Count European (Finnish)	Hemizygote Count European (Finnish)	Allele Count European (non-Finnish)	Allele Number European (non-Finnish)	Homozygote Count European (non-Finnish)	Hemizygote Count European (non-Finnish)	Allele Count Other	Allele Number Other	Homozygote Count Other	Hemizygote Count Other	Allele Count South Asian	Allele Number South Asian	Homozygote Count South Asian
6	157099083	rs753014356	C	T	gnomAD Exomes	PASS	NA	p.Ala7Val	p.Ala7Val	c.20C>T	missense_variant			1	125724	0.000007953930832617479	0	0	0	5984	0	0	0	23898	0	0	0	7890	0	0	0	10172	0	0	0	5654	0	0	0	46296	0	0	0	3908	0	0	1	21922	0
6	157099085	rs1351910038	G	C	gnomAD Exomes	PASS	NA	p.Ala8Pro	p.Ala8Pro	c.22G>C	missense_variant			3	125708	0.00002386482960511662	0	0	0	5946	0	0	0	23900	0	0	0	7896	0	0	0	10150	0	0	0	5690	0	0	3	46302	0	0	0	3904	0	0	0	21920	0
6	157099088	rs963639621	G	T	gnomAD Exomes	PASS	NA	p.Ala9Ser	p.Ala9Ser	c.25G>T	missense_variant			2	125722	0.000015908114729323427	0	0	0	5998	0	0	0	23832	0	0	0	7886	0	0	0	10120	0	0	0	5700	0	0	1	46344	0	0	0	3910	0	0	1	21932	0
6	157099088	rs963639621	G	A	gnomAD Exomes	PASS	NA	p.Ala9Thr	p.Ala9Thr	c.25G>A	missense_variant			30	125722	0.00023862172093985141	0	0	0	5998	0	0	0	23832	0	0	0	7886	0	0	0	10120	0	0	26	5700	0	0	2	46344	0	0	2	3910	0	0	0	21932	0
6	157099095	rs1366521884	C	G	gnomAD Exomes	PASS	NA	p.Ala11Gly	p.Ala11Gly	c.32C>G	missense_variant			1	126308	0.000007917154891218292	0	0	1	6010	0	0	0	23884	0	0	0	7906	0	0	0	10168	0	0	0	5800	0	0	0	46580	0	0	0	3922	0	0	0	22038	0
6	157099101	rs973526057	C	T	gnomAD Exomes	PASS	NA	p.Thr13Ile	p.Thr13Ile	c.38C>T	missense_variant			4	126916	0.00003151690882158278	0	0	0	6072	0	0	0	23938	0	0	0	7944	0	0	0	10198	0	0	0	5894	0	0	4	46820	0	0	0	3938	0	0	0	22112	0
6	157099116	rs1228472961	G	A	gnomAD Exomes	PASS	NA	p.Ser18Asn	p.Ser18Asn	c.53G>A	missense_variant			1	127526	0.000007841538196132554	0	0	0	6090	0	0	0	24122	0	0	0	7978	0	0	0	10318	0	0	0	6020	0	0	1	46888	0	0	0	3944	0	0	0	22166	0
6	157099125	rs1319766536	C	G	gnomAD Exomes	PASS	NA	p.Ser21Cys	p.Ser21Cys	c.62C>G	missense_variant			1	127580	0.00000783821915660762	0	0	0	6092	0	0	0	24180	0	0	0	7968	0	0	0	10360	0	0	0	5984	0	0	1	46876	0	0	0	3954	0	0	0	22166	0
6	157099127	rs1212813613	G	A	gnomAD Exomes	PASS	NA	p.Glu22Lys	p.Glu22Lys	c.64G>A	missense_variant			2	127412	0.000015697108592597244	0	0	0	6082	0	0	0	24146	0	0	0	7970	0	0	0	10356	0	0	0	5964	0	0	2	46822	0	0	0	3938	0	0	0	22134	0
6	157099131	rs1268735872	C	T	gnomAD Exomes	PASS	NA	p.Ala23Val	p.Ala23Val	c.68C>T	missense_variant			1	127488	0.000007843875502008031	0	0	0	6118	0	0	1	24132	0	0	0	7968	0	0	0	10354	0	0	0	5974	0	0	0	46898	0	0	0	3932	0	0	0	22112	0
6	157099131	rs1268735872	C	A	gnomAD Exomes	PASS	NA	p.Ala23Glu	p.Ala23Glu	c.68C>A	missense_variant			5	127488	0.00003921937751004016	0	0	0	6118	0	0	5	24132	0	0	0	7968	0	0	0	10354	0	0	0	5974	0	0	0	46898	0	0	0	3932	0	0	0	22112	0
6	157099139	rs1475208851	A	C	gnomAD Exomes	PASS	NA	p.Lys26Gln	p.Lys26Gln	c.76A>C	missense_variant	Uncertain significance		6	129084	0.00004648136097424932	0	0	0	6268	0	0	1	24282	0	0	0	8034	0	0	0	10438	0	0	0	6128	0	0	5	47742	0	0	0	3978	0	0	0	22214	0
6	157099140	rs982218682	A	C	gnomAD Exomes	PASS	NA	p.Lys26Thr	p.Lys26Thr	c.77A>C	missense_variant			3	129228	0.000023214783173925155	0	0	0	6276	0	0	0	24296	0	0	0	8034	0	0	0	10442	0	0	0	6146	0	0	3	47814	0	0	0	3988	0	0	0	22232	0
6	157099144	rs1403994771	G	T	gnomAD Exomes	PASS	NA	p.Glu27Asp	p.Glu27Asp	c.81G>T	missense_variant			6	129666	0.000046272731479339224	0	0	0	6354	0	0	3	24308	0	0	0	8046	0	0	0	10452	0	0	0	6182	0	0	1	48078	0	0	2	3988	0	0	0	22258	0
6	157099145	rs777781316	G	A	gnomAD Exomes	PASS	NA	p.Gly28Ser	p.Gly28Ser	c.82G>A	missense_variant			1	129770	0.000007705941280727441	0	0	1	6372	0	0	0	24308	0	0	0	8056	0	0	0	10454	0	0	0	6200	0	0	0	48134	0	0	0	3988	0	0	0	22258	0
6	157099145	rs777781316	G	T	gnomAD Exomes	PASS	NA	p.Gly28Cys	p.Gly28Cys	c.82G>T	missense_variant			1	129770	0.000007705941280727441	0	0	0	6372	0	0	0	24308	0	0	0	8056	0	0	1	10454	0	0	0	6200	0	0	0	48134	0	0	0	3988	0	0	0	22258	0
6	157099155	rs1390052922	C	T	gnomAD Exomes	PASS	NA	p.Ala31Val	p.Ala31Val	c.92C>T	missense_variant			1	130722	0.000007649821759153011	0	0	0	6528	0	0	1	24338	0	0	0	8102	0	0	0	10472	0	0	0	6334	0	0	0	48638	0	0	0	4004	0	0	0	22306	0
6	157099158	rs935320680	C	T	gnomAD Exomes	PASS	NA	p.Ala32Val	p.Ala32Val	c.95C>T	missense_variant			1	131132	0.0000076259036695848455	0	0	0	6576	0	0	1	24346	0	0	0	8110	0	0	0	10474	0	0	0	6430	0	0	0	48848	0	0	0	4014	0	0	0	22334	0
6	157099158	rs935320680	C	G	gnomAD Exomes	PASS	NA	p.Ala32Gly	p.Ala32Gly	c.95C>G	missense_variant	Uncertain significance		1	131132	0.0000076259036695848455	0	0	0	6576	0	0	0	24346	0	0	0	8110	0	0	0	10474	0	0	0	6430	0	0	1	48848	0	0	0	4014	0	0	0	22334	0
6	157099161	rs1325414473	C	T	gnomAD Exomes	PASS	NA	p.Ala33Val	p.Ala33Val	c.98C>T	missense_variant			1	131522	0.000007603290704216785	0	0	1	6622	0	0	0	24374	0	0	0	8126	0	0	0	10490	0	0	0	6486	0	0	0	49052	0	0	0	4024	0	0	0	22348	0
6	157099164	rs1057520140	T	C	gnomAD Exomes	PASS	NA	p.Leu34Pro	p.Leu34Pro	c.101T>C	missense_variant	Likely benign		2	131990	0.000015152663080536404	0	0	0	6722	0	0	0	24368	0	0	0	8124	0	0	0	10504	0	0	0	6578	0	0	2	49312	0	0	0	4030	0	0	0	22352	0
6	157099167	rs747481125	C	T	gnomAD Exomes	PASS	NA	p.Ser35Phe	p.Ser35Phe	c.104C>T	missense_variant			7	106568	0.00006568575932737782	0	0	7	5194	0	0	0	20404	0	0	0	6386	0	0	0	8444	0	0	0	5272	0	0	0	39558	0	0	0	3300	0	0	0	18010	0
6	157099173	rs757718031	C	T	gnomAD Exomes	PASS	NA	p.Ser37Phe	p.Ser37Phe	c.110C>T	missense_variant			1	133246	0.000007504915719796467	0	0	1	6826	0	0	0	24426	0	0	0	8158	0	0	0	10542	0	0	0	6820	0	0	0	49978	0	0	0	4062	0	0	0	22434	0
6	157099179	rs995863053	C	T	gnomAD Exomes	PASS	NA	p.Ser39Phe	p.Ser39Phe	c.116C>T	missense_variant			8	133910	0.00005974161750429393	0	0	0	6870	0	0	0	24428	0	0	0	8168	0	0	4	10554	0	0	0	6994	0	0	3	50348	0	0	1	4074	0	0	0	22474	0
6	157099181	rs1051551529	T	A	gnomAD Exomes	PASS	NA	p.Ser40Thr	p.Ser40Thr	c.118T>A	missense_variant			2	133940	0.000014932059130954158	0	0	0	6864	0	0	0	24422	0	0	0	8170	0	0	0	10550	0	0	0	7030	0	0	2	50362	0	0	0	4066	0	0	0	22476	0
6	157099182	rs1210872756	C	T	gnomAD Exomes	PASS	NA	p.Ser40Phe	p.Ser40Phe	c.119C>T	missense_variant			1	134114	0.000007456343111084599	0	0	0	6878	0	0	0	24432	0	0	0	8184	0	0	0	10552	0	0	0	7094	0	0	0	50414	0	0	0	4074	0	0	1	22486	0
6	157099184	rs1239463899	T	C	gnomAD Exomes	PASS	NA	p.Ser41Pro	p.Ser41Pro	c.121T>C	missense_variant			1	133692	0.000007479879125153337	0	0	0	6762	0	0	0	24422	0	0	0	8166	0	0	1	10550	0	0	0	7076	0	0	0	50214	0	0	0	4060	0	0	0	22442	0
6	157099184	rs1239463899	T	G	gnomAD Exomes	PASS	NA	p.Ser41Ala	p.Ser41Ala	c.121T>G	missense_variant			1	133692	0.000007479879125153337	0	0	0	6762	0	0	1	24422	0	0	0	8166	0	0	0	10550	0	0	0	7076	0	0	0	50214	0	0	0	4060	0	0	0	22442	0
6	157099185	rs890215101	C	T	gnomAD Exomes	PASS	NA	p.Ser41Phe	p.Ser41Phe	c.122C>T	missense_variant			5	134048	0.000037300071616137505	0	0	0	6802	0	0	0	24436	0	0	0	8186	0	0	0	10558	0	0	0	7166	0	0	4	50344	0	0	1	4072	0	0	0	22484	0
6	157099188	rs1187699866	C	T	gnomAD Exomes	PASS	NA	p.Ala42Val	p.Ala42Val	c.125C>T	missense_variant			3	133052	0.000022547575384060367	0	0	0	6486	0	0	1	24422	0	0	0	8162	0	0	0	10544	0	0	0	7202	0	0	2	49708	0	0	0	4054	0	0	0	22474	0
6	157099203	rs1357090779	C	T	gnomAD Exomes	PASS	NA	p.Ala47Val	p.Ala47Val	c.140C>T	missense_variant			1	135326	0.0000073895629812452895	0	0	1	7080	0	0	0	24460	0	0	0	8208	0	0	0	10616	0	0	0	7706	0	0	0	50636	0	0	0	4078	0	0	0	22542	0
6	157099205	rs746200189	T	A	gnomAD Exomes	PASS	NA	p.Ser48Thr	p.Ser48Thr	c.142T>A	missense_variant			1	135630	0.000007373000073730001	0	0	0	7166	0	0	0	24472	0	0	0	8210	0	0	0	10614	0	0	0	7720	0	0	1	50802	0	0	0	4100	0	0	0	22546	0
6	157099209	rs375486386	C	T	gnomAD Exomes	PASS	NA	p.Ser49Phe	p.Ser49Phe	c.146C>T	missense_variant			5	136334	0.00003667463728783722	0	0	0	7236	0	0	0	24484	0	0	0	8240	0	0	5	10648	0	0	0	7928	0	0	0	51116	0	0	0	4114	0	0	0	22568	0
6	157099209	rs375486386	C	A	gnomAD Exomes	PASS	NA	p.Ser49Tyr	p.Ser49Tyr	c.146C>A	missense_variant			1	136334	0.000007334927457567445	0	0	1	7236	0	0	0	24484	0	0	0	8240	0	0	0	10648	0	0	0	7928	0	0	0	51116	0	0	0	4114	0	0	0	22568	0
6	157099221	rs1484818039	C	T	gnomAD Exomes	PASS	NA	p.Ser53Leu	p.Ser53Leu	c.158C>T	missense_variant			7	136974	0.00005110458919210945	0	0	0	7404	0	0	7	24496	0	0	0	8244	0	0	0	10700	0	0	0	8096	0	0	0	51316	0	0	0	4130	0	0	0	22588	0
6	157099223	rs1252797246	G	A	gnomAD Exomes	PASS	NA	p.Gly54Ser	p.Gly54Ser	c.160G>A	missense_variant			1	137314	0.000007282578615436154	0	0	0	7530	0	0	0	24504	0	0	0	8250	0	0	0	10708	0	0	0	8174	0	0	1	51428	0	0	0	4136	0	0	0	22584	0
6	157099227	rs1484268936	C	G	gnomAD Exomes	PASS	NA	p.Pro55Arg	p.Pro55Arg	c.164C>G	missense_variant			2	137490	0.000014546512473634446	0	0	1	7582	0	0	1	24508	0	0	0	8248	0	0	0	10726	0	0	0	8228	0	0	0	51466	0	0	0	4140	0	0	0	22592	0
6	157099235	rs772615576	G	A	gnomAD Exomes	PASS	NA	p.Ala58Thr	p.Ala58Thr	c.172G>A	missense_variant			6	138252	0.00004339901050256054	0	0	0	7764	0	0	0	24518	0	0	0	8268	0	0	0	10770	0	0	0	8372	0	0	0	51792	0	0	0	4162	0	0	6	22606	0
6	157099238	rs1392648169	A	C	gnomAD Exomes	PASS	NA	p.Met59Leu	p.Met59Leu	c.175A>C	missense_variant			3	138388	0.000021678180189033733	0	0	0	7824	0	0	3	24526	0	0	0	8268	0	0	0	10794	0	0	0	8400	0	0	0	51800	0	0	0	4162	0	0	0	22614	0
6	157099241	rs760615443	G	C	gnomAD Exomes	PASS	NA	p.Glu60Gln	p.Glu60Gln	c.178G>C	missense_variant			1	138692	0.00000721022120958671	0	0	0	7880	0	0	0	24530	0	0	0	8274	0	0	0	10800	0	0	0	8448	0	0	0	51978	0	0	0	4168	0	0	1	22614	0
6	157099253	rs1371991750	C	T	gnomAD Exomes	PASS	NA	p.Leu64Phe	p.Leu64Phe	c.190C>T	missense_variant			1	139022	0.000007193106127087799	0	0	0	8004	0	0	0	24534	0	0	0	8266	0	0	0	10828	0	0	0	8568	0	0	1	52028	0	0	0	4178	0	0	0	22616	0
6	157099260	rs776745618	A	G	gnomAD Exomes	PASS	NA	p.Asn66Ser	p.Asn66Ser	c.197A>G	missense_variant	Conflicting interpretations of pathogenicity		19	138974	0.00013671622030020004	0	0	1	8036	0	0	1	24542	0	0	0	8274	0	0	6	10842	0	0	0	8558	0	0	11	51912	0	0	0	4182	0	0	0	22628	0
6	157099261	rs1327887344	C	G	gnomAD Exomes	PASS	NA	p.Asn66Lys	p.Asn66Lys	c.198C>G	missense_variant			3	139076	0.000021570939630130287	0	0	0	8024	0	0	3	24540	0	0	0	8274	0	0	0	10840	0	0	0	8638	0	0	0	51952	0	0	0	4180	0	0	0	22628	0
6	157099275	rs1331627857	C	G	gnomAD Exomes	PASS	NA	p.Thr71Ser	p.Thr71Ser	c.212C>G	missense_variant			1	137988	0.000007247006986114735	0	0	0	7918	0	0	0	24516	0	0	0	8264	0	0	0	10780	0	0	0	8216	0	0	0	51538	0	0	0	4152	0	0	1	22604	0
6	157099278	rs1272998963	T	C	gnomAD Exomes	PASS	NA	p.Val72Ala	p.Val72Ala	c.215T>C	missense_variant			1	137498	0.000007272833059389955	0	0	0	7870	0	0	1	24520	0	0	0	8254	0	0	0	10778	0	0	0	8072	0	0	0	51270	0	0	0	4142	0	0	0	22592	0
6	157099295	rs1201726156	G	A	gnomAD Exomes	PASS	NA	p.Ala78Thr	p.Ala78Thr	c.232G>A	missense_variant			2	139752	0.0000143110653157021	0	0	0	7860	0	0	0	24538	0	0	0	8262	0	0	0	10790	0	0	0	9586	0	0	1	51898	0	0	1	4184	0	0	0	22634	0
6	157099296	rs752961325	C	T	gnomAD Exomes	PASS	NA	p.Ala78Val	p.Ala78Val	c.233C>T	missense_variant	Uncertain significance		1	139836	0.000007151234303040705	0	0	0	7862	0	0	0	24544	0	0	0	8260	0	0	0	10800	0	0	0	9578	0	0	0	51984	0	0	0	4182	0	0	1	22626	0
6	157099307	rs1460103880	C	A	gnomAD Exomes	PASS	NA	p.Gln82Lys	p.Gln82Lys	c.244C>A	missense_variant		lcr	3	140288	0.000021384580291970804	0	0	0	7890	0	0	0	24560	0	0	0	8276	0	0	0	10824	0	0	0	9722	0	0	3	52192	0	0	0	4184	0	0	0	22640	0
6	157099314	rs1278839037	A	G	gnomAD Exomes	PASS	NA	p.His84Arg	p.His84Arg	c.251A>G	missense_variant		lcr	2	137550	0.000014540167211922937	0	0	0	7728	0	0	0	24432	0	0	0	8190	0	0	0	10668	0	0	0	8780	0	0	2	51136	0	0	0	4158	0	0	0	22458	0
6	157099315	rs372726215	C	G	gnomAD Exomes	PASS	NA	p.His84Gln	p.His84Gln	c.252C>G	missense_variant		lcr	13	137492	0.00009455095569196753	0	0	7	7734	0	0	4	24398	0	0	0	8166	0	0	1	10666	0	0	0	8748	0	0	1	51212	0	0	0	4138	0	0	0	22430	0
6	157099316	rs1391271938	C	A	gnomAD Exomes	PASS	NA	p.His85Asn	p.His85Asn	c.253C>A	missense_variant	Likely benign	lcr	1	137466	0.000007274526064626889	0	0	0	7750	0	0	0	24410	0	0	0	8210	0	0	0	10726	0	0	1	8532	0	0	0	51214	0	0	0	4144	0	0	0	22480	0
6	157099317	rs1042976677	A	G	gnomAD Exomes	PASS	NA	p.His85Arg	p.His85Arg	c.254A>G	missense_variant		lcr	1	139242	0.000007181741141322302	0	0	0	7852	0	0	1	24546	0	0	0	8270	0	0	0	10798	0	0	0	9274	0	0	0	51700	0	0	0	4174	0	0	0	22628	0
6	157099320	rs535189355	A	G	gnomAD Exomes	PASS	NA	p.His86Arg	p.His86Arg	c.257A>G	missense_variant		lcr	4	139380	0.000028698522026115655	0	0	4	7870	0	0	0	24546	0	0	0	8268	0	0	0	10800	0	0	0	9340	0	0	0	51756	0	0	0	4174	0	0	0	22626	0
6	157099326		A	G	gnomAD Exomes	PASS	NA	p.His88Arg	p.His88Arg	c.263A>G	missense_variant		lcr	1	138942	0.0000071972477724518145	0	0	0	7826	0	0	0	24542	0	0	0	8260	0	0	0	10794	0	0	0	8884	0	0	0	51844	0	0	1	4172	0	0	0	22620	0
6	157099328	rs751612160	C	T	gnomAD Exomes	PASS	NA	p.His89Tyr	p.His89Tyr	c.265C>T	missense_variant		lcr	20	139234	0.00014364307568553658	0	0	0	7868	0	0	20	24546	0	0	0	8262	0	0	0	10810	0	0	0	8946	0	0	0	51982	0	0	0	4176	0	0	0	22644	0
6	157099329	rs757399076	A	C	gnomAD Exomes	PASS	NA	p.His89Pro	p.His89Pro	c.266A>C	missense_variant		lcr	10	139208	0.00007183495201425205	0	0	0	7868	0	0	0	24548	0	0	0	8254	0	0	0	10808	0	0	0	8974	0	0	6	51936	0	0	0	4174	0	0	4	22646	0
6	157099340	rs1250963206	C	T	gnomAD Exomes	PASS	NA	p.His93Tyr	p.His93Tyr	c.277C>T	missense_variant		lcr	1	138752	0.00000720710332103321	0	0	0	7770	0	0	0	24544	0	0	0	8272	0	0	0	10780	0	0	0	8640	0	0	0	51928	0	0	0	4186	0	0	1	22632	0
6	157099349	rs374989034	C	T	gnomAD Exomes	PASS	NA	p.His96Tyr	p.His96Tyr	c.286C>T	missense_variant		lcr	1	138886	0.000007200149763115073	0	0	0	7766	0	0	0	24544	0	0	0	8282	0	0	1	10784	0	0	0	8650	0	0	0	52056	0	0	0	4186	0	0	0	22618	0
6	157099349	rs374989034	C	A	gnomAD Exomes	PASS	NA	p.His96Asn	p.His96Asn	c.286C>A	missense_variant		lcr	9	138886	0.00006480134786803565	0	0	9	7766	0	0	0	24544	0	0	0	8282	0	0	0	10784	0	0	0	8650	0	0	0	52056	0	0	0	4186	0	0	0	22618	0
6	157099353	rs1327454042	C	A	gnomAD Exomes	PASS	NA	p.Ala97Asp	p.Ala97Asp	c.290C>A	missense_variant		lcr	2	138536	0.000014436680718369233	0	0	0	7724	0	0	2	24542	0	0	0	8280	0	0	0	10786	0	0	0	8558	0	0	0	51860	0	0	0	4182	0	0	0	22604	0
6	157099356	rs552796500	A	G	gnomAD Exomes	PASS	NA	p.His98Arg	p.His98Arg	c.293A>G	missense_variant		lcr	1	138182	0.000007236832583115022	0	0	1	7636	0	0	0	24534	0	0	0	8276	0	0	0	10754	0	0	0	8468	0	0	0	51744	0	0	0	4172	0	0	0	22598	0
6	157099357	rs756468465	C	G	gnomAD Exomes	PASS	NA	p.His98Gln	p.His98Gln	c.294C>G	missense_variant		lcr	1	138522	0.000007219069895034724	0	0	0	7678	0	0	0	24544	0	0	0	8280	0	0	0	10768	0	0	0	8584	0	0	1	51890	0	0	0	4176	0	0	0	22602	0
6	157099359	rs1188660877	A	T	gnomAD Exomes	PASS	NA	p.His99Leu	p.His99Leu	c.296A>T	missense_variant		lcr	2	138214	0.000014470314150520207	0	0	0	7600	0	0	0	24536	0	0	0	8276	0	0	0	10744	0	0	0	8550	0	0	2	51738	0	0	0	4178	0	0	0	22592	0
6	157099359	rs1188660877	A	G	gnomAD Exomes	PASS	NA	p.His99Arg	p.His99Arg	c.296A>G	missense_variant		lcr	1	138214	0.0000072351570752601035	0	0	0	7600	0	0	0	24536	0	0	0	8276	0	0	0	10744	0	0	0	8550	0	0	1	51738	0	0	0	4178	0	0	0	22592	0
6	157099359	rs1188660877	A	C	gnomAD Exomes	PASS	NA	p.His99Pro	p.His99Pro	c.296A>C	missense_variant		lcr	2	138214	0.000014470314150520207	0	0	1	7600	0	0	0	24536	0	0	0	8276	0	0	0	10744	0	0	0	8550	0	0	1	51738	0	0	0	4178	0	0	0	22592	0
6	157099361	rs1426215828	C	T	gnomAD Exomes	PASS	NA	p.Leu100Phe	p.Leu100Phe	c.298C>T	missense_variant		lcr	1	139032	0.000007192588756545256	0	0	0	7722	0	0	0	24546	0	0	0	8282	0	0	0	10778	0	0	0	8860	0	0	1	52042	0	0	0	4186	0	0	0	22616	0
6	157099391	rs1393672207	C	G	gnomAD Exomes	PASS	NA	p.Leu110Val	p.Leu110Val	c.328C>G	missense_variant		lcr	1	140618	0.000007111465104040735	0	0	0	7474	0	0	0	24532	0	0	0	8272	0	0	1	10762	0	0	0	10556	0	0	0	52198	0	0	0	4202	0	0	0	22622	0
6	157099396	rs1457648775	C	A	gnomAD Exomes	PASS	NA	p.Asn111Lys	p.Asn111Lys	c.333C>A	missense_variant		lcr	1	140258	0.000007129718090946684	0	0	0	7366	0	0	0	24488	0	0	0	8262	0	0	0	10720	0	0	0	10672	0	0	1	52006	0	0	0	4180	0	0	0	22564	0
6	157099404	rs747743024	A	G	gnomAD Exomes	PASS	NA	p.Gln114Arg	p.Gln114Arg	c.341A>G	missense_variant		lcr	7	127290	0.00005499253672715846	0	0	0	5860	0	0	0	22756	0	0	0	7838	0	0	0	9164	0	0	1	9628	0	0	0	47070	0	0	0	3752	0	0	6	21222	0
6	157099408	rs1187066399	G	C	gnomAD Exomes	PASS	NA	p.Gln115His	p.Gln115His	c.345G>C	missense_variant		lcr	1	139350	0.000007176175098672408	0	0	1	6884	0	0	0	24490	0	0	0	8238	0	0	0	10680	0	0	0	10922	0	0	0	51428	0	0	0	4162	0	0	0	22546	0
6	157099412	rs1341256623	C	G	gnomAD Exomes	PASS	NA	p.Gln117Glu	p.Gln117Glu	c.349C>G	missense_variant		lcr	1	140144	0.00000713551775316817	0	0	0	7012	0	0	1	24504	0	0	0	8252	0	0	0	10708	0	0	0	11278	0	0	0	51654	0	0	0	4184	0	0	0	22552	0
6	157099435	rs1291761395	G	C	gnomAD Exomes	PASS	NA	p.Gln124His	p.Gln124His	c.372G>C	missense_variant		lcr	1	139996	0.000007143061230320867	0	0	0	6848	0	0	0	24480	0	0	0	8228	0	0	0	10670	0	0	0	11804	0	0	1	51280	0	0	0	4166	0	0	0	22520	0
6	157099440	rs1209976011	A	T	gnomAD Exomes	PASS	NA	p.Gln126Leu	p.Gln126Leu	c.377A>T	missense_variant		lcr	1	140472	0.000007118856426903582	0	0	0	6976	0	0	1	24482	0	0	0	8248	0	0	0	10674	0	0	0	11980	0	0	0	51408	0	0	0	4174	0	0	0	22530	0
6	157099443	rs1003399837	A	C	gnomAD Exomes	PASS	NA	p.Gln127Pro	p.Gln127Pro	c.380A>C	missense_variant		lcr	1	140108	0.000007137351186227767	0	0	1	6940	0	0	0	24474	0	0	0	8240	0	0	0	10650	0	0	0	11838	0	0	0	51274	0	0	0	4176	0	0	0	22516	0
6	157099444	rs748838689	G	C	gnomAD Exomes	PASS	NA	p.Gln127His	p.Gln127His	c.381G>C	missense_variant		lcr	3	139994	0.000021429489835278656	0	0	0	6940	0	0	0	24472	0	0	3	8236	0	0	0	10656	0	0	0	11740	0	0	0	51264	0	0	0	4176	0	0	0	22510	0
6	157099459	rs1472791367	T	A	gnomAD Exomes	PASS	NA	p.His132Gln	p.His132Gln	c.396T>A	missense_variant			2	138196	0.000014472198905901762	1	0	0	6754	0	0	0	24358	0	0	0	8224	0	0	0	10564	0	0	0	11196	0	0	0	50614	0	0	0	4110	0	0	2	22376	1
6	157099467	rs759611608	C	T	gnomAD Exomes	PASS	NA	p.Ser135Phe	p.Ser135Phe	c.404C>T	missense_variant			1	137386	0.000007278762028154252	0	0	0	6668	0	0	0	24394	0	0	0	8204	0	0	0	10554	0	0	0	10788	0	0	0	50250	0	0	0	4116	0	0	1	22412	0
6	157099470	rs769645555	A	G	gnomAD Exomes	PASS	NA	p.Asn136Ser	p.Asn136Ser	c.407A>G	missense_variant			2	137350	0.000014561339643247178	0	0	0	6666	0	0	0	24420	0	0	0	8206	0	0	0	10556	0	0	0	10718	0	0	0	50210	0	0	0	4126	0	0	2	22448	0
6	157099471	rs775436632	C	A	gnomAD Exomes	PASS	NA	p.Asn136Lys	p.Asn136Lys	c.408C>A	missense_variant			1	137054	0.000007296394122024895	0	0	0	6636	0	0	0	24364	0	0	0	8196	0	0	1	10538	0	0	0	10664	0	0	0	50116	0	0	0	4118	0	0	0	22422	0
6	157099471	rs775436632	C	G	gnomAD Exomes	PASS	NA	p.Asn136Lys	p.Asn136Lys	c.408C>G	missense_variant			1	137054	0.000007296394122024895	0	0	0	6636	0	0	0	24364	0	0	0	8196	0	0	0	10538	0	0	0	10664	0	0	0	50116	0	0	0	4118	0	0	1	22422	0
6	157099476	rs561130072	A	G	gnomAD Exomes	PASS	NA	p.Asn138Ser	p.Asn138Ser	c.413A>G	missense_variant			6	135978	0.000044124784891673655	0	0	0	6514	0	0	0	24408	0	0	0	8172	0	0	0	10528	0	0	0	10196	0	0	3	49650	0	0	1	4096	0	0	2	22414	0
6	157099479	rs1004236528	G	T	gnomAD Exomes	PASS	NA	p.Ser139Ile	p.Ser139Ile	c.416G>T	missense_variant			1	134932	0.0000074111404262887975	0	0	1	6414	0	0	0	24384	0	0	0	8154	0	0	0	10496	0	0	0	9762	0	0	0	49246	0	0	0	4082	0	0	0	22394	0
6	157099479	rs1004236528	G	A	gnomAD Exomes	PASS	NA	p.Ser139Asn	p.Ser139Asn	c.416G>A	missense_variant			1	134932	0.0000074111404262887975	0	0	0	6414	0	0	0	24384	0	0	0	8154	0	0	0	10496	0	0	0	9762	0	0	1	49246	0	0	0	4082	0	0	0	22394	0
6	157099480	rs1229372337	C	G	gnomAD Exomes	PASS	NA	p.Ser139Arg	p.Ser139Arg	c.417C>G	missense_variant			1	134970	0.00000740905386382159	0	0	0	6418	0	0	0	24386	0	0	0	8160	0	0	0	10492	0	0	0	9784	0	0	0	49252	0	0	0	4082	0	0	1	22396	0
6	157099487	rs1035193068	G	A	gnomAD Exomes	PASS	NA	p.Gly142Ser	p.Gly142Ser	c.424G>A	missense_variant			1	132830	0.000007528419784687194	0	0	0	6244	0	0	0	24372	0	0	0	8120	0	0	0	10456	0	0	0	8704	0	0	1	48516	0	0	0	4052	0	0	0	22366	0
6	157099488	rs751856926	G	A	gnomAD Exomes	PASS	NA	p.Gly142Asp	p.Gly142Asp	c.425G>A	missense_variant			3	132788	0.00002259240292797542	0	0	0	6240	0	0	1	24372	0	0	0	8124	0	0	0	10456	0	0	0	8674	0	0	2	48510	0	0	0	4050	0	0	0	22362	0
6	157099500	rs1208360824	G	C	gnomAD Exomes	PASS	NA	p.Gly146Ala	p.Gly146Ala	c.437G>C	missense_variant			1	131136	0.000007625671059053197	0	0	0	6146	0	0	0	24358	0	0	0	8086	0	0	0	10440	0	0	0	7652	0	0	1	48114	0	0	0	4026	0	0	0	22314	0
6	157099502	rs1256347904	G	T	gnomAD Exomes	PASS	NA	p.Ala147Ser	p.Ala147Ser	c.439G>T	missense_variant			4	131142	0.000030501288679446705	0	0	0	6146	0	0	2	24362	0	0	0	8090	0	0	2	10442	0	0	0	7632	0	0	0	48110	0	0	0	4024	0	0	0	22336	0
6	157099503	rs1483287008	C	G	gnomAD Exomes	PASS	NA	p.Ala147Gly	p.Ala147Gly	c.440C>G	missense_variant			1	130704	0.000007650875260129759	0	0	0	6124	0	0	0	24354	0	0	0	8086	0	0	0	10440	0	0	0	7386	0	0	0	47968	0	0	1	4018	0	0	0	22328	0
6	157099517	rs528280784	C	G	gnomAD Exomes	PASS	NA	p.Pro152Ala	p.Pro152Ala	c.454C>G	missense_variant			10	129860	0.00007700600646850454	0	0	0	6108	0	0	0	24356	0	0	0	8058	0	0	0	10450	0	0	0	6778	0	0	0	47800	0	0	0	4010	0	0	10	22300	0
6	157099532	rs780352077	C	G	gnomAD Exomes	PASS	NA	p.Pro157Ala	p.Pro157Ala	c.469C>G	missense_variant			1	128784	0.000007764939744067586	0	0	0	6116	0	0	0	24318	0	0	0	8032	0	0	0	10442	0	0	0	6182	0	0	0	47458	0	0	0	3992	0	0	1	22244	0
6	157099533	rs1375043876	C	T	gnomAD Exomes	PASS	NA	p.Pro157Leu	p.Pro157Leu	c.470C>T	missense_variant			1	128712	0.000007769283361302753	0	0	0	6124	0	0	0	24314	0	0	0	8022	0	0	1	10440	0	0	0	6150	0	0	0	47444	0	0	0	3988	0	0	0	22230	0
6	157099539	rs1410863573	A	C	gnomAD Exomes	PASS	NA	p.His159Pro	p.His159Pro	c.476A>C	missense_variant			1	128110	0.00000780579189758801	0	0	0	6120	0	0	0	24302	0	0	0	7994	0	0	0	10434	0	0	0	5912	0	0	1	47202	0	0	0	3976	0	0	0	22170	0
6	157099545	rs1371827905	G	A	gnomAD Exomes	PASS	NA	p.Gly161Asp	p.Gly161Asp	c.482G>A	missense_variant			1	127258	0.00000785805214603404	0	0	0	6124	0	0	1	24274	0	0	0	7938	0	0	0	10426	0	0	0	5658	0	0	0	46858	0	0	0	3956	0	0	0	22024	0
6	157099547	rs1302581812	G	A	gnomAD Exomes	PASS	NA	p.Ala162Thr	p.Ala162Thr	c.484G>A	missense_variant		mnv	1	126320	0.000007916402786573782	0	0	0	6088	0	0	1	24216	0	0	0	7866	0	0	0	10414	0	0	0	5536	0	0	0	46382	0	0	0	3938	0	0	0	21880	0
6	157099548	rs1349489705	C	A	gnomAD Exomes	PASS	NA	p.Ala162Asp	p.Ala162Asp	c.485C>A	missense_variant		mnv	1	126448	0.000007908389219283817	0	0	0	6092	0	0	1	24222	0	0	0	7892	0	0	0	10418	0	0	0	5534	0	0	0	46450	0	0	0	3938	0	0	0	21902	0
6	157099559	rs1279209560	G	C	gnomAD Exomes	PASS	NA	p.Ala166Pro	p.Ala166Pro	c.496G>C	missense_variant			1	94806	0.00001054785562095226	0	0	1	3002	0	0	0	19078	0	0	0	5948	0	0	0	7328	0	0	0	4186	0	0	0	35046	0	0	0	2956	0	0	0	17262	0
6	157099563	rs1207056012	C	T	gnomAD Exomes	PASS	NA	p.Ala167Val	p.Ala167Val	c.500C>T	missense_variant			1	90350	0.000011068068622025456	0	0	1	2832	0	0	0	18510	0	0	0	5556	0	0	0	7052	0	0	0	3946	0	0	0	33306	0	0	0	2824	0	0	0	16324	0
6	157099566	rs1022306360	G	A	gnomAD Exomes	PASS	NA	p.Gly168Asp	p.Gly168Asp	c.503G>A	missense_variant			2	74144	0.000026974536037980147	0	0	0	1924	0	0	1	15292	0	0	0	4462	0	0	0	5718	0	0	0	3216	0	0	1	27728	0	0	0	2324	0	0	0	13480	0
6	157099584	rs1394730320	C	T	gnomAD Exomes	PASS	NA	p.Pro174Leu	p.Pro174Leu	c.521C>T	missense_variant	Uncertain significance		2	21718	0.00009208951100469657	0	0	0	482	0	0	0	5068	0	0	0	752	0	0	0	2194	0	0	0	742	0	0	2	8526	0	0	0	726	0	0	0	3228	0
6	157099715	rs1044746171	C	G	gnomAD Exomes	PASS	NA	p.Pro218Ala	p.Pro218Ala	c.652C>G	missense_variant	Uncertain significance		1	12746	0.00007845598619174644	0	0	0	96	0	0	0	572	0	0	0	1036	0	0	0	48	0	0	0	1358	0	0	1	6180	0	0	0	282	0	0	0	3174	0
6	157099742	rs777266582	G	T	gnomAD Exomes	PASS	NA	p.Val227Phe	p.Val227Phe	c.679G>T	missense_variant			1	49896	0.000020041686708353376	0	0	0	474	0	0	0	4844	0	0	0	4678	0	0	0	650	0	0	0	5514	0	0	1	20214	0	0	0	1304	0	0	0	12218	0
6	157099742	rs777266582	G	C	gnomAD Exomes	PASS	NA	p.Val227Leu	p.Val227Leu	c.679G>C	missense_variant	Uncertain significance	mnv	4	49896	0.0000801667468334135	0	0	0	474	0	0	1	4844	0	0	0	4678	0	0	0	650	0	0	0	5514	0	0	0	20214	0	0	0	1304	0	0	3	12218	0
6	157099743	rs746730857	T	C	gnomAD Exomes	PASS	NA	p.Val227Ala	p.Val227Ala	c.680T>C	missense_variant		mnv	6	53418	0.00011232168931820734	0	0	0	534	0	0	3	5846	0	0	0	4988	0	0	0	778	0	0	0	5688	0	0	0	21188	0	0	0	1406	0	0	3	12990	0
6	157099769	rs1432266844	A	G	gnomAD Exomes	PASS	NA	p.Ser236Gly	p.Ser236Gly	c.706A>G	missense_variant			1	87410	0.000011440338634023567	0	0	0	1192	0	0	0	16780	0	0	0	6680	0	0	0	3108	0	0	0	9938	0	0	0	29512	0	0	0	2438	0	0	1	17762	0
6	157099779	rs1228696049	C	T	gnomAD Exomes	PASS	NA	p.Pro239Leu	p.Pro239Leu	c.716C>T	missense_variant			1	97012	0.000010308003133632953	0	0	0	1718	0	0	0	18962	0	0	0	6902	0	0	0	4372	0	0	0	11016	0	0	0	32610	0	0	0	2776	0	0	1	18656	0
6	157099787	rs1294837845	G	T	gnomAD Exomes	PASS	NA	p.Gly242Cys	p.Gly242Cys	c.724G>T	missense_variant			1	95068	0.000010518786552783271	0	0	0	1760	0	0	0	19066	0	0	0	6906	0	0	0	4552	0	0	0	8626	0	0	1	32688	0	0	0	2780	0	0	0	18690	0
6	157099794	rs775385239	C	G	gnomAD Exomes	PASS	NA	p.Pro244Arg	p.Pro244Arg	c.731C>G	missense_variant			1	98974	0.00001010366358841716	0	0	1	2158	0	0	0	19656	0	0	0	7016	0	0	0	5048	0	0	0	8980	0	0	0	34148	0	0	0	2920	0	0	0	19048	0
6	157099799	rs375160616	G	A	gnomAD Exomes	PASS	NA	p.Gly246Ser	p.Gly246Ser	c.736G>A	missense_variant	Benign		471	98838	0.004765373641716749	2	0	1	2184	0	0	81	19666	0	0	83	7034	0	0	0	5074	0	0	13	8670	0	0	223	34204	0	0	21	2932	1	0	49	19074	1
6	157099803	rs768554794	G	C	gnomAD Exomes	PASS	NA	p.Arg247Pro	p.Arg247Pro	c.740G>C	missense_variant			4	103556	0.000038626443663331915	0	0	0	2618	0	0	0	20354	0	0	0	7174	0	0	0	5906	0	0	0	8888	0	0	0	36050	0	0	0	3076	0	0	4	19490	0
6	157099809		G	C	gnomAD Exomes	PASS	NA	p.Gly249Ala	p.Gly249Ala	c.746G>C	missense_variant			1	106714	0.000009370841689000507	0	0	0	2836	0	0	0	20596	0	0	0	7254	0	0	0	6194	0	0	0	9978	0	0	1	37034	0	0	0	3158	0	0	0	19664	0
6	157099850	rs1164896895	A	T	gnomAD Exomes	PASS	NA	p.Met263Leu	p.Met263Leu	c.787A>T	missense_variant			1	119342	0.000008379279717115517	0	0	0	4058	0	0	0	21668	0	0	0	7552	0	0	1	7594	0	0	0	13596	0	0	0	40764	0	0	0	3492	0	0	0	20618	0
6	157099851	rs1413303563	T	C	gnomAD Exomes	PASS	NA	p.Met263Thr	p.Met263Thr	c.788T>C	missense_variant			1	118850	0.000008413967185527977	0	0	0	3984	0	0	0	21578	0	0	0	7522	0	0	0	7424	0	0	0	13782	0	0	0	40516	0	0	0	3462	0	0	1	20582	0
6	157099860	rs1401971317	T	G	gnomAD Exomes	PASS	NA	p.Met266Arg	p.Met266Arg	c.797T>G	missense_variant	Uncertain significance		2	120542	0.000016591727364735944	0	0	0	4098	0	0	0	21742	0	0	0	7560	0	0	1	7606	0	0	0	14294	0	0	1	41048	0	0	0	3494	0	0	0	20700	0
6	157099862	rs1344255932	C	T	gnomAD Exomes	PASS	NA	p.His267Tyr	p.His267Tyr	c.799C>T	missense_variant			1	120410	0.000008304958059961797	0	0	0	4054	0	0	0	21734	0	0	0	7564	0	0	0	7590	0	0	0	14316	0	0	0	40990	0	0	0	3472	0	0	1	20690	0
6	157099868	rs1448215466	G	A	gnomAD Exomes	PASS	NA	p.Ala269Thr	p.Ala269Thr	c.805G>A	missense_variant			1	119836	0.000008344737808338063	0	0	0	3966	0	0	0	21608	0	0	0	7542	0	0	0	7446	0	0	0	14524	0	0	0	40638	0	0	0	3462	0	0	1	20650	0
6	157099869	rs774432900	C	T	gnomAD Exomes	PASS	NA	p.Ala269Val	p.Ala269Val	c.806C>T	missense_variant			1	120506	0.000008298341991270144	0	0	0	4012	0	0	0	21716	0	0	0	7564	0	0	0	7554	0	0	0	14594	0	0	0	40884	0	0	0	3466	0	0	1	20716	0
6	157099871	rs776819042	T	G	gnomAD Exomes	PASS	NA	p.Ser270Ala	p.Ser270Ala	c.808T>G	missense_variant			1	112294	0.00000890519529093273	0	0	0	3486	0	0	0	20118	0	0	0	7316	0	0	0	6384	0	0	0	13828	0	0	0	38090	0	0	0	3212	0	0	1	19860	0
6	157099872	rs762100979	C	G	gnomAD Exomes	PASS	NA	p.Ser270Cys	p.Ser270Cys	c.809C>G	missense_variant			4	111370	0.00003591631498608243	0	0	0	3396	0	0	0	19782	0	0	0	7280	0	0	0	6360	0	0	0	13820	0	0	0	37862	0	0	0	3162	0	0	4	19708	0
6	157099874	rs1288950976	G	T	gnomAD Exomes	PASS	NA	p.Ala271Ser	p.Ala271Ser	c.811G>T	missense_variant			2	110094	0.000018166294257634384	0	0	2	3298	0	0	0	19550	0	0	0	7238	0	0	0	6192	0	0	0	13704	0	0	0	37408	0	0	0	3138	0	0	0	19566	0
6	157099889	rs767529376	G	A	gnomAD Exomes	PASS	NA	p.Ala276Thr	p.Ala276Thr	c.826G>A	missense_variant			1	119464	0.000008370722560771445	0	0	0	3802	0	0	0	21528	0	0	0	7548	0	0	0	7288	0	0	0	14808	0	0	0	40466	0	0	0	3408	0	0	1	20616	0
6	157099890	rs1446499396	C	T	gnomAD Exomes	PASS	NA	p.Ala276Val	p.Ala276Val	c.827C>T	missense_variant			1	119482	0.00000836946150884652	0	0	0	3794	0	0	0	21496	0	0	0	7544	0	0	0	7300	0	0	0	14788	0	0	1	40550	0	0	0	3416	0	0	0	20594	0
6	157099895	rs1484921100	G	A	gnomAD Exomes	PASS	NA	p.Gly278Ser	p.Gly278Ser	c.832G>A	missense_variant			2	119878	0.00001668362835549475	0	0	0	3812	0	0	2	21554	0	0	0	7524	0	0	0	7298	0	0	0	14954	0	0	0	40650	0	0	0	3406	0	0	0	20680	0
6	157099896	rs1187630791	G	A	gnomAD Exomes	PASS	NA	p.Gly278Asp	p.Gly278Asp	c.833G>A	missense_variant			1	120150	0.000008322929671244279	0	0	1	3830	0	0	0	21600	0	0	0	7536	0	0	0	7366	0	0	0	14946	0	0	0	40752	0	0	0	3418	0	0	0	20702	0
6	157099926	rs980540915	A	G	gnomAD Exomes	PASS	NA	p.Glu288Gly	p.Glu288Gly	c.863A>G	missense_variant			1	110040	0.000009087604507451835	0	0	0	2710	0	0	0	20388	0	0	0	7176	0	0	0	5598	0	0	0	14884	0	0	0	36364	0	0	0	3104	0	0	1	19816	0
6	157099928	rs926297805	G	C	gnomAD Exomes	PASS	NA	p.Gly289Arg	p.Gly289Arg	c.865G>C	missense_variant			1	109708	0.000009115105552922302	0	0	0	2670	0	0	0	20364	0	0	0	7160	0	0	0	5536	0	0	0	14870	0	0	1	36232	0	0	0	3086	0	0	0	19790	0
6	157099929	rs761134074	G	A	gnomAD Exomes	PASS	NA	p.Gly289Glu	p.Gly289Glu	c.866G>A	missense_variant			1	104496	0.0000095697442964324	0	0	0	2314	0	0	0	18952	0	0	0	7016	0	0	0	4896	0	0	0	14780	0	0	1	34586	0	0	0	2890	0	0	0	19062	0
6	157099945	rs1210635068	G	T	gnomAD Exomes	PASS	NA	p.Gln294His	p.Gln294His	c.882G>T	missense_variant			1	99378	0.000010062589305480087	0	0	0	1914	0	0	0	18242	0	0	0	6836	0	0	0	3930	0	0	0	14736	0	0	0	32364	0	0	0	2718	0	0	1	18638	0
6	157099961	rs947635621	G	A	gnomAD Exomes	PASS	NA	p.Gly300Ser	p.Gly300Ser	c.898G>A	missense_variant			8	80780	0.00009903441445902451	0	0	0	1030	0	0	0	12558	0	0	0	6028	0	0	0	1688	0	0	1	14338	0	0	6	26828	0	0	0	2108	0	0	1	16202	0
6	157099973	rs765697199	C	G	gnomAD Exomes	PASS	NA	p.Pro304Ala	p.Pro304Ala	c.910C>G	missense_variant		lcr	2	68042	0.000029393609829223128	0	0	0	708	0	0	0	8396	0	0	0	5158	0	0	0	834	0	0	0	13808	0	0	0	23224	0	0	0	1674	0	0	2	14240	0
6	157099980	rs1168284939	C	G	gnomAD Exomes	PASS	NA	p.Ala306Gly	p.Ala306Gly	c.917C>G	missense_variant	Uncertain significance	lcr	1	61680	0.000016212710765239948	0	0	0	566	0	0	0	6918	0	0	0	4582	0	0	0	604	0	0	0	13388	0	0	1	21000	0	0	0	1454	0	0	0	13168	0
6	157100004	rs756982067	G	C	gnomAD Exomes	PASS	NA	p.Gly314Ala	p.Gly314Ala	c.941G>C	missense_variant		lcr	2	57352	0.00003487236713628121	0	0	0	530	0	0	0	7242	0	0	0	4084	0	0	0	572	0	0	0	12730	0	0	1	18570	0	0	0	1348	0	0	1	12276	0
6	157100015	rs1194403943	G	A	gnomAD Exomes	PASS	NA	p.Gly318Arg	p.Gly318Arg	c.952G>A	missense_variant		lcr	1	47478	0.000021062386789671007	0	0	0	402	0	0	0	5578	0	0	0	3306	0	0	0	466	0	0	0	11460	0	0	0	15096	0	0	0	1102	0	0	1	10068	0
6	157100021	rs201842850	A	G	gnomAD Exomes	PASS	NA	p.Ser320Gly	p.Ser320Gly	c.958A>G	missense_variant		lcr	1	41544	0.000024070864625457346	0	0	1	342	0	0	0	4616	0	0	0	2906	0	0	0	398	0	0	0	10326	0	0	0	13264	0	0	0	942	0	0	0	8750	0
6	157100027	rs1453256339	G	C	gnomAD Exomes	PASS	NA	p.Gly322Arg	p.Gly322Arg	c.964G>C	missense_variant		lcr	1	20028	0.00004993009786299181	0	0	0	132	0	0	0	1650	0	0	0	1284	0	0	0	120	0	0	0	6726	0	0	0	6008	0	0	0	374	0	0	1	3734	0
6	157100028	rs1193518744	G	A	gnomAD Exomes	PASS	NA	p.Gly322Glu	p.Gly322Glu	c.965G>A	missense_variant		lcr	1	27370	0.00003653635367190354	0	0	0	176	0	0	0	2398	0	0	0	1810	0	0	0	200	0	0	0	8458	0	0	1	8382	0	0	0	548	0	0	0	5398	0
6	157100034	rs1057522183	G	C	gnomAD Exomes	PASS	NA	p.Gly324Ala	p.Gly324Ala	c.971G>C	missense_variant	Uncertain significance	lcr	2	27508	0.00007270612185546023	0	0	0	186	0	0	0	2336	0	0	0	1788	0	0	0	194	0	0	2	8610	0	0	0	8494	0	0	0	542	0	0	0	5358	0
6	157100040	rs1159915692	G	C	gnomAD Exomes	PASS	NA	p.Gly326Ala	p.Gly326Ala	c.977G>C	missense_variant		lcr	1	26778	0.000037344088430801405	0	0	0	186	0	0	0	2164	0	0	0	1698	0	0	0	182	0	0	1	8430	0	0	0	8324	0	0	0	540	0	0	0	5254	0
6	157100052	rs749315126	G	A	gnomAD Exomes	PASS	NA	p.Gly330Glu	p.Gly330Glu	c.989G>A	missense_variant		lcr	1	12388	0.00008072328059412334	0	0	0	56	0	0	0	544	0	0	0	616	0	0	0	70	0	0	1	5256	0	0	0	3744	0	0	0	246	0	0	0	1856	0
6	157100063	rs1392444066	G	C	gnomAD Exomes	PASS	NA	p.Ala334Pro	p.Ala334Pro	c.1000G>C	missense_variant		mnv	1	10618	0.00009417969485778867	0	0	0	54	0	0	0	498	0	0	0	524	0	0	1	64	0	0	0	4626	0	0	0	3138	0	0	0	200	0	0	0	1514	0
6	157100085	rs1271802085	C	T	gnomAD Exomes	PASS	NA	p.Ala341Val	p.Ala341Val	c.1022C>T	missense_variant	Uncertain significance	lcr	1	3704	0.0002699784017278618	0	0	0	6	0	0	0	122	0	0	1	116	0	0	0	4	0	0	0	1968	0	0	0	1020	0	0	0	70	0	0	0	398	0
6	157100088	rs768271181	C	T	gnomAD Exomes	PASS	NA	p.Ala342Val	p.Ala342Val	c.1025C>T	missense_variant		lcr	2	3786	0.0005282620179609086	0	0	0	6	0	0	1	132	0	0	0	122	0	0	0	4	0	0	0	1992	0	0	0	1062	0	0	0	70	0	0	1	398	0
6	157100094	rs530780611	C	T	gnomAD Exomes	PASS	NA	p.Ala344Val	p.Ala344Val	c.1031C>T	missense_variant		lcr	2	2950	0.0006779661016949153	0	0	0	6	0	0	0	110	0	0	0	88	0	0	0	2	0	0	0	1490	0	0	2	884	0	0	0	50	0	0	0	320	0
6	157100246	rs773467188	G	A	gnomAD Exomes	PASS	NA	p.Ala395Thr	p.Ala395Thr	c.1183G>A	missense_variant			3	4802	0.0006247396917950854	0	0	0	48	0	0	0	330	0	0	0	314	0	0	0	40	0	0	0	568	0	0	3	2006	0	0	0	108	0	0	0	1388	0
6	157100250	rs760718156	G	A	gnomAD Exomes	PASS	NA	p.Gly396Asp	p.Gly396Asp	c.1187G>A	missense_variant			1	6134	0.00016302575806977502	0	0	0	74	0	0	0	412	0	0	0	426	0	0	0	56	0	0	0	658	0	0	1	2580	0	0	0	134	0	0	0	1794	0
6	157100250	rs760718156	G	C	gnomAD Exomes	PASS	NA	p.Gly396Ala	p.Gly396Ala	c.1187G>C	missense_variant			1	6134	0.00016302575806977502	0	0	0	74	0	0	0	412	0	0	0	426	0	0	0	56	0	0	0	658	0	0	1	2580	0	0	0	134	0	0	0	1794	0
6	157100259	rs766500898	C	T	gnomAD Exomes	PASS	NA	p.Ala399Val	p.Ala399Val	c.1196C>T	missense_variant			1	9690	0.00010319917440660474	0	0	0	112	0	0	0	696	0	0	0	780	0	0	0	120	0	0	0	936	0	0	0	3940	0	0	0	242	0	0	1	2864	0
6	157100287	rs760090226	G	C	gnomAD Exomes	PASS	NA	p.Gln408His	p.Gln408His	c.1224G>C	missense_variant			2	77404	0.0000258384579608289	0	0	0	2204	0	0	0	10102	0	0	0	5082	0	0	1	2572	0	0	0	5028	0	0	0	35374	0	0	0	1876	0	0	1	15166	0
6	157100296	rs753125848	C	G	gnomAD Exomes	PASS	NA	p.His411Gln	p.His411Gln	c.1233C>G	missense_variant			1	95292	0.000010494060361835201	0	0	0	3278	0	0	1	12946	0	0	0	5658	0	0	0	3864	0	0	0	6102	0	0	0	44608	0	0	0	2200	0	0	0	16636	0
6	157100306	rs767247521	G	T	gnomAD Exomes	PASS	NA	p.Ala415Ser	p.Ala415Ser	c.1243G>T	missense_variant			4	111966	0.000035725130843291714	0	0	0	4604	0	0	4	15254	0	0	0	5924	0	0	0	5226	0	0	0	7002	0	0	0	53662	0	0	0	2482	0	0	0	17812	0
6	157100348	rs199948752	A	G	gnomAD Exomes	PASS	NA	p.Met429Val	p.Met429Val	c.1285A>G	missense_variant	Benign		83	124960	0.0006642125480153649	0	0	0	6764	0	0	2	14400	0	0	6	5184	0	0	0	6960	0	0	5	8396	0	0	69	62526	0	0	1	2554	0	0	0	18176	0
6	157100363	rs776783024	G	C	gnomAD Exomes	PASS	NA	p.Gly434Arg	p.Gly434Arg	c.1300G>C	missense_variant			1	104150	0.000009601536245799328	0	0	1	6430	0	0	0	11816	0	0	0	3340	0	0	0	6776	0	0	0	6570	0	0	0	54170	0	0	0	2014	0	0	0	13034	0
6	157100370	rs770362902	G	A	gnomAD Exomes	PASS	NA	p.Ser436Asn	p.Ser436Asn	c.1307G>A	missense_variant			2	97974	0.000020413579112825852	0	0	0	6208	0	0	0	11076	0	0	0	2856	0	0	0	6718	0	0	0	6014	0	0	1	51760	0	0	0	1826	0	0	1	11516	0
6	157100370	rs770362902	G	C	gnomAD Exomes	PASS	NA	p.Ser436Thr	p.Ser436Thr	c.1307G>C	missense_variant			1	97974	0.000010206789556412926	0	0	0	6208	0	0	1	11076	0	0	0	2856	0	0	0	6718	0	0	0	6014	0	0	0	51760	0	0	0	1826	0	0	0	11516	0
6	157100375	rs763387163	C	G	gnomAD Exomes	PASS	NA	p.Pro438Ala	p.Pro438Ala	c.1312C>G	missense_variant			1	95888	0.000010428833639245787	0	0	0	6174	0	0	0	10798	0	0	0	2712	0	0	0	6722	0	0	0	5732	0	0	1	51050	0	0	0	1750	0	0	0	10950	0
6	157100405	rs753422144	C	T	gnomAD Exomes	PASS	NA	p.Pro448Ser	p.Pro448Ser	c.1342C>T	missense_variant			1	52320	0.0000191131498470948	0	0	0	3348	0	0	0	6382	0	0	0	858	0	0	0	4240	0	0	0	2306	0	0	1	30254	0	0	0	848	0	0	0	4084	0
6	157100411	rs752684703	C	A	gnomAD Exomes	PASS	NA	p.Pro450Thr	p.Pro450Thr	c.1348C>A	missense_variant			1	38200	0.000026178010471204188	0	0	0	2500	0	0	0	4780	0	0	0	536	0	0	0	3156	0	0	0	1582	0	0	0	22252	0	0	0	602	0	0	1	2792	0
6	157100490	rs777545755	G	C	gnomAD Exomes	PASS	NA	p.Gly476Ala	p.Gly476Ala	c.1427G>C	missense_variant			5	30274	0.00016515822157627007	0	0	0	762	0	0	0	4366	0	0	0	2324	0	0	0	770	0	0	0	2190	0	0	0	12572	0	0	0	844	0	0	5	6446	0
6	157100513	rs769813347	G	C	gnomAD Exomes	PASS	NA	p.Ala484Pro	p.Ala484Pro	c.1450G>C	missense_variant			1	91082	0.000010979117718100173	0	0	0	2860	0	0	0	14234	0	0	0	5918	0	0	0	3732	0	0	0	5024	0	0	0	40426	0	0	0	2330	0	0	1	16558	0
6	157100526	rs769085274	C	G	gnomAD Exomes	PASS	NA	p.Pro488Arg	p.Pro488Arg	c.1463C>G	missense_variant	Uncertain significance		2	120982	0.00001653138483410755	0	0	0	4252	0	0	0	18616	0	0	0	6928	0	0	0	5962	0	0	0	6462	0	0	2	56072	0	0	0	2864	0	0	0	19826	0
6	157100550	rs1420609905	G	A	gnomAD Exomes	PASS	NA	p.Arg496Lys	p.Arg496Lys	c.1487G>A	missense_variant			2	150916	0.000013252405311564048	0	0	0	6198	0	0	0	22962	0	0	0	7656	0	0	0	8310	0	0	1	8232	0	0	0	71482	0	0	1	3400	0	0	0	22676	0
6	157100551	rs759078059	G	C	gnomAD Exomes	PASS	NA	p.Arg496Ser	p.Arg496Ser	c.1488G>C	missense_variant			2	151394	0.00001321056316630778	0	0	0	6256	0	0	1	23004	0	0	0	7664	0	0	0	8352	0	0	0	8248	0	0	1	71730	0	0	0	3404	0	0	0	22736	0
6	157100553	rs764716697	G	A	gnomAD Exomes	PASS	NA	p.Ser497Asn	p.Ser497Asn	c.1490G>A	missense_variant			5	151690	0.000032961961895972045	0	0	0	6292	0	0	1	23010	0	0	0	7654	0	0	0	8374	0	0	0	8306	0	0	3	71910	0	0	0	3410	0	0	1	22734	0
6	157100553	rs764716697	G	C	gnomAD Exomes	PASS	NA	p.Ser497Thr	p.Ser497Thr	c.1490G>C	missense_variant			1	151690	0.0000065923923791944095	0	0	0	6292	0	0	0	23010	0	0	0	7654	0	0	0	8374	0	0	0	8306	0	0	1	71910	0	0	0	3410	0	0	0	22734	0
6	157100555	rs758342480	C	T	gnomAD Exomes	PASS	NA	p.His498Tyr	p.His498Tyr	c.1492C>T	missense_variant			1	152300	0.0000065659881812212735	0	0	1	6332	0	0	0	23084	0	0	0	7664	0	0	0	8406	0	0	0	8348	0	0	0	72268	0	0	0	3424	0	0	0	22774	0
6	157100559	rs751389585	C	G	gnomAD Exomes	PASS	NA	p.Pro499Arg	p.Pro499Arg	c.1496C>G	missense_variant			3	153196	0.00001958275672994073	0	0	0	6428	0	0	0	23194	0	0	0	7670	0	0	0	8342	0	0	0	8412	0	0	3	72900	0	0	0	3428	0	0	0	22822	0
6	157100562	rs781454908	C	A	gnomAD Exomes	PASS	NA	p.Ala500Glu	p.Ala500Glu	c.1499C>A	missense_variant			2	154024	0.000012984989352308731	0	0	0	6524	0	0	0	23252	0	0	0	7682	0	0	0	8424	0	0	0	8488	0	0	1	73364	0	0	0	3436	0	0	1	22854	0
6	157100562	rs781454908	C	T	gnomAD Exomes	PASS	NA	p.Ala500Val	p.Ala500Val	c.1499C>T	missense_variant			2	154024	0.000012984989352308731	0	0	0	6524	0	0	0	23252	0	0	0	7682	0	0	0	8424	0	0	0	8488	0	0	2	73364	0	0	0	3436	0	0	0	22854	0
6	157100585	rs200682868	C	T	gnomAD Exomes	PASS	NA	p.Pro508Ser	p.Pro508Ser	c.1522C>T	missense_variant			184	156162	0.0011782635980584265	2	0	0	6800	0	0	7	23268	0	0	158	7682	2	0	0	8340	0	0	0	8784	0	0	14	74744	0	0	5	3494	0	0	0	23050	0
6	157100591	rs780293502	A	G	gnomAD Exomes	PASS	NA	p.Met510Val	p.Met510Val	c.1528A>G	missense_variant			3	151762	0.000019767794309510946	0	0	0	6760	0	0	0	21664	0	0	0	7512	0	0	2	8032	0	0	0	8606	0	0	0	73664	0	0	0	3368	0	0	1	22156	0
6	157100595	rs775035352	G	T	gnomAD Exomes	PASS	NA	p.Gly511Val	p.Gly511Val	c.1532G>T	missense_variant			7	147160	0.00004756727371568361	0	0	0	6546	0	0	0	20516	0	0	0	7234	0	0	1	7742	0	0	0	8350	0	0	0	72064	0	0	1	3236	0	0	5	21472	0
6	157150367	rs1196211007	C	T	gnomAD Exomes	PASS	NA	p.Pro517Ser	p.Pro517Ser	c.1549C>T	missense_variant			1	250092	0.000003998528541496729	0	0	0	16234	0	0	0	34316	0	0	0	10000	0	0	0	18372	0	0	0	21618	0	0	1	112954	0	0	0	6096	0	0	0	30502	0
6	157150370	rs145785954	A	G	gnomAD Exomes	PASS	NA	p.Met518Val	p.Met518Val	c.1552A>G	missense_variant			10	250270	0.000039956846605665884	0	0	4	16246	0	0	1	34344	0	0	0	10018	0	0	0	18376	0	0	0	21616	0	0	5	113038	0	0	0	6100	0	0	0	30532	0
6	157150371	rs775164729	T	C	gnomAD Exomes	PASS	NA	p.Met518Thr	p.Met518Thr	c.1553T>C	missense_variant			1	250212	0.000003996610873978866	0	0	0	16242	0	0	0	34316	0	0	0	10014	0	0	1	18374	0	0	0	21620	0	0	0	113034	0	0	0	6098	0	0	0	30514	0
6	157150373	rs762428637	G	A	gnomAD Exomes	PASS	NA	p.Asp519Asn	p.Asp519Asn	c.1555G>A	missense_variant			1	250664	0.000003989404142597262	0	0	0	16252	0	0	0	34470	0	0	0	10052	0	0	0	18388	0	0	0	21632	0	0	1	113166	0	0	0	6110	0	0	0	30594	0
6	157150377	rs763652332	C	A	gnomAD Exomes	PASS	NA	p.Pro520Gln	p.Pro520Gln	c.1559C>A	missense_variant			1	250830	0.000003986763943706893	0	0	0	16252	0	0	0	34528	0	0	0	10068	0	0	0	18390	0	0	0	21634	0	0	1	113248	0	0	0	6118	0	0	0	30592	0
6	157150379	rs147794292	A	G	gnomAD Exomes	PASS	NA	p.Met521Val	p.Met521Val	c.1561A>G	missense_variant			44	250898	0.00017537007070602396	1	0	2	16252	0	0	12	34532	1	0	0	10068	0	0	0	18386	0	0	9	21636	0	0	14	113304	0	0	2	6118	0	0	5	30602	0
6	157150387	rs1421577231	G	A	gnomAD Exomes	PASS	NA	p.Met523Ile	p.Met523Ile	c.1569G>A	missense_variant			1	251128	0.000003982033066802587	0	0	0	16254	0	0	1	34574	0	0	0	10078	0	0	0	18390	0	0	0	21634	0	0	0	113466	0	0	0	6120	0	0	0	30612	0
6	157150394	rs767293145	C	A	gnomAD Exomes	PASS	NA	p.Pro526Thr	p.Pro526Thr	c.1576C>A	missense_variant			1	251250	0.000003980099502487562	0	0	0	16256	0	0	0	34588	0	0	0	10078	0	0	1	18392	0	0	0	21642	0	0	0	113554	0	0	0	6126	0	0	0	30614	0
6	157150407	rs750214622	G	A	gnomAD Exomes	PASS	NA	p.Gly530Asp	p.Gly530Asp	c.1589G>A	missense_variant			1	251386	0.00000397794626590184	0	0	0	16256	0	0	1	34592	0	0	0	10080	0	0	0	18392	0	0	0	21642	0	0	0	113678	0	0	0	6134	0	0	0	30612	0
6	157150410	rs141260832	T	C	gnomAD Exomes	PASS	NA	p.Met531Thr	p.Met531Thr	c.1592T>C	missense_variant	Likely benign		21	251416	0.00008352690361790817	0	0	3	16256	0	0	2	34590	0	0	0	10080	0	0	0	18392	0	0	0	21642	0	0	16	113706	0	0	0	6136	0	0	0	30614	0
6	157150411	rs1048427417	G	A	gnomAD Exomes	PASS	NA	p.Met531Ile	p.Met531Ile	c.1593G>A	missense_variant			5	251404	0.000019888307266391943	0	0	0	16256	0	0	5	34588	0	0	0	10080	0	0	0	18394	0	0	0	21640	0	0	0	113698	0	0	0	6134	0	0	0	30614	0
6	157150412	rs1271065501	G	A	gnomAD Exomes	PASS	NA	p.Gly532Ser	p.Gly532Ser	c.1594G>A	missense_variant			1	251404	0.000003977661453278388	0	0	1	16256	0	0	0	34590	0	0	0	10080	0	0	0	18392	0	0	0	21642	0	0	0	113698	0	0	0	6132	0	0	0	30614	0
6	157150416	rs147088160	G	A	gnomAD Exomes	PASS	NA	p.Ser533Asn	p.Ser533Asn	c.1598G>A	missense_variant			1	251424	0.000003977345042637139	0	0	1	16256	0	0	0	34590	0	0	0	10080	0	0	0	18394	0	0	0	21644	0	0	0	113708	0	0	0	6136	0	0	0	30616	0
6	157150418	rs1341903238	A	G	gnomAD Exomes	PASS	NA	p.Asn534Asp	p.Asn534Asp	c.1600A>G	missense_variant			5	251426	0.000019886567021708177	0	0	0	16256	0	0	0	34590	0	0	5	10080	0	0	0	18394	0	0	0	21644	0	0	0	113712	0	0	0	6136	0	0	0	30614	0
6	157150420	rs1217395033	C	G	gnomAD Exomes	PASS	NA	p.Asn534Lys	p.Asn534Lys	c.1602C>G	missense_variant			1	251410	0.000003977566524800128	0	0	0	16256	0	0	0	34590	0	0	0	10080	0	0	0	18394	0	0	0	21642	0	0	0	113698	0	0	0	6136	0	0	1	30614	0
6	157150439	rs754167205	C	A	gnomAD Exomes	PASS	NA	p.Gln541Lys	p.Gln541Lys	c.1621C>A	missense_variant			3	251446	0.000011930991147204569	0	0	0	16256	0	0	0	34592	0	0	0	10080	0	0	0	18390	0	0	0	21646	0	0	3	113730	0	0	0	6136	0	0	0	30616	0
6	157150443	rs539811282	G	A	gnomAD Exomes	PASS	NA	p.Ser542Asn	p.Ser542Asn	c.1625G>A	missense_variant			1	251446	0.0000039769970490681895	0	0	0	16256	0	0	1	34592	0	0	0	10080	0	0	0	18390	0	0	0	21646	0	0	0	113730	0	0	0	6136	0	0	0	30616	0
6	157150445	rs1214970789	A	G	gnomAD Exomes	PASS	NA	p.Ser543Gly	p.Ser543Gly	c.1627A>G	missense_variant	Uncertain significance		6	251446	0.000023861982294409137	0	0	0	16256	0	0	0	34592	0	0	0	10080	0	0	6	18388	0	0	0	21646	0	0	0	113732	0	0	0	6136	0	0	0	30616	0
6	157150449	rs779142775	C	T	gnomAD Exomes	PASS	NA	p.Pro544Leu	p.Pro544Leu	c.1631C>T	missense_variant			3	251452	0.000011930706456898334	0	0	0	16256	0	0	0	34592	0	0	0	10080	0	0	1	18388	0	0	0	21646	0	0	2	113738	0	0	0	6136	0	0	0	30616	0
6	157150458	rs1374641072	G	T	gnomAD Exomes	PASS	NA	p.Gly547Val	p.Gly547Val	c.1640G>T	missense_variant			1	251456	0.000003976838890302876	0	0	0	16256	0	0	0	34590	0	0	0	10080	0	0	0	18390	0	0	0	21648	0	0	0	113742	0	0	0	6134	0	0	1	30616	0
6	157150460	rs778162933	G	A	gnomAD Exomes	PASS	NA	p.Gly548Ser	p.Gly548Ser	c.1642G>A	missense_variant			2	251446	0.000007953994098136379	0	0	0	16256	0	0	0	34592	0	0	0	10076	0	0	0	18384	0	0	0	21648	0	0	0	113740	0	0	0	6134	0	0	2	30616	0
6	157150467	rs570309056	A	G	gnomAD Exomes	PASS	NA	p.Tyr550Cys	p.Tyr550Cys	c.1649A>G	missense_variant			4	251458	0.000015907229040237336	0	0	0	16256	0	0	0	34592	0	0	0	10080	0	0	0	18388	0	0	0	21648	0	0	4	113744	0	0	0	6134	0	0	0	30616	0
6	157150481	rs1165021634	C	G	gnomAD Exomes	PASS	NA	p.Pro555Ala	p.Pro555Ala	c.1663C>G	missense_variant			6	251458	0.000023860843560356003	0	0	0	16256	0	0	4	34592	0	0	0	10080	0	0	0	18390	0	0	0	21648	0	0	0	113740	0	0	2	6136	0	0	0	30616	0
6	157150487	rs749006707	C	T	gnomAD Exomes	PASS	NA	p.Arg557Trp	p.Arg557Trp	c.1669C>T	missense_variant			5	251450	0.000019884668920262478	0	0	0	16256	0	0	2	34588	0	0	0	10080	0	0	1	18386	0	0	0	21648	0	0	1	113740	0	0	0	6136	0	0	1	30616	0
6	157150488	rs768096043	G	A	gnomAD Exomes	PASS	NA	p.Arg557Gln	p.Arg557Gln	c.1670G>A	missense_variant			1	251436	0.000003977155220413942	0	0	0	16256	0	0	0	34588	0	0	0	10080	0	0	1	18382	0	0	0	21646	0	0	0	113730	0	0	0	6138	0	0	0	30616	0
6	157150496	rs17318151	A	G	gnomAD Exomes	PASS	NA	p.Ile560Val	p.Ile560Val	c.1678A>G	missense_variant	Benign		3268	251442	0.012997033113004193	34	0	46	16256	0	0	224	34590	2	0	329	10080	5	0	1	18380	0	0	507	21646	3	0	1921	113740	18	0	92	6136	2	0	148	30614	4
6	157150497	rs756050584	T	C	gnomAD Exomes	PASS	NA	p.Ile560Thr	p.Ile560Thr	c.1679T>C	missense_variant			22	251456	0.00008749045558666327	0	0	1	16256	0	0	1	34592	0	0	0	10080	0	0	0	18384	0	0	0	21648	0	0	20	113746	0	0	0	6136	0	0	0	30614	0
6	157150500	rs773247445	G	C	gnomAD Exomes	PASS	NA	p.Gly561Ala	p.Gly561Ala	c.1682G>C	missense_variant			1	251438	0.000003977123585138285	0	0	0	16256	0	0	0	34592	0	0	0	10080	0	0	0	18380	0	0	0	21646	0	0	1	113732	0	0	0	6136	0	0	0	30616	0
6	157150503	rs1057522610	T	A	gnomAD Exomes	PASS	NA	p.Ile562Asn	p.Ile562Asn	c.1685T>A	missense_variant	Uncertain significance		3	251436	0.000011931465661241827	0	0	0	16256	0	0	1	34590	0	0	0	10078	0	0	0	18382	0	0	0	21646	0	0	2	113730	0	0	0	6138	0	0	0	30616	0
6	157150511	rs143370913	C	T	gnomAD Exomes	PASS	NA	p.Arg565Trp	p.Arg565Trp	c.1693C>T	missense_variant			4	251394	0.000015911278709913524	0	0	2	16250	0	0	0	34586	0	0	0	10078	0	0	0	18380	0	0	0	21646	0	0	2	113706	0	0	0	6134	0	0	0	30614	0
6	157150512	rs754042537	G	A	gnomAD Exomes	PASS	NA	p.Arg565Gln	p.Arg565Gln	c.1694G>A	missense_variant	Likely benign		2	251378	0.000007956145724765095	0	0	0	16252	0	0	0	34586	0	0	0	10076	0	0	0	18376	0	0	0	21642	0	0	0	113698	0	0	0	6136	0	0	2	30612	0
6	157150520	rs765362265	G	A	gnomAD Exomes	PASS	NA	p.Gly568Arg	p.Gly568Arg	c.1702G>A	missense_variant			11	251316	0.00004376959684222254	0	0	0	16250	0	0	3	34578	0	0	0	10072	0	0	0	18372	0	0	0	21638	0	0	8	113666	0	0	0	6128	0	0	0	30612	0
6	157150532	rs151093357	G	A	gnomAD Exomes	PASS	NA	p.Gly572Arg	p.Gly572Arg	c.1714G>A	missense_variant	Likely benign		3	251140	0.00001194552839053914	0	0	0	16238	0	0	2	34570	0	0	0	10070	0	0	1	18366	0	0	0	21634	0	0	0	113532	0	0	0	6122	0	0	0	30608	0
6	157150535	rs778121932	A	G	gnomAD Exomes	PASS	NA	p.Met573Val	p.Met573Val	c.1717A>G	missense_variant			2	251162	0.000007962988031628988	0	0	1	16244	0	0	0	34574	0	0	0	10070	0	0	1	18366	0	0	0	21632	0	0	0	113542	0	0	0	6124	0	0	0	30610	0
6	157150544	rs1457449058	C	A	gnomAD Exomes	PASS	NA	p.Pro576Thr	p.Pro576Thr	c.1726C>A	missense_variant			1	250832	0.000003986732155386872	0	0	0	16236	0	0	0	34548	0	0	0	10054	0	0	0	18354	0	0	0	21616	0	0	1	113308	0	0	0	6110	0	0	0	30606	0
6	157222516	rs1317165445	C	T	gnomAD Exomes	PASS	NA	p.Pro582Ser	p.Pro582Ser	c.1744C>T	missense_variant			1	251454	0.000003976870521049576	0	0	0	16254	0	0	0	34588	0	0	0	10080	0	0	0	18392	0	0	0	21636	0	0	1	113752	0	0	0	6136	0	0	0	30616	0
6	157222517	rs148382861	C	T	gnomAD Exomes	PASS	NA	p.Pro582Leu	p.Pro582Leu	c.1745C>T	missense_variant			2	251458	0.000007953614520118668	0	0	0	16254	0	0	1	34586	0	0	0	10080	0	0	0	18394	0	0	0	21642	0	0	1	113750	0	0	0	6136	0	0	0	30616	0
6	157222535	rs761867629	G	A	gnomAD Exomes	PASS	NA	p.Gly588Asp	p.Gly588Asp	c.1763G>A	missense_variant			2	251464	0.000007953424744695065	0	0	0	16252	0	0	0	34590	0	0	0	10080	0	0	0	18392	0	0	0	21636	0	0	2	113760	0	0	0	6138	0	0	0	30616	0
6	157222543	rs1219700956	G	A	gnomAD Exomes	PASS	NA	p.Gly591Ser	p.Gly591Ser	c.1771G>A	missense_variant			1	251440	0.000003977091950365892	0	0	0	16246	0	0	0	34586	0	0	0	10080	0	0	0	18394	0	0	0	21628	0	0	1	113752	0	0	0	6138	0	0	0	30616	0
6	157222549	rs1488838128	T	C	gnomAD Exomes	PASS	NA	p.Cys593Arg	p.Cys593Arg	c.1777T>C	missense_variant			1	251366	0.00000397826277221263	0	0	0	16234	0	0	1	34580	0	0	0	10080	0	0	0	18392	0	0	0	21602	0	0	0	113726	0	0	0	6136	0	0	0	30616	0
6	157222558	rs571695301	G	A	gnomAD Exomes	PASS	NA	p.Gly596Ser	p.Gly596Ser	c.1786G>A	missense_variant			5	251048	0.000019916509990121413	0	0	0	16158	0	0	0	34564	0	0	0	10072	0	0	0	18384	0	0	0	21612	0	0	0	113524	0	0	0	6118	0	0	5	30616	0
6	157222577	rs763818779	G	A	gnomAD Exomes	PASS	NA	p.Ser602Asn	p.Ser602Asn	c.1805G>A	missense_variant			2	250494	0.000007984223175006187	0	0	0	15980	0	0	0	34566	0	0	0	10048	0	0	0	18380	0	0	0	21612	0	0	2	113192	0	0	0	6106	0	0	0	30610	0
6	157222586	rs746407600	C	T	gnomAD Exomes	PASS	NA	p.Pro605Leu	p.Pro605Leu	c.1814C>T	missense_variant			3	250990	0.000011952667436949679	0	0	0	16134	0	0	0	34582	0	0	0	10066	0	0	0	18388	0	0	2	21600	0	0	1	113478	0	0	0	6134	0	0	0	30608	0
6	157222591	rs751317747	C	T	gnomAD Exomes	PASS	NA	p.Pro607Ser	p.Pro607Ser	c.1819C>T	missense_variant			3	251036	0.000011950477222390414	0	0	0	16180	0	0	0	34576	0	0	0	10074	0	0	0	18384	0	0	0	21534	0	0	3	113546	0	0	0	6132	0	0	0	30610	0
6	157222591	rs751317747	C	G	gnomAD Exomes	PASS	NA	p.Pro607Ala	p.Pro607Ala	c.1819C>G	missense_variant			2	251036	0.000007966984814926942	0	0	0	16180	0	0	0	34576	0	0	0	10074	0	0	0	18384	0	0	0	21534	0	0	1	113546	0	0	1	6132	0	0	0	30610	0
6	157222595	rs199949701	C	T	gnomAD Exomes	PASS	NA	p.Pro608Leu	p.Pro608Leu	c.1823C>T	missense_variant			29	250970	0.00011555165956090369	0	0	5	16178	0	0	1	34578	0	0	18	10072	0	0	0	18388	0	0	0	21546	0	0	3	113466	0	0	0	6130	0	0	2	30612	0
6	157222595	rs199949701	C	A	gnomAD Exomes	PASS	NA	p.Pro608Gln	p.Pro608Gln	c.1823C>A	missense_variant			1	250970	0.000003984539984858748	0	0	0	16178	0	0	0	34578	0	0	0	10072	0	0	0	18388	0	0	0	21546	0	0	1	113466	0	0	0	6130	0	0	0	30612	0
6	157222604	rs1163675358	C	T	gnomAD Exomes	PASS	NA	p.Pro611Leu	p.Pro611Leu	c.1832C>T	missense_variant			5	250966	0.000019923017460532503	0	0	0	16226	0	0	5	34570	0	0	0	10076	0	0	0	18384	0	0	0	21536	0	0	0	113442	0	0	0	6128	0	0	0	30604	0
6	157222607	rs779895443	C	T	gnomAD Exomes	PASS	NA	p.Pro612Leu	p.Pro612Leu	c.1835C>T	missense_variant			1	250954	0.000003984794025996796	0	0	0	16226	0	0	0	34566	0	0	0	10072	0	0	0	18388	0	0	0	21512	0	0	1	113460	0	0	0	6130	0	0	0	30600	0
6	157222607	rs779895443	C	G	gnomAD Exomes	PASS	NA	p.Pro612Arg	p.Pro612Arg	c.1835C>G	missense_variant			1	250954	0.000003984794025996796	0	0	0	16226	0	0	0	34566	0	0	0	10072	0	0	0	18388	0	0	0	21512	0	0	1	113460	0	0	0	6130	0	0	0	30600	0
6	157222613	rs1296046545	C	T	gnomAD Exomes	PASS	NA	p.Ala614Val	p.Ala614Val	c.1841C>T	missense_variant			1	250702	0.000003988799451141196	0	0	0	16198	0	0	0	34550	0	0	0	10066	0	0	0	18380	0	0	0	21492	0	0	1	113294	0	0	0	6124	0	0	0	30598	0
6	157222625	rs772078777	C	T	gnomAD Exomes	PASS	NA	p.Pro618Leu	p.Pro618Leu	c.1853C>T	missense_variant			6	249836	0.000024015754334843656	0	0	0	16126	0	0	4	34508	0	0	0	10056	0	0	0	18362	0	0	0	21354	0	0	1	112736	0	0	1	6104	0	0	0	30590	0
6	157222632	rs771442003	G	C	gnomAD Exomes	PASS	NA	p.Gln620His	p.Gln620His	c.1860G>C	missense_variant			1	249266	0.000004011778581916507	0	0	0	16026	0	0	0	34474	0	0	0	10036	0	0	0	18368	0	0	0	21294	0	0	1	112402	0	0	0	6096	0	0	0	30570	0
6	157222640	rs538689102	A	G	gnomAD Exomes	PASS	NA	p.Gln623Arg	p.Gln623Arg	c.1868A>G	missense_variant			2	248350	0.00000805315079524864	0	0	1	15856	0	0	0	34440	0	0	0	10028	0	0	0	18346	0	0	0	21180	0	0	0	111876	0	0	1	6056	0	0	0	30568	0
6	157222646	rs759934770	A	T	gnomAD Exomes	PASS	NA	p.Tyr625Phe	p.Tyr625Phe	c.1874A>T	missense_variant			1	246038	0.000004064412814280721	0	0	0	15412	0	0	0	34358	0	0	0	9986	0	0	0	18216	0	0	0	20822	0	0	0	110740	0	0	0	5982	0	0	1	30522	0
6	157222652	rs558155146	C	T	gnomAD Exomes	PASS	NA	p.Pro627Leu	p.Pro627Leu	c.1880C>T	missense_variant			1	248048	0.000004031477778494485	0	0	0	15922	0	0	0	34454	0	0	0	10010	0	0	0	18340	0	0	0	21004	0	0	0	111724	0	0	0	6066	0	0	1	30528	0
6	157256604	rs767255855	T	C	gnomAD Exomes	PASS	NA	p.Met631Thr	p.Met631Thr	c.1892T>C	missense_variant			1	250352	0.000003994375918706461	0	0	0	16240	0	0	1	34426	0	0	0	10066	0	0	0	18298	0	0	0	21640	0	0	0	113366	0	0	0	6106	0	0	0	30210	0
6	157256605	rs142897795	G	A	gnomAD Exomes	PASS	NA	p.Met631Ile	p.Met631Ile	c.1893G>A	missense_variant	Likely benign		10	250364	0.00003994184467415443	0	0	0	16236	0	0	0	34430	0	0	0	10064	0	0	0	18306	0	0	0	21636	0	0	9	113352	0	0	1	6114	0	0	0	30226	0
6	157256619	rs749173157	A	G	gnomAD Exomes	PASS	NA	p.Tyr636Cys	p.Tyr636Cys	c.1907A>G	missense_variant			3	251376	0.000011934313538285278	0	0	0	16256	0	0	0	34580	0	0	0	10076	0	0	0	18386	0	0	0	21646	0	0	0	113694	0	0	0	6136	0	0	3	30602	0
6	157256631	rs1422976996	C	T	gnomAD Exomes	PASS	NA	p.Ser640Phe	p.Ser640Phe	c.1919C>T	missense_variant			1	251428	0.00000397728176654947	0	0	0	16256	0	0	1	34588	0	0	0	10080	0	0	0	18394	0	0	0	21648	0	0	0	113714	0	0	0	6136	0	0	0	30612	0
6	157256637	rs765810222	C	G	gnomAD Exomes	PASS	NA	p.Pro642Arg	p.Pro642Arg	c.1925C>G	missense_variant			2	251420	0.000007954816641476414	0	0	0	16256	0	0	0	34586	0	0	0	10078	0	0	0	18394	0	0	0	21648	0	0	2	113708	0	0	0	6136	0	0	0	30614	0
6	157256643	rs753748958	T	A	gnomAD Exomes	PASS	NA	p.Leu644Gln	p.Leu644Gln	c.1931T>A	missense_variant			3	251446	0.000011930991147204569	0	0	0	16256	0	0	0	34592	0	0	0	10078	0	0	0	18394	0	0	0	21648	0	0	3	113726	0	0	0	6136	0	0	0	30616	0
6	157256646	rs376595068	C	T	gnomAD Exomes	PASS	NA	p.Ala645Val	p.Ala645Val	c.1934C>T	missense_variant			2	251426	0.000007954626808683271	0	0	0	16256	0	0	0	34586	0	0	0	10078	0	0	0	18392	0	0	0	21646	0	0	2	113720	0	0	0	6136	0	0	0	30612	0
6	157256646	rs376595068	C	G	gnomAD Exomes	PASS	NA	p.Ala645Gly	p.Ala645Gly	c.1934C>G	missense_variant			1	251426	0.0000039773134043416354	0	0	0	16256	0	0	1	34586	0	0	0	10078	0	0	0	18392	0	0	0	21646	0	0	0	113720	0	0	0	6136	0	0	0	30612	0
6	157256649	rs764967238	C	G	gnomAD Exomes	PASS	NA	p.Pro646Arg	p.Pro646Arg	c.1937C>G	missense_variant			1	251452	0.000003976902152299445	0	0	0	16256	0	0	0	34592	0	0	0	10080	0	0	0	18394	0	0	0	21648	0	0	1	113730	0	0	0	6136	0	0	0	30616	0
6	157256651	rs573836252	G	A	gnomAD Exomes	PASS	NA	p.Gly647Arg	p.Gly647Arg	c.1939G>A	missense_variant			5	251434	0.000019885934280964388	0	0	1	16256	0	0	0	34590	0	0	0	10080	0	0	0	18392	0	0	0	21648	0	0	2	113718	0	0	0	6134	0	0	2	30616	0
6	157256652	rs778044758	G	A	gnomAD Exomes	PASS	NA	p.Gly647Glu	p.Gly647Glu	c.1940G>A	missense_variant			1	251446	0.0000039769970490681895	0	0	0	16256	0	0	0	34592	0	0	0	10080	0	0	1	18392	0	0	0	21648	0	0	0	113726	0	0	0	6136	0	0	0	30616	0
6	157256661	rs1277043745	A	G	gnomAD Exomes	PASS	NA	p.Asn650Ser	p.Asn650Ser	c.1949A>G	missense_variant			1	251458	0.000003976807260059334	0	0	0	16256	0	0	0	34590	0	0	0	10080	0	0	0	18394	0	0	0	21648	0	0	1	113738	0	0	0	6136	0	0	0	30616	0
6	157256664	rs1343300256	A	G	gnomAD Exomes	PASS	NA	p.His651Arg	p.His651Arg	c.1952A>G	missense_variant			1	251466	0.000003976680744116501	0	0	1	16256	0	0	0	34592	0	0	0	10080	0	0	0	18392	0	0	0	21648	0	0	0	113746	0	0	0	6136	0	0	0	30616	0
6	157256668	rs139125255	A	T	gnomAD Exomes	PASS	NA	p.Glu652Asp	p.Glu652Asp	c.1956A>T	missense_variant	Uncertain significance		45	251466	0.00017895063348524255	0	0	2	16256	0	0	15	34592	0	0	0	10080	0	0	0	18394	0	0	0	21648	0	0	21	113744	0	0	1	6136	0	0	6	30616	0
6	157256673	rs1319420589	T	C	gnomAD Exomes	PASS	NA	p.Leu654Ser	p.Leu654Ser	c.1961T>C	missense_variant			1	251470	0.0000039766174891637175	0	0	0	16256	0	0	1	34590	0	0	0	10080	0	0	0	18394	0	0	0	21648	0	0	0	113750	0	0	0	6136	0	0	0	30616	0
6	157256677	rs1196152028	C	G	gnomAD Exomes	PASS	NA	p.Asn655Lys	p.Asn655Lys	c.1965C>G	missense_variant			1	251458	0.000003976807260059334	0	0	0	16256	0	0	0	34588	0	0	0	10080	0	0	0	18394	0	0	0	21648	0	0	1	113742	0	0	0	6136	0	0	0	30614	0
6	157256681	rs781146492	A	G	gnomAD Exomes	PASS	NA	p.Ile657Val	p.Ile657Val	c.1969A>G	missense_variant			1	251462	0.0000039767440010816745	0	0	0	16256	0	0	0	34590	0	0	0	10080	0	0	1	18394	0	0	0	21648	0	0	0	113742	0	0	0	6136	0	0	0	30616	0
6	157256682	rs746327988	T	C	gnomAD Exomes	PASS	NA	p.Ile657Thr	p.Ile657Thr	c.1970T>C	missense_variant			1	251460	0.000003976775630318937	0	0	0	16256	0	0	0	34592	0	0	0	10080	0	0	0	18394	0	0	0	21648	0	0	1	113740	0	0	0	6136	0	0	0	30614	0
6	157256684	rs770455355	C	A	gnomAD Exomes	PASS	NA	p.Gln658Lys	p.Gln658Lys	c.1972C>A	missense_variant			1	251448	0.000003976965416308739	0	0	0	16256	0	0	0	34588	0	0	0	10080	0	0	0	18394	0	0	1	21648	0	0	0	113736	0	0	0	6134	0	0	0	30612	0
6	157256688	rs776187102	A	G	gnomAD Exomes	PASS	NA	p.Gln659Arg	p.Gln659Arg	c.1976A>G	missense_variant			1	251410	0.000003977566524800128	0	0	0	16256	0	0	0	34574	0	0	0	10080	0	0	0	18394	0	0	0	21648	0	0	1	113732	0	0	0	6136	0	0	0	30590	0
6	157256690	rs1477561038	G	C	gnomAD Exomes	PASS	NA	p.Glu660Gln	p.Glu660Gln	c.1978G>C	missense_variant			1	251404	0.000003977661453278388	0	0	0	16256	0	0	1	34576	0	0	0	10080	0	0	0	18394	0	0	0	21648	0	0	0	113722	0	0	0	6136	0	0	0	30592	0
6	157256693	rs749657274	A	G	gnomAD Exomes	PASS	NA	p.Arg661Gly	p.Arg661Gly	c.1981A>G	missense_variant			6	250988	0.00002390552536376241	0	0	0	16252	0	0	2	34500	0	0	0	10070	0	0	0	18378	0	0	0	21640	0	0	3	113610	0	0	1	6128	0	0	0	30410	0
6	157256709	rs559304585	C	T	gnomAD Exomes	PASS	NA	p.Pro666Leu	p.Pro666Leu	c.1997C>T	missense_variant			1	250974	0.00000398447647963534	0	0	0	16254	0	0	0	34506	0	0	0	10074	0	0	0	18356	0	0	0	21642	0	0	1	113592	0	0	0	6116	0	0	0	30434	0
6	157405812	rs767620420	T	C	gnomAD Exomes	PASS	NA	p.Ile672Thr	p.Ile672Thr	c.2015T>C	missense_variant			1	251028	0.00000398361935720318	0	0	0	16256	0	0	0	34586	0	0	0	10074	0	0	0	18388	0	0	0	21642	0	0	1	113336	0	0	0	6132	0	0	0	30614	0
6	157405819	rs1468081255	C	A	gnomAD Exomes	PASS	NA	p.Asp674Glu	p.Asp674Glu	c.2022C>A	missense_variant			1	251074	0.0000039828895066793055	0	0	0	16256	0	0	0	34586	0	0	0	10072	0	0	0	18386	0	0	0	21644	0	0	1	113382	0	0	0	6132	0	0	0	30616	0
6	157405827	rs373508866	C	T	gnomAD Exomes	PASS	NA	p.Thr677Met	p.Thr677Met	c.2030C>T	missense_variant			4	251158	0.00001592622970401102	0	0	0	16256	0	0	2	34588	0	0	0	10074	0	0	0	18386	0	0	0	21644	0	0	1	113464	0	0	0	6132	0	0	1	30614	0
6	157405832	rs991392838	A	G	gnomAD Exomes	PASS	NA	p.Thr679Ala	p.Thr679Ala	c.2035A>G	missense_variant			1	251288	0.000003979497628219414	0	0	0	16256	0	0	1	34592	0	0	0	10074	0	0	0	18386	0	0	0	21646	0	0	0	113584	0	0	0	6134	0	0	0	30616	0
6	157405844	rs1301806171	T	G	gnomAD Exomes	PASS	NA	p.Leu683Val	p.Leu683Val	c.2047T>G	missense_variant			1	251356	0.000003978421044255956	0	0	0	16256	0	0	0	34590	0	0	0	10074	0	0	0	18382	0	0	0	21646	0	0	0	113656	0	0	0	6136	0	0	1	30616	0
6	157405845	rs779512205	T	C	gnomAD Exomes	PASS	NA	p.Leu683Ser	p.Leu683Ser	c.2048T>C	missense_variant			1	251350	0.000003978516013526954	0	0	0	16256	0	0	0	34590	0	0	0	10074	0	0	0	18382	0	0	0	21648	0	0	1	113648	0	0	0	6136	0	0	0	30616	0
6	157405847	rs1231045566	A	T	gnomAD Exomes	PASS	NA	p.Ser684Cys	p.Ser684Cys	c.2050A>T	missense_variant			1	251368	0.0000039782311193151075	0	0	0	16256	0	0	1	34592	0	0	0	10074	0	0	0	18388	0	0	0	21648	0	0	0	113658	0	0	0	6136	0	0	0	30616	0
6	157405861	rs772549124	T	G	gnomAD Exomes	PASS	NA	p.Ser688Arg	p.Ser688Arg	c.2064T>G	missense_variant			2	251384	0.00000795595582853324	0	0	0	16256	0	0	0	34592	0	0	0	10076	0	0	2	18390	0	0	0	21648	0	0	0	113668	0	0	0	6138	0	0	0	30616	0
6	157405862	rs780820426	G	A	gnomAD Exomes	PASS	NA	p.Ala689Thr	p.Ala689Thr	c.2065G>A	missense_variant			4	251386	0.00001591178506360736	0	0	0	16256	0	0	0	34592	0	0	0	10076	0	0	0	18390	0	0	0	21648	0	0	4	113670	0	0	0	6138	0	0	0	30616	0
6	157405868	rs775004900	G	A	gnomAD Exomes	PASS	NA	p.Gly691Arg	p.Gly691Arg	c.2071G>A	missense_variant			1	251370	0.000003978199466921272	0	0	0	16256	0	0	0	34592	0	0	0	10074	0	0	0	18390	0	0	0	21648	0	0	1	113658	0	0	0	6136	0	0	0	30616	0
6	157405875	rs762908553	C	T	gnomAD Exomes	PASS	NA	p.Thr693Met	p.Thr693Met	c.2078C>T	missense_variant			3	251358	0.000011935168166519465	0	0	0	16256	0	0	1	34592	0	0	0	10074	0	0	0	18390	0	0	0	21648	0	0	2	113646	0	0	0	6136	0	0	0	30616	0
6	157405878	rs1465698737	G	A	gnomAD Exomes	PASS	NA	p.Ser694Asn	p.Ser694Asn	c.2081G>A	missense_variant			1	251366	0.00000397826277221263	0	0	0	16256	0	0	0	34592	0	0	0	10074	0	0	0	18392	0	0	0	21648	0	0	1	113652	0	0	0	6136	0	0	0	30616	0
6	157405889	rs374648940	G	A	gnomAD Exomes	PASS	NA	p.Asp698Asn	p.Asp698Asn	c.2092G>A	missense_variant			1	251354	0.0000039784527001758475	0	0	0	16256	0	0	0	34592	0	0	0	10076	0	0	0	18392	0	0	0	21648	0	0	1	113638	0	0	0	6136	0	0	0	30616	0
6	157405892	rs1461225115	C	A	gnomAD Exomes	PASS	NA	p.Gln699Lys	p.Gln699Lys	c.2095C>A	missense_variant			1	251342	0.000003978642646274797	0	0	0	16254	0	0	0	34590	0	0	0	10074	0	0	0	18390	0	0	0	21648	0	0	1	113634	0	0	0	6136	0	0	0	30616	0
6	157405893	rs368202669	A	G	gnomAD Exomes	PASS	NA	p.Gln699Arg	p.Gln699Arg	c.2096A>G	missense_variant			1	251326	0.000003978895935955691	0	0	0	16254	0	0	0	34592	0	0	0	10074	0	0	0	18388	0	0	0	21648	0	0	1	113618	0	0	0	6136	0	0	0	30616	0
6	157405896	rs762401544	G	A	gnomAD Exomes	PASS	NA	p.Ser700Asn	p.Ser700Asn	c.2099G>A	missense_variant			1	251318	0.000003979022592890283	0	0	0	16254	0	0	0	34590	0	0	0	10070	0	0	0	18390	0	0	0	21648	0	0	1	113614	0	0	0	6136	0	0	0	30616	0
6	157405901	rs1384826406	C	G	gnomAD Exomes	PASS	NA	p.Pro702Ala	p.Pro702Ala	c.2104C>G	missense_variant			1	251306	0.000003979212593412016	0	0	0	16254	0	0	0	34590	0	0	0	10072	0	0	0	18392	0	0	0	21648	0	0	1	113600	0	0	0	6134	0	0	0	30616	0
6	157405902	rs1282587061	C	T	gnomAD Exomes	PASS	NA	p.Pro702Leu	p.Pro702Leu	c.2105C>T	missense_variant			1	251296	0.00000397937094104164	0	0	0	16252	0	0	0	34590	0	0	0	10072	0	0	0	18392	0	0	0	21646	0	0	0	113594	0	0	0	6134	0	0	1	30616	0
6	157405905	rs774701560	C	T	gnomAD Exomes	PASS	NA	p.Ala703Val	p.Ala703Val	c.2108C>T	missense_variant			1	251288	0.000003979497628219414	0	0	0	16254	0	0	0	34590	0	0	0	10072	0	0	0	18388	0	0	0	21648	0	0	0	113584	0	0	0	6136	0	0	1	30616	0
6	157405907	rs753933273	C	A	gnomAD Exomes	PASS	NA	p.Gln704Lys	p.Gln704Lys	c.2110C>A	missense_variant			4	251300	0.00001591723040191007	0	0	0	16254	0	0	0	34590	0	0	0	10066	0	0	0	18390	0	0	0	21648	0	0	4	113602	0	0	0	6134	0	0	0	30616	0
6	157405909	rs755131525	G	C	gnomAD Exomes	PASS	NA	p.Gln704His	p.Gln704His	c.2112G>C	missense_variant			3	251270	0.000011939348111593107	0	0	0	16256	0	0	0	34590	0	0	0	10066	0	0	0	18388	0	0	0	21648	0	0	3	113572	0	0	0	6134	0	0	0	30616	0
6	157405911	rs779271100	C	T	gnomAD Exomes	PASS	NA	p.Ser705Leu	p.Ser705Leu	c.2114C>T	missense_variant			6	251278	0.00002387793599121292	0	0	0	16252	0	0	0	34590	0	0	0	10068	0	0	6	18392	0	0	0	21648	0	0	0	113578	0	0	0	6134	0	0	0	30616	0
6	157405919	rs1189779233	T	C	gnomAD Exomes	PASS	NA	p.Ser708Pro	p.Ser708Pro	c.2122T>C	missense_variant			1	251318	0.000003979022592890283	0	0	0	16256	0	0	0	34588	0	0	0	10068	0	0	0	18388	0	0	0	21648	0	0	1	113620	0	0	0	6134	0	0	0	30616	0
6	157405926	rs758625736	A	G	gnomAD Exomes	PASS	NA	p.His710Arg	p.His710Arg	c.2129A>G	missense_variant			1	251306	0.000003979212593412016	0	0	0	16256	0	0	0	34586	0	0	0	10070	0	0	0	18388	0	0	0	21648	0	0	0	113610	0	0	0	6132	0	0	1	30616	0
6	157405928	rs1420907045	G	A	gnomAD Exomes	PASS	NA	p.Ala711Thr	p.Ala711Thr	c.2131G>A	missense_variant		mnv	1	251292	0.00000397943428362224	0	0	0	16256	0	0	0	34588	0	0	0	10068	0	0	1	18386	0	0	0	21648	0	0	0	113598	0	0	0	6132	0	0	0	30616	0
6	157405929	rs563771544	C	T	gnomAD Exomes	PASS	NA	p.Ala711Val	p.Ala711Val	c.2132C>T	missense_variant			1	251306	0.000003979212593412016	0	0	0	16256	0	0	0	34588	0	0	0	10066	0	0	0	18388	0	0	0	21648	0	0	1	113612	0	0	0	6132	0	0	0	30616	0
6	157405934	rs1351212592	C	T	gnomAD Exomes	PASS	NA	p.Pro713Ser	p.Pro713Ser	c.2137C>T	missense_variant			1	251334	0.000003978769287084119	0	0	0	16256	0	0	0	34588	0	0	0	10072	0	0	1	18392	0	0	0	21648	0	0	0	113630	0	0	0	6132	0	0	0	30616	0
6	157405941	rs779724084	T	G	gnomAD Exomes	PASS	NA	p.Leu715Arg	p.Leu715Arg	c.2144T>G	missense_variant			1	251364	0.000003978294425613851	0	0	0	16256	0	0	0	34590	0	0	0	10070	0	0	0	18392	0	0	0	21648	0	0	1	113658	0	0	0	6134	0	0	0	30616	0
6	157405952	rs768277043	C	G	gnomAD Exomes	PASS	NA	p.Pro719Ala	p.Pro719Ala	c.2155C>G	missense_variant			1	251352	0.00000397848435659951	0	0	0	16256	0	0	0	34592	0	0	0	10070	0	0	0	18388	0	0	0	21644	0	0	0	113652	0	0	0	6134	0	0	1	30616	0
6	157405953	rs1318967699	C	A	gnomAD Exomes	PASS	NA	p.Pro719Gln	p.Pro719Gln	c.2156C>A	missense_variant	Uncertain significance		1	251304	0.000003979244261929774	0	0	0	16256	0	0	0	34590	0	0	0	10072	0	0	0	18388	0	0	0	21648	0	0	1	113602	0	0	0	6132	0	0	0	30616	0
6	157405955	rs748129248	G	A	gnomAD Exomes	PASS	NA	p.Gly720Arg	p.Gly720Arg	c.2158G>A	missense_variant			1	251294	0.0000039794026120798745	0	0	0	16256	0	0	0	34592	0	0	0	10068	0	0	0	18380	0	0	0	21644	0	0	1	113606	0	0	0	6134	0	0	0	30614	0
6	157405956	rs367698478	G	C	gnomAD Exomes	PASS	NA	p.Gly720Ala	p.Gly720Ala	c.2159G>C	missense_variant			2	251354	0.000007956905400351695	0	0	0	16256	0	0	0	34592	0	0	0	10072	0	0	0	18388	0	0	0	21648	0	0	2	113648	0	0	0	6134	0	0	0	30616	0
6	157405956	rs367698478	G	A	gnomAD Exomes	PASS	NA	p.Gly720Glu	p.Gly720Glu	c.2159G>A	missense_variant			1	251354	0.0000039784527001758475	0	0	0	16256	0	0	1	34592	0	0	0	10072	0	0	0	18388	0	0	0	21648	0	0	0	113648	0	0	0	6134	0	0	0	30616	0
6	157405959	rs567668222	G	A	gnomAD Exomes	PASS	NA	p.Gly721Asp	p.Gly721Asp	c.2162G>A	missense_variant			1	251338	0.000003978705965671725	0	0	0	16254	0	0	0	34590	0	0	0	10072	0	0	0	18382	0	0	0	21644	0	0	0	113646	0	0	0	6136	0	0	1	30614	0
6	157405967	rs534990481	C	T	gnomAD Exomes	PASS	NA	p.Pro724Ser	p.Pro724Ser	c.2170C>T	missense_variant			31	251338	0.00012333988493582346	0	0	0	16256	0	0	0	34586	0	0	0	10076	0	0	31	18382	0	0	0	21646	0	0	0	113642	0	0	0	6134	0	0	0	30616	0
6	157405976	rs971544940	G	A	gnomAD Exomes	PASS	NA	p.Val727Ile	p.Val727Ile	c.2179G>A	missense_variant			2	251320	0.000007957981855801368	0	0	0	16256	0	0	0	34586	0	0	0	10068	0	0	0	18380	0	0	0	21634	0	0	2	113648	0	0	0	6134	0	0	0	30614	0
6	157405980	rs1219489337	G	T	gnomAD Exomes	PASS	NA	p.Gly728Val	p.Gly728Val	c.2183G>T	missense_variant			2	251308	0.000007958361850796631	0	0	0	16256	0	0	2	34586	0	0	0	10070	0	0	0	18386	0	0	0	21634	0	0	0	113628	0	0	0	6134	0	0	0	30614	0
6	157405985	rs759533117	C	T	gnomAD Exomes	PASS	NA	p.Pro730Ser	p.Pro730Ser	c.2188C>T	missense_variant			1	251290	0.0000039794659556687495	0	0	0	16254	0	0	0	34580	0	0	0	10070	0	0	0	18386	0	0	0	21638	0	0	1	113616	0	0	0	6132	0	0	0	30614	0
6	157405988	rs765365713	G	A	gnomAD Exomes	PASS	NA	p.Val731Ile	p.Val731Ile	c.2191G>A	missense_variant			3	251278	0.00001193896799560646	0	0	0	16256	0	0	0	34580	0	0	0	10070	0	0	0	18386	0	0	0	21642	0	0	3	113598	0	0	0	6132	0	0	0	30614	0
6	157405994	rs753092220	A	G	gnomAD Exomes	PASS	NA	p.Ser733Gly	p.Ser733Gly	c.2197A>G	missense_variant			1	251178	0.0000039812403952575465	0	0	0	16256	0	0	0	34568	0	0	0	10068	0	0	0	18382	0	0	0	21634	0	0	1	113536	0	0	0	6130	0	0	0	30604	0
6	157405998	rs763191352	A	G	gnomAD Exomes	PASS	NA	p.Asn734Ser	p.Asn734Ser	c.2201A>G	missense_variant			2	251126	0.00000796412956045969	0	0	0	16256	0	0	0	34568	0	0	0	10058	0	0	0	18386	0	0	0	21634	0	0	2	113482	0	0	0	6130	0	0	0	30612	0
6	157406007	rs764402992	G	A	gnomAD Exomes	PASS	NA	p.Arg737Gln	p.Arg737Gln	c.2210G>A	missense_variant			1	250862	0.000003986255391410417	0	0	0	16256	0	0	0	34552	0	0	0	10042	0	0	0	18382	0	0	0	21624	0	0	0	113272	0	0	0	6126	0	0	1	30608	0
6	157406015	rs1380723609	C	T	gnomAD Exomes	PASS	NA	p.Pro740Ser	p.Pro740Ser	c.2218C>T	missense_variant			1	250236	0.000003996227561182244	0	0	0	16252	0	0	1	34466	0	0	0	10004	0	0	0	18374	0	0	0	21610	0	0	0	112862	0	0	0	6104	0	0	0	30564	0
6	157406018	rs974267163	A	G	gnomAD Exomes	PASS	NA	p.Ile741Val	p.Ile741Val	c.2221A>G	missense_variant			1	250190	0.00000399696230864543	0	0	0	16256	0	0	0	34468	0	0	0	10004	0	0	1	18372	0	0	0	21604	0	0	0	112834	0	0	0	6102	0	0	0	30550	0
6	157406025	rs751891035	C	T	gnomAD Exomes	PASS	NA	p.Pro743Leu	p.Pro743Leu	c.2228C>T	missense_variant			1	247688	0.000004037337295306999	0	0	0	16208	0	0	0	33858	0	0	0	9820	0	0	0	18304	0	0	0	21552	0	0	1	111904	0	0	0	6034	0	0	0	30008	0
6	157406027	rs757669934	G	A	gnomAD Exomes	PASS	NA	p.Ala744Thr	p.Ala744Thr	c.2230G>A	missense_variant			1	247390	0.0000040422005739924815	0	0	0	16208	0	0	0	33794	0	0	0	9776	0	0	0	18292	0	0	0	21536	0	0	1	111806	0	0	0	6030	0	0	0	29948	0
6	157406033	rs748973290	A	G	gnomAD Exomes	PASS	NA	p.Ile746Val	p.Ile746Val	c.2236A>G	missense_variant			1	243078	0.000004113905824467866	0	0	0	16124	0	0	0	32670	0	0	0	9462	0	0	0	18150	0	0	0	21390	0	0	0	110494	0	0	0	5904	0	0	1	28884	0
6	157431617	rs757549352	C	T	gnomAD Exomes	PASS	NA	p.Pro752Ser	p.Pro752Ser	c.2254C>T	missense_variant			1	251228	0.000003980448039231296	0	0	0	16236	0	0	0	34586	0	0	0	10068	0	0	0	18386	0	0	0	21646	0	0	1	113558	0	0	0	6132	0	0	0	30616	0
6	157431621	rs754080772	C	T	gnomAD Exomes	PASS	NA	p.Pro753Leu	p.Pro753Leu	c.2258C>T	missense_variant			12	251234	0.00004776423573242475	0	0	0	16240	0	0	8	34584	0	0	0	10066	0	0	0	18384	0	0	0	21646	0	0	4	113570	0	0	0	6128	0	0	0	30616	0
6	157431636	rs778467052	G	A	gnomAD Exomes	PASS	NA	p.Ser758Asn	p.Ser758Asn	c.2273G>A	missense_variant			2	251300	0.000007958615200955034	0	0	0	16244	0	0	0	34588	0	0	0	10072	0	0	0	18394	0	0	1	21646	0	0	1	113612	0	0	0	6130	0	0	0	30614	0
6	157431654	rs762229592	C	T	gnomAD Exomes	PASS	NA	p.Ser764Phe	p.Ser764Phe	c.2291C>T	missense_variant			1	251340	0.000003978674305721333	0	0	0	16254	0	0	0	34586	0	0	0	10070	0	0	0	18394	0	0	0	21648	0	0	1	113638	0	0	0	6136	0	0	0	30614	0
6	157431656	rs758038225	C	A	gnomAD Exomes	PASS	NA	p.His765Asn	p.His765Asn	c.2293C>A	missense_variant			3	251340	0.000011936022917164001	0	0	0	16254	0	0	0	34586	0	0	0	10066	0	0	0	18394	0	0	2	21648	0	0	1	113640	0	0	0	6136	0	0	0	30616	0
6	157431658	rs1179204023	T	G	gnomAD Exomes	PASS	NA	p.His765Gln	p.His765Gln	c.2295T>G	missense_variant			1	251348	0.000003978547670958194	0	0	0	16256	0	0	0	34586	0	0	0	10070	0	0	0	18394	0	0	0	21648	0	0	0	113642	0	0	0	6136	0	0	1	30616	0
6	157431659	rs777845775	C	T	gnomAD Exomes	PASS	NA	p.Pro766Ser	p.Pro766Ser	c.2296C>T	missense_variant			2	251350	0.000007957032027053908	0	0	2	16254	0	0	0	34584	0	0	0	10068	0	0	0	18394	0	0	0	21648	0	0	0	113650	0	0	0	6136	0	0	0	30616	0
6	157431662	rs147784000	G	A	gnomAD Exomes	PASS	NA	p.Ala767Thr	p.Ala767Thr	c.2299G>A	missense_variant	Benign		203	251316	0.0008077480144519251	0	0	0	16250	0	0	12	34586	0	0	121	10068	0	0	0	18394	0	0	0	21648	0	0	48	113618	0	0	9	6136	0	0	13	30616	0
6	157431681	rs770027363	T	C	gnomAD Exomes	PASS	NA	p.Met773Thr	p.Met773Thr	c.2318T>C	missense_variant			1	251330	0.000003978832610512076	0	0	0	16250	0	0	0	34586	0	0	0	10072	0	0	0	18394	0	0	0	21648	0	0	1	113628	0	0	0	6136	0	0	0	30616	0
6	157431690	rs1401119256	A	C	gnomAD Exomes	PASS	NA	p.Glu776Ala	p.Glu776Ala	c.2327A>C	missense_variant			2	251302	0.000007958551861903208	0	0	0	16242	0	0	2	34586	0	0	0	10074	0	0	0	18392	0	0	0	21648	0	0	0	113610	0	0	0	6134	0	0	0	30616	0
6	157454162	rs780321051	G	A	gnomAD Exomes	PASS	NA	p.Gly778Asp	p.Gly778Asp	c.2333G>A	missense_variant			2	235544	0.000008490982576503753	0	0	0	15940	0	0	0	30190	0	0	0	8928	0	0	0	17500	0	0	0	21182	0	0	1	108924	0	0	0	5682	0	0	1	27198	0
6	157454167	rs1341872184	A	G	gnomAD Exomes	PASS	NA	p.Met780Val	p.Met780Val	c.2338A>G	missense_variant			1	234762	0.000004259633160392227	0	0	0	15932	0	0	1	29828	0	0	0	8920	0	0	0	17448	0	0	0	21166	0	0	0	108742	0	0	0	5646	0	0	0	27080	0
6	157454168	rs141219657	T	G	gnomAD Exomes	PASS	NA	p.Met780Arg	p.Met780Arg	c.2339T>G	missense_variant			1	235570	0.000004245022710871503	0	0	0	15946	0	0	0	30044	0	0	0	8978	0	0	0	17532	0	0	0	21210	0	0	0	108952	0	0	1	5680	0	0	0	27228	0
6	157454177	rs1229674387	C	T	gnomAD Exomes	PASS	NA	p.Thr783Ile	p.Thr783Ile	c.2348C>T	missense_variant			1	236182	0.000004234022914532013	0	0	0	15992	0	0	1	30284	0	0	0	9044	0	0	0	17584	0	0	0	21276	0	0	0	109108	0	0	0	5726	0	0	0	27168	0
6	157454188	rs773646023	C	G	gnomAD Exomes	PASS	NA	p.Pro787Ala	p.Pro787Ala	c.2359C>G	missense_variant			2	242860	0.00000823519723297373	0	0	0	16120	0	0	0	32222	0	0	0	9590	0	0	0	17942	0	0	0	21462	0	0	2	111146	0	0	0	5944	0	0	0	28434	0
6	157454188	rs773646023	C	T	gnomAD Exomes	PASS	NA	p.Pro787Ser	p.Pro787Ser	c.2359C>T	missense_variant			1	242860	0.000004117598616486865	0	0	0	16120	0	0	0	32222	0	0	0	9590	0	0	0	17942	0	0	0	21462	0	0	1	111146	0	0	0	5944	0	0	0	28434	0
6	157454189	rs201156721	C	T	gnomAD Exomes	PASS	NA	p.Pro787Leu	p.Pro787Leu	c.2360C>T	missense_variant			3	242184	0.000012387275790308195	0	0	0	16118	0	0	0	32024	0	0	0	9560	0	0	0	17930	0	0	0	21456	0	0	3	110946	0	0	0	5940	0	0	0	28210	0
6	157454195	rs761093701	T	C	gnomAD Exomes	PASS	NA	p.Met789Thr	p.Met789Thr	c.2366T>C	missense_variant	Uncertain significance		1	243222	0.000004111470179506788	0	0	0	16122	0	0	0	32344	0	0	0	9638	0	0	0	17966	0	0	0	21452	0	0	1	111316	0	0	0	5954	0	0	0	28430	0
6	157454201	rs752341983	A	G	gnomAD Exomes	PASS	NA	p.Gln791Arg	p.Gln791Arg	c.2372A>G	missense_variant			1	248602	0.000004022493785247102	0	0	0	16204	0	0	1	33846	0	0	0	9952	0	0	0	18226	0	0	0	21610	0	0	0	112790	0	0	0	6074	0	0	0	29900	0
6	157454202	rs778702667	G	T	gnomAD Exomes	PASS	NA	p.Gln791His	p.Gln791His	c.2373G>T	missense_variant			1	250720	0.00000398851308232291	0	0	0	16240	0	0	0	34388	0	0	0	10054	0	0	0	18356	0	0	0	21632	0	0	1	113440	0	0	0	6120	0	0	0	30490	0
6	157454203	rs1424382468	T	C	gnomAD Exomes	PASS	NA	p.Tyr792His	p.Tyr792His	c.2374T>C	missense_variant			1	250828	0.000003986795732533848	0	0	0	16242	0	0	1	34416	0	0	0	10060	0	0	0	18360	0	0	0	21640	0	0	0	113488	0	0	0	6120	0	0	0	30502	0
6	157454204	rs762721043	A	G	gnomAD Exomes	PASS	NA	p.Tyr792Cys	p.Tyr792Cys	c.2375A>G	missense_variant			5	250910	0.000019927464030927423	0	0	0	16244	0	0	0	34442	0	0	0	10060	0	0	0	18372	0	0	0	21640	0	0	5	113526	0	0	0	6118	0	0	0	30508	0
6	157454209	rs114201726	C	T	gnomAD Exomes	PASS	NA	p.Pro794Ser	p.Pro794Ser	c.2380C>T	missense_variant	Benign		554	251094	0.0022063450341306442	2	0	340	16250	1	0	44	34492	0	0	136	10062	1	0	0	18384	0	0	0	21644	0	0	22	113582	0	0	11	6130	0	0	1	30550	0
6	157454212	rs1380036170	C	G	gnomAD Exomes	PASS	NA	p.Gln795Glu	p.Gln795Glu	c.2383C>G	missense_variant			1	251290	0.0000039794659556687495	0	0	0	16252	0	0	0	34546	0	0	0	10072	0	0	1	18390	0	0	0	21646	0	0	0	113656	0	0	0	6134	0	0	0	30594	0
6	157454218	rs556939212	A	G	gnomAD Exomes	PASS	NA	p.Thr797Ala	p.Thr797Ala	c.2389A>G	missense_variant			5	251396	0.00001988894015815685	0	0	0	16252	0	0	0	34570	0	0	0	10078	0	0	0	18390	0	0	0	21644	0	0	0	113714	0	0	0	6138	0	0	5	30610	0
6	157454233	rs767477226	T	C	gnomAD Exomes	PASS	NA	p.Ser802Pro	p.Ser802Pro	c.2404T>C	missense_variant			5	251442	0.00001988530158048377	0	0	0	16256	0	0	0	34582	0	0	0	10080	0	0	0	18394	0	0	0	21648	0	0	5	113730	0	0	0	6138	0	0	0	30614	0
6	157454234	rs150140314	C	T	gnomAD Exomes	PASS	NA	p.Ser802Leu	p.Ser802Leu	c.2405C>T	missense_variant	Likely benign		81	251444	0.0003221393232687994	0	0	61	16256	0	0	5	34584	0	0	2	10080	0	0	0	18392	0	0	0	21648	0	0	10	113732	0	0	3	6138	0	0	0	30614	0
6	157454234	rs150140314	C	G	gnomAD Exomes	PASS	NA	p.Ser802Trp	p.Ser802Trp	c.2405C>G	missense_variant			2	251444	0.000007954057364661714	0	0	0	16256	0	0	0	34584	0	0	0	10080	0	0	0	18392	0	0	0	21648	0	0	0	113732	0	0	0	6138	0	0	2	30614	0
6	157454239	rs1288082874	C	T	gnomAD Exomes	PASS	NA	p.His804Tyr	p.His804Tyr	c.2410C>T	missense_variant			1	251444	0.000003977028682330857	0	0	0	16256	0	0	0	34582	0	0	0	10080	0	0	0	18394	0	0	0	21648	0	0	1	113732	0	0	0	6138	0	0	0	30614	0
6	157454240	rs779733858	A	G	gnomAD Exomes	PASS	NA	p.His804Arg	p.His804Arg	c.2411A>G	missense_variant			6	251446	0.000023861982294409137	0	0	0	16256	0	0	0	34586	0	0	0	10078	0	0	0	18394	0	0	3	21648	0	0	3	113732	0	0	0	6138	0	0	0	30614	0
6	157454240	rs779733858	A	T	gnomAD Exomes	PASS	NA	p.His804Leu	p.His804Leu	c.2411A>T	missense_variant			2	251446	0.000007953994098136379	0	0	0	16256	0	0	0	34586	0	0	0	10078	0	0	2	18394	0	0	0	21648	0	0	0	113732	0	0	0	6138	0	0	0	30614	0
6	157454276	rs779154161	G	C	gnomAD Exomes	PASS	NA	p.Ser816Thr	p.Ser816Thr	c.2447G>C	missense_variant			1	251422	0.000003977376681435992	0	0	0	16256	0	0	0	34574	0	0	0	10076	0	0	0	18394	0	0	0	21646	0	0	1	113724	0	0	0	6138	0	0	0	30614	0
6	157454279	rs748209235	G	A	gnomAD Exomes	PASS	NA	p.Ser817Asn	p.Ser817Asn	c.2450G>A	missense_variant			1	251384	0.00000397797791426662	0	0	0	16254	0	0	0	34564	0	0	0	10076	0	0	0	18394	0	0	0	21644	0	0	1	113704	0	0	0	6136	0	0	0	30612	0
6	157454291	rs1159561275	G	A	gnomAD Exomes	PASS	NA	p.Ser821Asn	p.Ser821Asn	c.2462G>A	missense_variant	Uncertain significance		1	251208	0.000003980764943791599	0	0	0	16248	0	0	1	34538	0	0	0	10070	0	0	0	18378	0	0	0	21642	0	0	0	113622	0	0	0	6132	0	0	0	30578	0
6	157454299	rs772107512	A	C	gnomAD Exomes	PASS	NA	p.Ser824Arg	p.Ser824Arg	c.2470A>C	missense_variant			1	250990	0.000003984222478983226	0	0	0	16250	0	0	0	34496	0	0	0	10064	0	0	0	18374	0	0	0	21628	0	0	1	113536	0	0	0	6128	0	0	0	30514	0
6	157454299	rs772107512	A	G	gnomAD Exomes	PASS	NA	p.Ser824Gly	p.Ser824Gly	c.2470A>G	missense_variant			1	250990	0.000003984222478983226	0	0	0	16250	0	0	0	34496	0	0	0	10064	0	0	0	18374	0	0	0	21628	0	0	1	113536	0	0	0	6128	0	0	0	30514	0
6	157454300	rs1452330277	G	T	gnomAD Exomes	PASS	NA	p.Ser824Ile	p.Ser824Ile	c.2471G>T	missense_variant			1	251000	0.00000398406374501992	0	0	0	16252	0	0	0	34490	0	0	0	10064	0	0	0	18374	0	0	0	21634	0	0	1	113538	0	0	0	6126	0	0	0	30522	0
6	157454306	rs141030037	C	T	gnomAD Exomes	PASS	NA	p.Thr826Ile	p.Thr826Ile	c.2477C>T	missense_variant			1	250504	0.000003991952224315779	0	0	1	16250	0	0	0	34404	0	0	0	10032	0	0	0	18350	0	0	0	21604	0	0	0	113336	0	0	0	6114	0	0	0	30414	0
6	157454309	rs771280525	A	T	gnomAD Exomes	PASS	NA	p.Tyr827Phe	p.Tyr827Phe	c.2480A>T	missense_variant			1	250450	0.0000039928129367139146	0	0	0	16246	0	0	0	34388	0	0	0	10030	0	0	0	18344	0	0	0	21602	0	0	0	113318	0	0	0	6114	0	0	1	30408	0
6	157454311	rs150249745	G	A	gnomAD Exomes	PASS	NA	p.Gly828Ser	p.Gly828Ser	c.2482G>A	missense_variant			9	249864	0.000036019594659494764	0	0	0	16240	0	0	1	34288	0	0	0	10000	0	0	0	18320	0	0	0	21568	0	0	8	113072	0	0	0	6094	0	0	0	30282	0
6	157454311	rs150249745	G	T	gnomAD Exomes	PASS	NA	p.Gly828Cys	p.Gly828Cys	c.2482G>T	missense_variant			1	249864	0.000004002177184388308	0	0	1	16240	0	0	0	34288	0	0	0	10000	0	0	0	18320	0	0	0	21568	0	0	0	113072	0	0	0	6094	0	0	0	30282	0
6	157454312	rs774205020	G	A	gnomAD Exomes	PASS	NA	p.Gly828Asp	p.Gly828Asp	c.2483G>A	missense_variant			1	249708	0.000004004677463277108	0	0	0	16238	0	0	0	34250	0	0	0	9996	0	0	0	18326	0	0	0	21574	0	0	1	112990	0	0	0	6090	0	0	0	30244	0
6	157454324	rs908980448	G	A	gnomAD Exomes	PASS	NA	p.Ser832Asn	p.Ser832Asn	c.2495G>A	missense_variant			4	245796	0.000016273657830070464	0	0	1	16178	0	0	0	33382	0	0	0	9706	0	0	0	18154	0	0	0	21484	0	0	3	111710	0	0	0	5974	0	0	0	29208	0
6	157454327	rs766942261	A	G	gnomAD Exomes	PASS	NA	p.Gln833Arg	p.Gln833Arg	c.2498A>G	missense_variant			1	235810	0.000004240702260294305	0	0	0	16002	0	0	0	30516	0	0	0	9008	0	0	0	17684	0	0	0	21142	0	0	1	108784	0	0	0	5692	0	0	0	26982	0
6	157454330	rs750324294	A	G	gnomAD Exomes	PASS	NA	p.Tyr834Cys	p.Tyr834Cys	c.2501A>G	missense_variant			1	234564	0.000004263228798963183	0	0	0	15980	0	0	0	30284	0	0	0	8898	0	0	0	17652	0	0	0	21068	0	0	1	108304	0	0	0	5674	0	0	0	26704	0
6	157454333	rs138934947	G	T	gnomAD Exomes	PASS	NA	p.Gly835Val	p.Gly835Val	c.2504G>T	missense_variant			1	237526	0.000004210065424416696	0	0	1	16026	0	0	0	31312	0	0	0	9140	0	0	0	17806	0	0	0	21194	0	0	0	108994	0	0	0	5766	0	0	0	27288	0
6	157454335	rs753607638	C	A	gnomAD Exomes	PASS	NA	p.Pro836Thr	p.Pro836Thr	c.2506C>A	missense_variant			3	232070	0.000012927134054380144	0	0	0	15920	0	0	0	29872	0	0	0	8694	0	0	0	17500	0	0	0	21002	0	0	3	107388	0	0	0	5602	0	0	0	26092	0
6	157469772	rs572020611	C	T	gnomAD Exomes	PASS	NA	p.Pro843Ser	p.Pro843Ser	c.2527C>T	missense_variant			2	248154	0.000008059511432416967	0	0	0	16184	0	0	0	34432	0	0	0	9924	0	0	0	18370	0	0	0	21576	0	0	0	111068	0	0	0	6064	0	0	2	30536	0
6	157469773	rs761388338	C	A	gnomAD Exomes	PASS	NA	p.Pro843His	p.Pro843His	c.2528C>A	missense_variant			1	248184	0.000004029268607162428	0	0	1	16196	0	0	0	34436	0	0	0	9942	0	0	0	18376	0	0	0	21568	0	0	0	111056	0	0	0	6078	0	0	0	30532	0
6	157469775	rs1479869810	C	G	gnomAD Exomes	PASS	NA	p.Pro844Ala	p.Pro844Ala	c.2530C>G	missense_variant			2	248450	0.000008049909438518817	1	0	0	16198	0	0	2	34464	1	0	0	9956	0	0	0	18382	0	0	0	21578	0	0	0	111240	0	0	0	6082	0	0	0	30550	0
6	157469779	rs749077422	C	T	gnomAD Exomes	PASS	NA	p.Ala845Val	p.Ala845Val	c.2534C>T	missense_variant			3	248462	0.000012074280976567845	0	0	0	16186	0	0	0	34428	0	0	0	9942	0	0	0	18386	0	0	0	21576	0	0	3	111300	0	0	0	6092	0	0	0	30552	0
6	157469788	rs760280267	G	A	gnomAD Exomes	PASS	NA	p.Gly848Glu	p.Gly848Glu	c.2543G>A	missense_variant			2	249302	0.000008022398536714506	0	0	0	16208	0	0	0	34574	0	0	0	10012	0	0	0	18392	0	0	0	21620	0	0	1	111780	0	0	0	6112	0	0	1	30604	0
6	157469811	rs145635490	G	A	gnomAD Exomes	PASS	NA	p.Gly856Ser	p.Gly856Ser	c.2566G>A	missense_variant			47	249678	0.0001882424562836934	0	0	34	16210	0	0	4	34584	0	0	0	10034	0	0	1	18390	0	0	0	21634	0	0	7	112094	0	0	1	6120	0	0	0	30612	0
6	157469820	rs975926585	C	T	gnomAD Exomes	PASS	NA	p.Pro859Ser	p.Pro859Ser	c.2575C>T	missense_variant			1	249834	0.000004002657764755798	0	0	0	16204	0	0	1	34584	0	0	0	10042	0	0	0	18390	0	0	0	21640	0	0	0	112234	0	0	0	6126	0	0	0	30614	0
6	157469823	rs542660265	G	A	gnomAD Exomes	PASS	NA	p.Gly860Ser	p.Gly860Ser	c.2578G>A	missense_variant			13	249908	0.00005201914304464043	0	0	0	16208	0	0	0	34584	0	0	0	10040	0	0	2	18390	0	0	0	21642	0	0	11	112306	0	0	0	6124	0	0	0	30614	0
6	157469824	rs1293969778	G	T	gnomAD Exomes	PASS	NA	p.Gly860Val	p.Gly860Val	c.2579G>T	missense_variant			1	249990	0.000004000160006400256	0	0	0	16208	0	0	0	34584	0	0	0	10044	0	0	0	18388	0	0	0	21644	0	0	1	112386	0	0	0	6122	0	0	0	30614	0
6	157469826	rs1367196203	A	G	gnomAD Exomes	PASS	NA	p.Met861Val	p.Met861Val	c.2581A>G	missense_variant			4	250036	0.00001599769633172823	0	0	0	16204	0	0	0	34586	0	0	0	10040	0	0	4	18388	0	0	0	21644	0	0	0	112438	0	0	0	6122	0	0	0	30614	0
6	157469839	rs923205456	C	T	gnomAD Exomes	PASS	NA	p.Ala865Val	p.Ala865Val	c.2594C>T	missense_variant			1	250346	0.000003994471651234691	0	0	0	16206	0	0	0	34580	0	0	0	10042	0	0	0	18390	0	0	0	21644	0	0	0	112748	0	0	0	6124	0	0	1	30612	0
6	157469844	rs564110998	A	G	gnomAD Exomes	PASS	NA	p.Asn867Asp	p.Asn867Asp	c.2599A>G	missense_variant			1	250436	0.000003993036144963184	0	0	0	16210	0	0	0	34580	0	0	0	10044	0	0	1	18390	0	0	0	21646	0	0	0	112830	0	0	0	6124	0	0	0	30612	0
6	157469850	rs1298000260	A	C	gnomAD Exomes	PASS	NA	p.Met869Leu	p.Met869Leu	c.2605A>C	missense_variant			1	250518	0.000003991729137227664	0	0	0	16212	0	0	0	34584	0	0	0	10048	0	0	0	18392	0	0	0	21648	0	0	1	112896	0	0	0	6126	0	0	0	30612	0
6	157469852	rs376497842	G	T	gnomAD Exomes	PASS	NA	p.Met869Ile	p.Met869Ile	c.2607G>T	missense_variant			15	250492	0.00005988215192501158	0	0	13	16206	0	0	2	34584	0	0	0	10046	0	0	0	18392	0	0	0	21646	0	0	0	112882	0	0	0	6122	0	0	0	30614	0
6	157469862	rs757473942	G	A	gnomAD Exomes	PASS	NA	p.Gly873Arg	p.Gly873Arg	c.2617G>A	missense_variant			1	250584	0.000003990677776713597	0	0	0	16208	0	0	0	34586	0	0	0	10044	0	0	1	18392	0	0	0	21648	0	0	0	112964	0	0	0	6128	0	0	0	30614	0
6	157469868	rs781763581	A	T	gnomAD Exomes	PASS	NA	p.Ser875Cys	p.Ser875Cys	c.2623A>T	missense_variant			1	250658	0.000003989499636955533	0	0	0	16218	0	0	0	34586	0	0	0	10050	0	0	0	18392	0	0	0	21648	0	0	1	113020	0	0	0	6130	0	0	0	30614	0
6	157469870	rs1490932846	C	A	gnomAD Exomes	PASS	NA	p.Ser875Arg	p.Ser875Arg	c.2625C>A	missense_variant			1	250696	0.000003988894916552319	0	0	0	16222	0	0	0	34586	0	0	0	10050	0	0	0	18392	0	0	0	21648	0	0	0	113052	0	0	1	6132	0	0	0	30614	0
6	157469871	rs138254872	C	G	gnomAD Exomes	PASS	NA	p.Gln876Glu	p.Gln876Glu	c.2626C>G	missense_variant			7	250724	0.00002791914615274166	0	0	0	16220	0	0	2	34588	0	0	0	10050	0	0	0	18392	0	0	0	21648	0	0	5	113080	0	0	0	6132	0	0	0	30614	0
6	157469878	rs770228055	G	A	gnomAD Exomes	PASS	NA	p.Cys878Tyr	p.Cys878Tyr	c.2633G>A	missense_variant			2	250762	0.000007975690096585607	0	0	0	16228	0	0	0	34586	0	0	0	10050	0	0	0	18392	0	0	0	21648	0	0	2	113112	0	0	0	6132	0	0	0	30614	0
6	157469881	rs780312215	G	T	gnomAD Exomes	PASS	NA	p.Gly879Val	p.Gly879Val	c.2636G>T	missense_variant			1	250790	0.000003987399816579608	0	0	0	16230	0	0	0	34584	0	0	0	10052	0	0	0	18392	0	0	0	21648	0	0	0	113136	0	0	1	6134	0	0	0	30614	0
6	157469901	rs749701314	A	G	gnomAD Exomes	PASS	NA	p.Met886Val	p.Met886Val	c.2656A>G	missense_variant			1	250874	0.0000039860647177467574	0	0	1	16238	0	0	0	34586	0	0	0	10060	0	0	0	18394	0	0	0	21648	0	0	0	113200	0	0	0	6132	0	0	0	30616	0
6	157469901	rs749701314	A	T	gnomAD Exomes	PASS	NA	p.Met886Leu	p.Met886Leu	c.2656A>T	missense_variant			1	250874	0.0000039860647177467574	0	0	0	16238	0	0	0	34586	0	0	0	10060	0	0	0	18394	0	0	0	21648	0	0	0	113200	0	0	0	6132	0	0	1	30616	0
6	157469913	rs1427621219	G	C	gnomAD Exomes	PASS	NA	p.Gly890Arg	p.Gly890Arg	c.2668G>C	missense_variant			1	250870	0.000003986128273607845	0	0	0	16238	0	0	0	34584	0	0	0	10052	0	0	0	18394	0	0	0	21648	0	0	1	113208	0	0	0	6130	0	0	0	30616	0
6	157469914	rs771600870	G	T	gnomAD Exomes	PASS	NA	p.Gly890Val	p.Gly890Val	c.2669G>T	missense_variant			3	250862	0.00001195876617423125	0	0	0	16238	0	0	2	34584	0	0	0	10050	0	0	0	18394	0	0	0	21648	0	0	1	113202	0	0	0	6130	0	0	0	30616	0
6	157469922	rs772975321	A	T	gnomAD Exomes	PASS	NA	p.Asn893Tyr	p.Asn893Tyr	c.2677A>T	missense_variant			1	250800	0.000003987240829346093	0	0	0	16234	0	0	0	34584	0	0	0	10052	0	0	0	18392	0	0	0	21648	0	0	1	113144	0	0	0	6130	0	0	0	30616	0
6	157469929	rs1422474095	C	A	gnomAD Exomes	PASS	NA	p.Pro895Gln	p.Pro895Gln	c.2684C>A	missense_variant			1	250766	0.000003987781437674964	0	0	0	16230	0	0	0	34584	0	0	0	10050	0	0	0	18392	0	0	0	21648	0	0	1	113116	0	0	0	6130	0	0	0	30616	0
6	157469931	rs760095080	T	C	gnomAD Exomes	PASS	NA	p.Phe896Leu	p.Phe896Leu	c.2686T>C	missense_variant			3	250760	0.000011963630563088212	0	0	0	16226	0	0	0	34582	0	0	1	10050	0	0	2	18392	0	0	0	21648	0	0	0	113116	0	0	0	6130	0	0	0	30616	0
6	157469945	rs751177927	G	A	gnomAD Exomes	PASS	NA	p.Met900Ile	p.Met900Ile	c.2700G>A	missense_variant			7	250598	0.000027933183824292294	0	0	1	16210	0	0	0	34584	0	0	0	10044	0	0	0	18390	0	0	0	21642	0	0	5	112984	0	0	1	6130	0	0	0	30614	0
6	157469954	rs146077641	G	C	gnomAD Exomes	PASS	NA	p.Met903Ile	p.Met903Ile	c.2709G>C	missense_variant			2	250448	0.000007985689644157669	0	0	0	16212	0	0	0	34580	0	0	0	10040	0	0	1	18386	0	0	0	21640	0	0	1	112854	0	0	0	6124	0	0	0	30612	0
6	157469974	rs752405476	T	C	gnomAD Exomes	PASS	NA	p.Met910Thr	p.Met910Thr	c.2729T>C	missense_variant			1	249878	0.000004001952953041084	0	0	0	16150	0	0	0	34572	0	0	0	10022	0	0	1	18384	0	0	0	21642	0	0	0	112384	0	0	0	6112	0	0	0	30612	0
6	157469982	rs1057517704	C	G	gnomAD Exomes	PASS	NA	p.Gln913Glu	p.Gln913Glu	c.2737C>G	missense_variant			1	249314	0.000004011006201015586	0	0	0	16108	0	0	0	34570	0	0	0	9990	0	0	0	18376	0	0	0	21640	0	0	1	111926	0	0	0	6098	0	0	0	30606	0
6	157469995	rs1362066362	G	A	gnomAD Exomes	PASS	NA	p.Gly917Glu	p.Gly917Glu	c.2750G>A	missense_variant			1	248652	0.000004021684925116227	0	0	0	16000	0	0	0	34562	0	0	0	9972	0	0	0	18356	0	0	0	21632	0	0	0	111440	0	0	0	6086	0	0	1	30604	0
6	157469997	rs1244162531	A	G	gnomAD Exomes	PASS	NA	p.Met918Val	p.Met918Val	c.2752A>G	missense_variant			1	248744	0.00000402019747209983	0	0	0	16020	0	0	0	34560	0	0	0	9970	0	0	0	18358	0	0	0	21628	0	0	1	111512	0	0	0	6092	0	0	0	30604	0
6	157470001	rs1318124895	G	A	gnomAD Exomes	PASS	NA	p.Gly919Glu	p.Gly919Glu	c.2756G>A	missense_variant			1	248792	0.000004019421846361619	0	0	0	16060	0	0	0	34568	0	0	0	9976	0	0	1	18370	0	0	0	21640	0	0	0	111476	0	0	0	6096	0	0	0	30606	0
6	157470003	rs1239914614	C	A	gnomAD Exomes	PASS	NA	p.Pro920Thr	p.Pro920Thr	c.2758C>A	missense_variant			1	248586	0.000004022752689210173	0	0	0	16022	0	0	0	34564	0	0	0	9974	0	0	0	18360	0	0	0	21576	0	0	1	111404	0	0	0	6080	0	0	0	30606	0
6	157470009	rs531418921	A	G	gnomAD Exomes	PASS	NA	p.Met922Val	p.Met922Val	c.2764A>G	missense_variant			2	248756	0.000008040007075206226	0	0	0	16078	0	0	0	34564	0	0	0	9982	0	0	1	18374	0	0	0	21640	0	0	1	111414	0	0	0	6096	0	0	0	30608	0
6	157470009	rs531418921	A	T	gnomAD Exomes	PASS	NA	p.Met922Leu	p.Met922Leu	c.2764A>T	missense_variant			16	248756	0.00006432005660164981	0	0	0	16078	0	0	0	34564	0	0	0	9982	0	0	16	18374	0	0	0	21640	0	0	0	111414	0	0	0	6096	0	0	0	30608	0
6	157470010	rs1244548014	T	C	gnomAD Exomes	PASS	NA	p.Met922Thr	p.Met922Thr	c.2765T>C	missense_variant			1	248658	0.000004021587883760024	0	0	0	16068	0	0	0	34564	0	0	0	9982	0	0	0	18372	0	0	0	21638	0	0	0	111332	0	0	0	6094	0	0	1	30608	0
6	157470015	rs1442559706	A	G	gnomAD Exomes	PASS	NA	p.Thr924Ala	p.Thr924Ala	c.2770A>G	missense_variant			1	248438	0.000004025149131775332	0	0	0	16044	0	0	0	34560	0	0	0	9974	0	0	1	18372	0	0	0	21638	0	0	0	111154	0	0	0	6092	0	0	0	30604	0
6	157470024	rs1380667288	C	T	gnomAD Exomes	PASS	NA	p.Arg927Cys	p.Arg927Cys	c.2779C>T	missense_variant			1	247980	0.000004032583272844585	0	0	0	16030	0	0	0	34548	0	0	0	9960	0	0	0	18370	0	0	0	21636	0	0	1	110740	0	0	0	6090	0	0	0	30606	0
6	157470025	rs756655213	G	C	gnomAD Exomes	PASS	NA	p.Arg927Pro	p.Arg927Pro	c.2780G>C	missense_variant			1	247842	0.000004034828640827624	0	0	1	16020	0	0	0	34536	0	0	0	9956	0	0	0	18366	0	0	0	21632	0	0	0	110640	0	0	0	6084	0	0	0	30608	0
6	157470025	rs756655213	G	A	gnomAD Exomes	PASS	NA	p.Arg927His	p.Arg927His	c.2780G>A	missense_variant			3	247842	0.000012104485922482873	0	0	0	16020	0	0	0	34536	0	0	0	9956	0	0	1	18366	0	0	0	21632	0	0	0	110640	0	0	0	6084	0	0	2	30608	0
6	157470045	rs377633743	G	A	gnomAD Exomes	PASS	NA	p.Ala934Thr	p.Ala934Thr	c.2800G>A	missense_variant			8	247196	0.0000323629832197932	0	0	0	16002	0	0	0	34528	0	0	0	9942	0	0	0	18360	0	0	0	21606	0	0	8	110086	0	0	0	6072	0	0	0	30600	0
6	157470054	rs1337652239	A	G	gnomAD Exomes	PASS	NA	p.Met937Val	p.Met937Val	c.2809A>G	missense_variant			1	246926	0.000004049796295246349	0	0	0	15964	0	0	0	34508	0	0	0	9932	0	0	0	18368	0	0	0	21602	0	0	1	109882	0	0	0	6070	0	0	0	30600	0
6	157470058	rs549928918	A	C	gnomAD Exomes	PASS	NA	p.Gln938Pro	p.Gln938Pro	c.2813A>C	missense_variant			1	246548	0.000004056005321478982	0	0	0	15908	0	0	0	34488	0	0	0	9928	0	0	1	18350	0	0	0	21586	0	0	0	109646	0	0	0	6064	0	0	0	30578	0
6	157470060	rs746676470	G	T	gnomAD Exomes	PASS	NA	p.Ala939Ser	p.Ala939Ser	c.2815G>T	missense_variant			1	246544	0.0000040560711272632875	0	0	0	15900	0	0	0	34488	0	0	0	9926	0	0	0	18354	0	0	1	21594	0	0	0	109634	0	0	0	6060	0	0	0	30588	0
6	157470066	rs770377920	G	A	gnomAD Exomes	PASS	NA	p.Ala941Thr	p.Ala941Thr	c.2821G>A	missense_variant			1	246098	0.0000040634218888410306	0	0	0	15866	0	0	0	34464	0	0	0	9896	0	0	0	18344	0	0	0	21562	0	0	1	109332	0	0	0	6062	0	0	0	30572	0
6	157488184	rs773631262	T	G	gnomAD Exomes	PASS	NA	p.Phe951Val	p.Phe951Val	c.2851T>G	missense_variant			1	249426	0.000004009205134989937	0	0	0	16238	0	0	0	34574	0	0	0	10072	0	0	0	18376	0	0	0	19936	0	0	1	113506	0	0	0	6114	0	0	0	30610	0
6	157488187	rs760765281	C	A	gnomAD Exomes	PASS	NA	p.Pro952Thr	p.Pro952Thr	c.2854C>A	missense_variant			2	249428	0.000008018345975592154	0	0	2	16236	0	0	0	34572	0	0	0	10076	0	0	0	18374	0	0	0	19954	0	0	0	113494	0	0	0	6116	0	0	0	30606	0
6	157488188	rs1490444631	C	T	gnomAD Exomes	PASS	NA	p.Pro952Leu	p.Pro952Leu	c.2855C>T	missense_variant			1	249524	0.000004007630528526314	0	0	0	16242	0	0	0	34570	0	0	0	10076	0	0	0	18378	0	0	0	20032	0	0	0	113496	0	0	0	6114	0	0	1	30616	0
6	157488190	rs34786733	G	A	gnomAD Exomes	PASS	NA	p.Gly953Ser	p.Gly953Ser	c.2857G>A	missense_variant	Benign		366	249620	0.0014662286675747136	3	0	301	16240	3	0	48	34582	0	0	0	10072	0	0	1	18370	0	0	0	20108	0	0	9	113514	0	0	6	6122	0	0	1	30612	0
6	157488191	rs755539131	G	A	gnomAD Exomes	PASS	NA	p.Gly953Asp	p.Gly953Asp	c.2858G>A	missense_variant			1	249628	0.000004005960869774224	0	0	0	16242	0	0	1	34574	0	0	0	10076	0	0	0	18374	0	0	0	20102	0	0	0	113524	0	0	0	6126	0	0	0	30610	0
6	157488205	rs1242775298	G	A	gnomAD Exomes	PASS	NA	p.Gly958Arg	p.Gly958Arg	c.2872G>A	missense_variant			1	250160	0.000003997441637352095	0	0	0	16246	0	0	0	34588	0	0	0	10080	0	0	0	18376	0	0	0	20478	0	0	1	113640	0	0	0	6136	0	0	0	30616	0
6	157488209	rs1476540063	T	G	gnomAD Exomes	PASS	NA	p.Leu959Arg	p.Leu959Arg	c.2876T>G	missense_variant			1	250230	0.000003996323382488111	0	0	0	16244	0	0	0	34588	0	0	0	10080	0	0	0	18378	0	0	0	20524	0	0	1	113662	0	0	0	6138	0	0	0	30616	0
6	157488212	rs370071892	T	C	gnomAD Exomes	PASS	NA	p.Met960Thr	p.Met960Thr	c.2879T>C	missense_variant			54	250230	0.000215801462654358	0	0	2	16244	0	0	1	34590	0	0	0	10080	0	0	27	18384	0	0	2	20512	0	0	21	113666	0	0	1	6138	0	0	0	30616	0
6	157488224		C	A	gnomAD Exomes	PASS	NA	p.Ser964Tyr	p.Ser964Tyr	c.2891C>A	missense_variant			1	250096	0.0000039984645895975946	0	0	0	16246	0	0	0	34586	0	0	0	10080	0	0	0	18382	0	0	0	20412	0	0	1	113644	0	0	0	6132	0	0	0	30614	0
6	157488241	rs946519289	A	C	gnomAD Exomes	PASS	NA	p.Met970Leu	p.Met970Leu	c.2908A>C	missense_variant			1	250162	0.000003997409678528314	0	0	0	16244	0	0	0	34590	0	0	0	10078	0	0	0	18384	0	0	0	20460	0	0	1	113660	0	0	0	6132	0	0	0	30614	0
6	157488248	rs550604212	A	G	gnomAD Exomes	PASS	NA	p.Asn972Ser	p.Asn972Ser	c.2915A>G	missense_variant			2	250010	0.000007999680012799489	0	0	1	16246	0	0	0	34590	0	0	0	10078	0	0	0	18386	0	0	0	20310	0	0	0	113656	0	0	0	6130	0	0	1	30614	0
6	157488248	rs550604212	A	C	gnomAD Exomes	PASS	NA	p.Asn972Thr	p.Asn972Thr	c.2915A>C	missense_variant			1	250010	0.000003999840006399744	0	0	0	16246	0	0	0	34590	0	0	0	10078	0	0	0	18386	0	0	1	20310	0	0	0	113656	0	0	0	6130	0	0	0	30614	0
6	157488254	rs780818465	C	G	gnomAD Exomes	PASS	NA	p.Ser974Cys	p.Ser974Cys	c.2921C>G	missense_variant	Uncertain significance		1	249872	0.000004002049049113146	0	0	0	16252	0	0	0	34590	0	0	0	10076	0	0	0	18382	0	0	0	20188	0	0	1	113642	0	0	0	6128	0	0	0	30614	0
6	157488265	rs745524201	A	C	gnomAD Exomes	PASS	NA	p.Asn978His	p.Asn978His	c.2932A>C	missense_variant			2	249196	0.00000802581100820238	0	0	2	16242	0	0	0	34570	0	0	0	10074	0	0	0	18380	0	0	0	19624	0	0	0	113570	0	0	0	6126	0	0	0	30610	0
6	157488268	rs868392930	A	G	gnomAD Exomes	PASS	NA	p.Thr979Ala	p.Thr979Ala	c.2935A>G	missense_variant			2	248798	0.000008038649828374826	0	0	0	16236	0	0	0	34582	0	0	0	10072	0	0	0	18378	0	0	0	19224	0	0	0	113568	0	0	1	6124	0	0	1	30614	0
6	157488272	rs139620600	A	T	gnomAD Exomes	PASS	NA	p.Gln980Leu	p.Gln980Leu	c.2939A>T	missense_variant	Benign/Likely benign		101	248418	0.00040657279263177387	0	0	2	16230	0	0	2	34586	0	0	7	10070	0	0	0	18374	0	0	15	18888	0	0	72	113538	0	0	3	6118	0	0	0	30614	0
6	157488275	rs377351099	C	T	gnomAD Exomes	PASS	NA	p.Ala981Val	p.Ala981Val	c.2942C>T	missense_variant			2	248084	0.000008061785524257912	0	0	0	16226	0	0	0	34570	0	0	0	10068	0	0	0	18368	0	0	0	18616	0	0	2	113516	0	0	0	6110	0	0	0	30610	0
6	157488277	rs779048797	C	G	gnomAD Exomes	PASS	NA	p.Pro982Ala	p.Pro982Ala	c.2944C>G	missense_variant			1	248212	0.000004028814078287915	0	0	0	16230	0	0	0	34582	0	0	0	10070	0	0	0	18372	0	0	0	18702	0	0	0	113532	0	0	0	6110	0	0	1	30614	0
6	157488278	rs370190261	C	T	gnomAD Exomes	PASS	NA	p.Pro982Leu	p.Pro982Leu	c.2945C>T	missense_variant	Likely benign		9	248022	0.00003628710356339357	0	0	0	16228	0	0	2	34574	0	0	0	10072	0	0	1	18372	0	0	0	18560	0	0	6	113498	0	0	0	6106	0	0	0	30612	0
6	157488284	rs1185881393	A	G	gnomAD Exomes	PASS	NA	p.Tyr984Cys	p.Tyr984Cys	c.2951A>G	missense_variant			2	247492	0.000008081069287088068	0	0	1	16216	0	0	0	34546	0	0	0	10068	0	0	0	18352	0	0	0	18198	0	0	1	113406	0	0	0	6102	0	0	0	30604	0
6	157488289	rs760973888	A	G	gnomAD Exomes	PASS	NA	p.Met986Val	p.Met986Val	c.2956A>G	missense_variant			4	246592	0.00001622112639501687	0	0	0	16158	0	0	4	34496	0	0	0	10062	0	0	0	18324	0	0	0	17654	0	0	0	113240	0	0	0	6086	0	0	0	30572	0
6	157488289	rs760973888	A	C	gnomAD Exomes	PASS	NA	p.Met986Leu	p.Met986Leu	c.2956A>C	missense_variant			1	246592	0.000004055281598754217	0	0	0	16158	0	0	0	34496	0	0	0	10062	0	0	0	18324	0	0	0	17654	0	0	1	113240	0	0	0	6086	0	0	0	30572	0
6	157488291	rs566567531	G	A	gnomAD Exomes	PASS	NA	p.Met986Ile	p.Met986Ile	c.2958G>A	missense_variant			40	246204	0.00016246689736966092	0	0	0	16138	0	0	0	34466	0	0	0	10054	0	0	0	18302	0	0	0	17460	0	0	0	113138	0	0	0	6082	0	0	40	30564	0
6	157488293	rs750810656	C	T	gnomAD Exomes	PASS	NA	p.Ala987Val	p.Ala987Val	c.2960C>T	missense_variant			4	246028	0.00001625831206204172	0	0	0	16164	0	0	0	34474	0	0	0	10052	0	0	1	18298	0	0	0	17282	0	0	3	113108	0	0	0	6078	0	0	0	30572	0
6	157488298	rs527731946	G	A	gnomAD Exomes	PASS	NA	p.Ala989Thr	p.Ala989Thr	c.2965G>A	missense_variant			60	246024	0.00024387864598575748	0	0	0	16164	0	0	44	34448	0	0	0	10048	0	0	8	18280	0	0	0	17346	0	0	5	113114	0	0	0	6074	0	0	3	30550	0
6	157488301	rs764460073	A	G	gnomAD Exomes	PASS	NA	p.Met990Val	p.Met990Val	c.2968A>G	missense_variant	Uncertain significance		2	245716	0.000008139478096664442	0	0	0	16156	0	0	0	34320	0	0	0	10050	0	0	0	18240	0	0	0	17402	0	0	1	112990	0	0	1	6056	0	0	0	30502	0
6	157488304	rs1262364263	G	A	gnomAD Exomes	PASS	NA	p.Val991Met	p.Val991Met	c.2971G>A	missense_variant			2	245944	0.000008131932472432748	0	0	0	16172	0	0	2	34416	0	0	0	10048	0	0	0	18270	0	0	0	17316	0	0	0	113090	0	0	0	6072	0	0	0	30560	0
6	157488313	rs1203396820	T	C	gnomAD Exomes	PASS	NA	p.Ser994Pro	p.Ser994Pro	c.2980T>C	missense_variant		mnv	1	243942	0.000004099335087848751	0	0	0	16126	0	0	0	34234	0	0	0	10030	0	0	0	18174	0	0	0	16244	0	0	1	112622	0	0	0	6034	0	0	0	30478	0
6	157488314	rs1267578477	C	T	gnomAD Exomes	PASS	NA	p.Ser994Leu	p.Ser994Leu	c.2981C>T	missense_variant		mnv	1	243470	0.0000041072822113607424	0	0	0	16094	0	0	0	34208	0	0	0	10020	0	0	0	18154	0	0	0	15996	0	0	1	112506	0	0	0	6024	0	0	0	30468	0
6	157495150	rs758377419	G	A	gnomAD Exomes	PASS	NA	p.Gly999Ser	p.Gly999Ser	c.2995G>A	missense_variant			1	251392	0.00000397785132382892	0	0	0	16254	0	0	0	34560	0	0	0	10080	0	0	0	18394	0	0	0	21646	0	0	0	113716	0	0	0	6134	0	0	1	30608	0
6	157495151	rs1303647267	G	A	gnomAD Exomes	PASS	NA	p.Gly999Asp	p.Gly999Asp	c.2996G>A	missense_variant			1	251412	0.000003977534882980924	0	0	0	16252	0	0	0	34572	0	0	0	10080	0	0	0	18392	0	0	0	21644	0	0	1	113724	0	0	0	6138	0	0	0	30610	0
6	157495154	rs777905171	T	C	gnomAD Exomes	PASS	NA	p.Leu1000Pro	p.Leu1000Pro	c.2999T>C	missense_variant			1	251436	0.000003977155220413942	0	0	0	16256	0	0	0	34578	0	0	0	10080	0	0	0	18394	0	0	0	21646	0	0	1	113730	0	0	0	6138	0	0	0	30614	0
6	157495163	rs746808513	T	C	gnomAD Exomes	PASS	NA	p.Met1003Thr	p.Met1003Thr	c.3008T>C	missense_variant			16	251446	0.00006363195278509103	0	0	0	16256	0	0	6	34580	0	0	0	10080	0	0	5	18394	0	0	0	21648	0	0	5	113736	0	0	0	6138	0	0	0	30614	0
6	157495165	rs1311902475	A	T	gnomAD Exomes	PASS	NA	p.Met1004Leu	p.Met1004Leu	c.3010A>T	missense_variant			1	251442	0.000003977060316096754	0	0	0	16256	0	0	0	34580	0	0	0	10080	0	0	0	18394	0	0	0	21648	0	0	0	113734	0	0	0	6138	0	0	1	30612	0
6	157495166	rs371523255	T	C	gnomAD Exomes	PASS	NA	p.Met1004Thr	p.Met1004Thr	c.3011T>C	missense_variant	Uncertain significance		29	251448	0.00011533199707295346	0	0	0	16256	0	0	0	34584	0	0	0	10080	0	0	0	18394	0	0	1	21648	0	0	27	113734	0	0	1	6138	0	0	0	30614	0
6	157495172	rs540277176	C	T	gnomAD Exomes	PASS	NA	p.Pro1006Leu	p.Pro1006Leu	c.3017C>T	missense_variant	Uncertain significance		7	251454	0.00002783809364734703	0	0	0	16256	0	0	0	34586	0	0	0	10080	0	0	0	18394	0	0	0	21648	0	0	7	113736	0	0	0	6138	0	0	0	30616	0
6	157495175	rs1337807420	G	T	gnomAD Exomes	PASS	NA	p.Gly1007Val	p.Gly1007Val	c.3020G>T	missense_variant			1	251456	0.000003976838890302876	0	0	0	16254	0	0	0	34588	0	0	0	10080	0	0	0	18394	0	0	0	21648	0	0	1	113740	0	0	0	6138	0	0	0	30614	0
6	157495190	rs746092285	C	T	gnomAD Exomes	PASS	NA	p.Pro1012Leu	p.Pro1012Leu	c.3035C>T	missense_variant			1	251452	0.000003976902152299445	0	0	0	16256	0	0	0	34586	0	0	0	10080	0	0	0	18394	0	0	0	21648	0	0	0	113738	0	0	0	6136	0	0	1	30614	0
6	157495204	rs769132694	G	A	gnomAD Exomes	PASS	NA	p.Ala1017Thr	p.Ala1017Thr	c.3049G>A	missense_variant			1	251450	0.0000039769337840524954	0	0	1	16254	0	0	0	34586	0	0	0	10080	0	0	0	18392	0	0	0	21648	0	0	0	113736	0	0	0	6138	0	0	0	30616	0
6	157495210	rs375023508	G	A	gnomAD Exomes	PASS	NA	p.Gly1019Ser	p.Gly1019Ser	c.3055G>A	missense_variant	Uncertain significance		4	251446	0.000015907988196272758	0	0	0	16256	0	0	0	34584	0	0	0	10080	0	0	0	18394	0	0	0	21648	0	0	4	113736	0	0	0	6136	0	0	0	30612	0
6	157495218	rs1164148507	A	C	gnomAD Exomes	PASS	NA	p.Glu1021Asp	p.Glu1021Asp	c.3063A>C	missense_variant			1	251456	0.000003976838890302876	0	0	0	16256	0	0	0	34586	0	0	0	10080	0	0	0	18394	0	0	0	21648	0	0	1	113742	0	0	0	6136	0	0	0	30614	0
6	157495226	rs1403026992	C	T	gnomAD Exomes	PASS	NA	p.Thr1024Ile	p.Thr1024Ile	c.3071C>T	missense_variant			1	251452	0.000003976902152299445	0	0	0	16256	0	0	0	34588	0	0	0	10080	0	0	0	18394	0	0	0	21646	0	0	1	113736	0	0	0	6136	0	0	0	30616	0
6	157495234	rs368880015	C	T	gnomAD Exomes	PASS	NA	p.Pro1027Ser	p.Pro1027Ser	c.3079C>T	missense_variant			2	251432	0.000007954436984950206	0	0	2	16256	0	0	0	34584	0	0	0	10080	0	0	0	18394	0	0	0	21646	0	0	0	113724	0	0	0	6134	0	0	0	30614	0
6	157495234	rs368880015	C	A	gnomAD Exomes	PASS	NA	p.Pro1027Thr	p.Pro1027Thr	c.3079C>A	missense_variant			1	251432	0.000003977218492475103	0	0	0	16256	0	0	0	34584	0	0	0	10080	0	0	0	18394	0	0	0	21646	0	0	1	113724	0	0	0	6134	0	0	0	30614	0
6	157495235	rs1366974259	C	T	gnomAD Exomes	PASS	NA	p.Pro1027Leu	p.Pro1027Leu	c.3080C>T	missense_variant			1	251436	0.000003977155220413942	0	0	0	16256	0	0	0	34584	0	0	0	10080	0	0	0	18394	0	0	0	21646	0	0	1	113730	0	0	0	6134	0	0	0	30612	0
6	157495237	rs570798143	G	A	gnomAD Exomes	PASS	NA	p.Glu1028Lys	p.Glu1028Lys	c.3082G>A	missense_variant			2	251426	0.000007954626808683271	0	0	0	16256	0	0	0	34578	0	0	0	10080	0	0	1	18394	0	0	0	21648	0	0	0	113726	0	0	0	6134	0	0	1	30610	0
6	157502115	rs1273496927	T	A	gnomAD Exomes	PASS	NA	p.Ser1037Thr	p.Ser1037Thr	c.3109T>A	missense_variant			2	250968	0.00000796914347645915	0	0	0	16184	0	0	0	34544	0	0	0	10068	0	0	1	18384	0	0	0	21570	0	0	1	113560	0	0	0	6120	0	0	0	30538	0
6	157502119	rs867068967	C	A	gnomAD Exomes	PASS	NA	p.Thr1038Asn	p.Thr1038Asn	c.3113C>A	missense_variant			2	251064	0.000007966096294172004	0	0	0	16198	0	0	0	34554	0	0	0	10072	0	0	0	18386	0	0	0	21594	0	0	1	113580	0	0	1	6126	0	0	0	30554	0
6	157502122	rs906441540	C	T	gnomAD Exomes	PASS	NA	p.Thr1039Ile	p.Thr1039Ile	c.3116C>T	missense_variant			2	251146	0.00000796349533737348	0	0	2	16214	0	0	0	34558	0	0	0	10072	0	0	0	18390	0	0	0	21608	0	0	0	113610	0	0	0	6132	0	0	0	30562	0
6	157502128	rs779243569	G	T	gnomAD Exomes	PASS	NA	p.Gly1041Val	p.Gly1041Val	c.3122G>T	missense_variant			1	251176	0.000003981272096060133	0	0	0	16226	0	0	0	34560	0	0	0	10074	0	0	1	18384	0	0	0	21604	0	0	0	113628	0	0	0	6130	0	0	0	30570	0
6	157502151	rs1248514225	G	A	gnomAD Exomes	PASS	NA	p.Glu1049Lys	p.Glu1049Lys	c.3145G>A	missense_variant			2	251348	0.000007957095341916388	0	0	0	16234	0	0	0	34578	0	0	0	10080	0	0	0	18388	0	0	0	21630	0	0	1	113700	0	0	0	6136	0	0	1	30602	0
6	157502158	rs771373121	G	A	gnomAD Exomes	PASS	NA	p.Gly1051Glu	p.Gly1051Glu	c.3152G>A	missense_variant			1	251408	0.000003977598167122764	0	0	0	16246	0	0	0	34580	0	0	0	10080	0	0	0	18392	0	0	0	21640	0	0	1	113726	0	0	0	6136	0	0	0	30608	0
6	157502167	rs746278639	C	T	gnomAD Exomes	PASS	NA	p.Pro1054Leu	p.Pro1054Leu	c.3161C>T	missense_variant			5	251442	0.00001988530158048377	0	0	0	16254	0	0	0	34590	0	0	0	10080	0	0	0	18392	0	0	0	21642	0	0	5	113732	0	0	0	6138	0	0	0	30614	0
6	157502187	rs761227259	G	A	gnomAD Exomes	PASS	NA	p.Asp1061Asn	p.Asp1061Asn	c.3181G>A	missense_variant			2	251452	0.00000795380430459889	0	0	0	16250	0	0	0	34590	0	0	0	10080	0	0	0	18394	0	0	0	21646	0	0	1	113742	0	0	0	6138	0	0	1	30612	0
6	157502191	rs940353111	G	A	gnomAD Exomes	PASS	NA	p.Arg1062Gln	p.Arg1062Gln	c.3185G>A	missense_variant			1	251454	0.000003976870521049576	0	0	0	16250	0	0	0	34590	0	0	0	10080	0	0	0	18394	0	0	0	21648	0	0	0	113744	0	0	0	6138	0	0	1	30610	0
6	157502199	rs771621841	A	T	gnomAD Exomes	PASS	NA	p.Thr1065Ser	p.Thr1065Ser	c.3193A>T	missense_variant			3	251472	0.000011929757587325825	0	0	0	16254	0	0	0	34590	0	0	0	10080	0	0	3	18394	0	0	0	21648	0	0	0	113752	0	0	0	6140	0	0	0	30614	0
6	157502200	rs773082217	C	A	gnomAD Exomes	PASS	NA	p.Thr1065Asn	p.Thr1065Asn	c.3194C>A	missense_variant			3	251482	0.000011929283209136241	0	0	1	16254	0	0	2	34590	0	0	0	10080	0	0	0	18394	0	0	0	21648	0	0	0	113760	0	0	0	6140	0	0	0	30616	0
6	157502200	rs773082217	C	G	gnomAD Exomes	PASS	NA	p.Thr1065Ser	p.Thr1065Ser	c.3194C>G	missense_variant			3	251482	0.000011929283209136241	0	0	0	16254	0	0	3	34590	0	0	0	10080	0	0	0	18394	0	0	0	21648	0	0	0	113760	0	0	0	6140	0	0	0	30616	0
6	157502205	rs760633180	A	T	gnomAD Exomes	PASS	NA	p.Met1067Leu	p.Met1067Leu	c.3199A>T	missense_variant			1	251484	0.00000397639611267516	0	0	0	16254	0	0	0	34592	0	0	0	10080	0	0	0	18394	0	0	0	21648	0	0	1	113760	0	0	0	6140	0	0	0	30616	0
6	157502211	rs766340916	G	C	gnomAD Exomes	PASS	NA	p.Glu1069Gln	p.Glu1069Gln	c.3205G>C	missense_variant			1	251478	0.000003976490985294937	0	0	0	16252	0	0	0	34592	0	0	0	10080	0	0	0	18394	0	0	0	21648	0	0	1	113756	0	0	0	6140	0	0	0	30616	0
6	157502215	rs753607488	G	A	gnomAD Exomes	PASS	NA	p.Arg1070Lys	p.Arg1070Lys	c.3209G>A	missense_variant			2	251484	0.00000795279222535032	0	0	0	16256	0	0	0	34592	0	0	0	10080	0	0	0	18394	0	0	0	21648	0	0	2	113758	0	0	0	6140	0	0	0	30616	0
6	157502217	rs759432635	G	C	gnomAD Exomes	PASS	NA	p.Gly1071Arg	p.Gly1071Arg	c.3211G>C	missense_variant			1	251480	0.000003976459360585334	0	0	0	16256	0	0	0	34592	0	0	0	10080	0	0	0	18394	0	0	0	21646	0	0	1	113756	0	0	0	6140	0	0	0	30616	0
6	157502217	rs759432635	G	A	gnomAD Exomes	PASS	NA	p.Gly1071Ser	p.Gly1071Ser	c.3211G>A	missense_variant			1	251480	0.000003976459360585334	0	0	0	16256	0	0	0	34592	0	0	0	10080	0	0	0	18394	0	0	0	21646	0	0	0	113756	0	0	0	6140	0	0	1	30616	0
6	157502224	rs377588212	C	T	gnomAD Exomes	PASS	NA	p.Pro1073Leu	p.Pro1073Leu	c.3218C>T	missense_variant			2	251474	0.000007953108472446455	0	0	0	16256	0	0	0	34592	0	0	0	10080	0	0	0	18394	0	0	0	21646	0	0	2	113750	0	0	0	6140	0	0	0	30616	0
6	157502226	rs758353662	G	A	gnomAD Exomes	PASS	NA	p.Val1074Ile	p.Val1074Ile	c.3220G>A	missense_variant	Uncertain significance		3	251478	0.000011929472955884809	0	0	0	16256	0	0	0	34590	0	0	0	10080	0	0	0	18394	0	0	0	21646	0	0	3	113756	0	0	0	6140	0	0	0	30616	0
6	157502232	rs774855592	A	G	gnomAD Exomes	PASS	NA	p.Ser1076Gly	p.Ser1076Gly	c.3226A>G	missense_variant			9	251462	0.00003579069600973507	0	0	0	16256	0	0	0	34590	0	0	0	10080	0	0	0	18394	0	0	0	21644	0	0	9	113742	0	0	0	6140	0	0	0	30616	0
6	157502235	rs757809298	C	A	gnomAD Exomes	PASS	NA	p.Leu1077Met	p.Leu1077Met	c.3229C>A	missense_variant			2	251464	0.000007953424744695065	0	0	0	16252	0	0	0	34590	0	0	0	10080	0	0	0	18394	0	0	0	21648	0	0	2	113744	0	0	0	6140	0	0	0	30616	0
6	157502244	rs370283707	G	A	gnomAD Exomes	PASS	NA	p.Val1080Met	p.Val1080Met	c.3238G>A	missense_variant			4	251452	0.00001590760860919778	0	0	0	16240	0	0	1	34590	0	0	0	10080	0	0	0	18394	0	0	0	21648	0	0	2	113744	0	0	0	6140	0	0	1	30616	0
6	157502255	rs374705142	G	T	gnomAD Exomes	PASS	NA	p.Lys1083Asn	p.Lys1083Asn	c.3249G>T	missense_variant			1	251464	0.0000039767123723475325	0	0	0	16248	0	0	0	34592	0	0	0	10080	0	0	0	18394	0	0	0	21648	0	0	1	113746	0	0	0	6140	0	0	0	30616	0
6	157502257	rs1387977593	C	T	gnomAD Exomes	PASS	NA	p.Pro1084Leu	p.Pro1084Leu	c.3251C>T	missense_variant			1	251464	0.0000039767123723475325	0	0	0	16252	0	0	0	34592	0	0	0	10080	0	0	0	18394	0	0	1	21648	0	0	0	113742	0	0	0	6140	0	0	0	30616	0
6	157502272	rs746567959	G	A	gnomAD Exomes	PASS	NA	p.Arg1089Gln	p.Arg1089Gln	c.3266G>A	missense_variant			4	251460	0.00001590710252127575	0	0	1	16252	0	0	2	34592	0	0	0	10080	0	0	0	18394	0	0	0	21648	0	0	1	113742	0	0	0	6138	0	0	0	30614	0
6	157502277	rs759186918	T	C	gnomAD Exomes	PASS	NA	p.Tyr1091His	p.Tyr1091His	c.3271T>C	missense_variant			1	251464	0.0000039767123723475325	0	0	0	16256	0	0	0	34588	0	0	0	10080	0	0	1	18394	0	0	0	21646	0	0	0	113746	0	0	0	6138	0	0	0	30616	0
6	157502280	rs775526039	G	A	gnomAD Exomes	PASS	NA	p.Val1092Ile	p.Val1092Ile	c.3274G>A	missense_variant			25	251450	0.00009942334460131238	0	0	0	16256	0	0	21	34588	0	0	0	10078	0	0	0	18394	0	0	0	21646	0	0	1	113734	0	0	3	6138	0	0	0	30616	0
6	157502286	rs1282312643	G	A	gnomAD Exomes	PASS	NA	p.Val1094Ile	p.Val1094Ile	c.3280G>A	missense_variant			1	251426	0.0000039773134043416354	0	0	1	16256	0	0	0	34588	0	0	0	10080	0	0	0	18394	0	0	0	21644	0	0	0	113710	0	0	0	6138	0	0	0	30616	0
6	157502290	rs764452515	A	G	gnomAD Exomes	PASS	NA	p.Lys1095Arg	p.Lys1095Arg	c.3284A>G	missense_variant			1	251420	0.000003977408320738207	0	0	0	16248	0	0	0	34588	0	0	0	10080	0	0	0	18394	0	0	0	21646	0	0	1	113712	0	0	0	6138	0	0	0	30614	0
6	157502293	rs751670059	A	G	gnomAD Exomes	PASS	NA	p.Glu1096Gly	p.Glu1096Gly	c.3287A>G	missense_variant			1	251396	0.0000039777880316313705	0	0	0	16248	0	0	0	34586	0	0	0	10080	0	0	1	18392	0	0	0	21646	0	0	0	113692	0	0	0	6136	0	0	0	30616	0
6	157502296	rs375581771	T	G	gnomAD Exomes	PASS	NA	p.Ile1097Ser	p.Ile1097Ser	c.3290T>G	missense_variant			2	251376	0.000007956209025523518	0	0	0	16244	0	0	0	34584	0	0	0	10080	0	0	0	18394	0	0	0	21644	0	0	1	113680	0	0	1	6136	0	0	0	30614	0
6	157502306	rs750948289	G	T	gnomAD Exomes	PASS	NA	p.Leu1100Phe	p.Leu1100Phe	c.3300G>T	missense_variant			2	251218	0.000007961212970408172	0	0	2	16238	0	0	0	34572	0	0	0	10076	0	0	0	18392	0	0	0	21638	0	0	0	113564	0	0	0	6128	0	0	0	30610	0
6	157505369	rs1391923441	A	G	gnomAD Exomes	PASS	NA	p.Asn1104Ser	p.Asn1104Ser	c.3311A>G	missense_variant			1	247872	0.0000040343403046733795	0	0	0	16210	0	0	0	33868	0	0	0	9830	0	0	0	18286	0	0	0	21512	0	0	1	112360	0	0	0	6022	0	0	0	29784	0
6	157505402	rs1408001716	A	G	gnomAD Exomes	PASS	NA	p.Asn1115Ser	p.Asn1115Ser	c.3344A>G	missense_variant	Uncertain significance		2	251174	0.000007962607594735124	0	0	0	16254	0	0	2	34538	0	0	0	10068	0	0	0	18394	0	0	0	21634	0	0	0	113598	0	0	0	6128	0	0	0	30560	0
6	157505402	rs1408001716	A	T	gnomAD Exomes	PASS	NA	p.Asn1115Ile	p.Asn1115Ile	c.3344A>T	missense_variant			1	251174	0.000003981303797367562	0	0	0	16254	0	0	0	34538	0	0	0	10068	0	0	0	18394	0	0	0	21634	0	0	0	113598	0	0	0	6128	0	0	1	30560	0
6	157505410	rs756707971	G	A	gnomAD Exomes	PASS	NA	p.Val1118Ile	p.Val1118Ile	c.3352G>A	missense_variant			3	251182	0.000011943530985500553	0	0	0	16252	0	0	0	34534	0	0	0	10072	0	0	0	18392	0	0	0	21640	0	0	3	113590	0	0	0	6126	0	0	0	30576	0
6	157505413	rs1235667711	G	A	gnomAD Exomes	PASS	NA	p.Gly1119Ser	p.Gly1119Ser	c.3355G>A	missense_variant			1	251204	0.0000039808283307590645	0	0	0	16254	0	0	0	34538	0	0	0	10070	0	0	0	18392	0	0	0	21638	0	0	1	113610	0	0	0	6126	0	0	0	30576	0
6	157505423	rs1344705302	G	A	gnomAD Exomes	PASS	NA	p.Ser1122Asn	p.Ser1122Asn	c.3365G>A	missense_variant			1	251384	0.00000397797791426662	0	0	0	16254	0	0	1	34572	0	0	0	10078	0	0	0	18394	0	0	0	21646	0	0	0	113700	0	0	0	6128	0	0	0	30612	0
6	157505460	rs779917726	G	C	gnomAD Exomes	PASS	NA	p.Gln1134His	p.Gln1134His	c.3402G>C	missense_variant			1	251464	0.0000039767123723475325	0	0	0	16256	0	0	0	34592	0	0	0	10080	0	0	0	18392	0	0	0	21648	0	0	1	113744	0	0	0	6136	0	0	0	30616	0
6	157505479		T	G	gnomAD Exomes	PASS	NA	p.Cys1141Gly	p.Cys1141Gly	c.3421T>G	missense_variant			1	251460	0.000003976775630318937	0	0	0	16254	0	0	0	34592	0	0	0	10080	0	0	0	18394	0	0	0	21648	0	0	1	113740	0	0	0	6136	0	0	0	30616	0
6	157505492	rs762153671	G	A	gnomAD Exomes	PASS	NA	p.Arg1145His	p.Arg1145His	c.3434G>A	missense_variant			7	251436	0.000027840086542897595	0	0	0	16256	0	0	1	34592	0	0	0	10080	0	0	1	18394	0	0	0	21648	0	0	4	113714	0	0	1	6136	0	0	0	30616	0
6	157505507	rs773317331	C	T	gnomAD Exomes	PASS	NA	p.Pro1150Leu	p.Pro1150Leu	c.3449C>T	missense_variant			3	251412	0.000011932604648942772	0	0	0	16252	0	0	0	34592	0	0	0	10080	0	0	0	18394	0	0	0	21648	0	0	3	113698	0	0	0	6132	0	0	0	30616	0
6	157505509	rs766902947	C	T	gnomAD Exomes	PASS	NA	p.Pro1151Ser	p.Pro1151Ser	c.3451C>T	missense_variant			3	251424	0.000011932035127911417	0	0	0	16256	0	0	0	34592	0	0	0	10080	0	0	0	18394	0	0	0	21648	0	0	1	113706	0	0	0	6132	0	0	2	30616	0
6	157505527	rs756872796	G	A	gnomAD Exomes	PASS	NA	p.Gly1157Arg	p.Gly1157Arg	c.3469G>A	missense_variant			3	251344	0.000011935832961996309	0	0	0	16236	0	0	0	34592	0	0	0	10078	0	0	0	18394	0	0	0	21646	0	0	2	113652	0	0	0	6130	0	0	1	30616	0
6	157505539	rs1291907563	A	G	gnomAD Exomes	PASS	NA	p.Lys1161Glu	p.Lys1161Glu	c.3481A>G	missense_variant			1	251160	0.000003981525720656156	0	0	0	16186	0	0	0	34584	0	0	0	10074	0	0	0	18392	0	0	1	21648	0	0	0	113534	0	0	0	6128	0	0	0	30614	0
6	157505545	rs780758224	C	G	gnomAD Exomes	PASS	NA	p.Pro1163Ala	p.Pro1163Ala	c.3487C>G	missense_variant			1	251044	0.000003983365465814758	0	0	0	16146	0	0	1	34578	0	0	0	10072	0	0	0	18394	0	0	0	21646	0	0	0	113472	0	0	0	6120	0	0	0	30616	0
6	157510781	rs1402613006	T	C	gnomAD Exomes	PASS	NA	p.Ser1173Pro	p.Ser1173Pro	c.3517T>C	missense_variant			2	244196	0.00000819014234467395	0	0	0	16120	0	0	2	31996	0	0	0	9854	0	0	0	17854	0	0	0	21534	0	0	0	111874	0	0	0	5946	0	0	0	29018	0
6	157510788	rs1332061566	C	G	gnomAD Exomes	PASS	NA	p.Ser1175Cys	p.Ser1175Cys	c.3524C>G	missense_variant			1	245224	0.0000040779042834306594	0	0	1	16154	0	0	0	32286	0	0	0	9922	0	0	0	17910	0	0	0	21556	0	0	0	112160	0	0	0	5974	0	0	0	29262	0
6	157510800	rs759056899	C	T	gnomAD Exomes	PASS	NA	p.Pro1179Leu	p.Pro1179Leu	c.3536C>T	missense_variant			2	250384	0.000007987730845421433	0	0	0	16246	0	0	1	34166	0	0	0	10060	0	0	0	18322	0	0	0	21642	0	0	1	113394	0	0	0	6096	0	0	0	30458	0
6	157510808	rs752639283	C	T	gnomAD Exomes	PASS	NA	p.Pro1182Ser	p.Pro1182Ser	c.3544C>T	missense_variant			1	250866	0.000003986191831495699	0	0	1	16248	0	0	0	34370	0	0	0	10070	0	0	0	18368	0	0	0	21646	0	0	0	113516	0	0	0	6114	0	0	0	30534	0
6	157510815	rs1202710670	C	T	gnomAD Exomes	PASS	NA	p.Ser1184Leu	p.Ser1184Leu	c.3551C>T	missense_variant			1	250964	0.000003984635246489536	0	0	0	16250	0	0	0	34388	0	0	0	10072	0	0	0	18374	0	0	0	21644	0	0	1	113572	0	0	0	6120	0	0	0	30544	0
6	157510824	rs145857100	G	A	gnomAD Exomes	PASS	NA	p.Ser1187Asn	p.Ser1187Asn	c.3560G>A	missense_variant			1	251106	0.0000039823819422873205	0	0	1	16250	0	0	0	34440	0	0	0	10076	0	0	0	18376	0	0	0	21646	0	0	0	113648	0	0	0	6126	0	0	0	30544	0
6	157510830	rs902679026	C	T	gnomAD Exomes	PASS	NA	p.Ser1189Phe	p.Ser1189Phe	c.3566C>T	missense_variant			1	251190	0.000003981050201043035	0	0	0	16254	0	0	0	34468	0	0	0	10078	0	0	0	18378	0	0	0	21644	0	0	0	113678	0	0	1	6124	0	0	0	30566	0
6	157510853	rs138482029	C	G	gnomAD Exomes	PASS	NA	p.Leu1197Val	p.Leu1197Val	c.3589C>G	missense_variant	Likely benign		27	251264	0.00010745669893020887	0	0	5	16246	0	0	0	34516	0	0	0	10076	0	0	19	18380	0	0	0	21646	0	0	0	113686	0	0	0	6124	0	0	3	30590	0
6	157510857	rs756141390	A	G	gnomAD Exomes	PASS	NA	p.Lys1198Arg	p.Lys1198Arg	c.3593A>G	missense_variant			1	251296	0.00000397937094104164	0	0	0	16252	0	0	0	34526	0	0	0	10078	0	0	0	18374	0	0	1	21646	0	0	0	113696	0	0	0	6126	0	0	0	30598	0
6	157510886	rs779536790	G	A	gnomAD Exomes	PASS	NA	p.Gly1208Ser	p.Gly1208Ser	c.3622G>A	missense_variant			9	251118	0.00003583972475091391	0	0	0	16246	0	0	3	34480	0	0	0	10072	0	0	0	18358	0	0	0	21644	0	0	0	113638	0	0	0	6122	0	0	6	30558	0
6	157510891	rs748391706	G	T	gnomAD Exomes	PASS	NA	p.Gln1209His	p.Gln1209His	c.3627G>T	missense_variant			1	251124	0.000003982096494162246	0	0	0	16248	0	0	0	34482	0	0	0	10072	0	0	0	18368	0	0	0	21648	0	0	1	113622	0	0	0	6122	0	0	0	30562	0
6	157510901	rs141190049	A	G	gnomAD Exomes	PASS	NA	p.Met1213Val	p.Met1213Val	c.3637A>G	missense_variant			5	251026	0.000019918255479512083	0	0	0	16246	0	0	0	34450	0	0	0	10076	0	0	0	18360	0	0	0	21642	0	0	5	113596	0	0	0	6122	0	0	0	30534	0
6	157510901	rs141190049	A	T	gnomAD Exomes	PASS	NA	p.Met1213Leu	p.Met1213Leu	c.3637A>T	missense_variant	Likely benign		6	251026	0.000023901906575414498	0	0	0	16246	0	0	4	34450	0	0	1	10076	0	0	0	18360	0	0	0	21642	0	0	1	113596	0	0	0	6122	0	0	0	30534	0
6	157510902	rs376806897	T	C	gnomAD Exomes	PASS	NA	p.Met1213Thr	p.Met1213Thr	c.3638T>C	missense_variant			1	251034	0.000003983524144139838	0	0	0	16250	0	0	0	34452	0	0	0	10076	0	0	0	18358	0	0	0	21642	0	0	1	113602	0	0	0	6124	0	0	0	30530	0
6	157511174	rs574296429	G	A	gnomAD Exomes	PASS	NA	p.Ser1218Asn	p.Ser1218Asn	c.3653G>A	missense_variant			19	250844	0.00007574428728612205	0	0	0	16250	0	0	0	34494	0	0	0	10028	0	0	16	18388	0	0	0	21602	0	0	1	113452	0	0	1	6122	0	0	1	30508	0
6	157511175	rs369035728	C	G	gnomAD Exomes	PASS	NA	p.Ser1218Arg	p.Ser1218Arg	c.3654C>G	missense_variant			1	250754	0.00000398797227561674	0	0	0	16248	0	0	0	34490	0	0	0	10026	0	0	0	18378	0	0	0	21608	0	0	1	113390	0	0	0	6120	0	0	0	30494	0
6	157511180	rs1489287750	C	T	gnomAD Exomes	PASS	NA	p.Thr1220Ile	p.Thr1220Ile	c.3659C>T	missense_variant			1	251030	0.00000398358761900968	0	0	0	16252	0	0	0	34536	0	0	0	10040	0	0	0	18386	0	0	0	21620	0	0	1	113538	0	0	0	6128	0	0	0	30530	0
6	157511185	rs1207649814	A	G	gnomAD Exomes	PASS	NA	p.Ser1222Gly	p.Ser1222Gly	c.3664A>G	missense_variant			1	251194	0.000003980986807009721	0	0	0	16252	0	0	0	34544	0	0	0	10068	0	0	0	18384	0	0	0	21622	0	0	1	113612	0	0	0	6128	0	0	0	30584	0
6	157511189	rs138218716	T	C	gnomAD Exomes	PASS	NA	p.Val1223Ala	p.Val1223Ala	c.3668T>C	missense_variant			2	251332	0.000007957601897092292	0	0	1	16256	0	0	0	34574	0	0	0	10068	0	0	0	18394	0	0	0	21638	0	0	1	113676	0	0	0	6128	0	0	0	30598	0
6	157511209	rs773649998	G	A	gnomAD Exomes	PASS	NA	p.Val1230Met	p.Val1230Met	c.3688G>A	missense_variant			3	251454	0.000011930611563148727	0	0	0	16256	0	0	0	34588	0	0	0	10080	0	0	0	18394	0	0	0	21648	0	0	3	113734	0	0	0	6140	0	0	0	30614	0
6	157511219	rs772973856	C	T	gnomAD Exomes	PASS	NA	p.Ser1233Leu	p.Ser1233Leu	c.3698C>T	missense_variant			1	251458	0.000003976807260059334	0	0	0	16256	0	0	0	34588	0	0	0	10080	0	0	0	18394	0	0	0	21644	0	0	1	113742	0	0	0	6140	0	0	0	30614	0
6	157511222	rs533211077	C	T	gnomAD Exomes	PASS	NA	p.Ser1234Phe	p.Ser1234Phe	c.3701C>T	missense_variant			2	251452	0.00000795380430459889	0	0	0	16256	0	0	1	34588	0	0	0	10078	0	0	0	18394	0	0	0	21642	0	0	0	113740	0	0	1	6140	0	0	0	30614	0
6	157511228	rs150196933	C	T	gnomAD Exomes	PASS	NA	p.Pro1236Leu	p.Pro1236Leu	c.3707C>T	missense_variant			3	251462	0.000011930232003245023	0	0	1	16256	0	0	1	34586	0	0	0	10080	0	0	0	18394	0	0	0	21648	0	0	1	113744	0	0	0	6138	0	0	0	30616	0
6	157511233	rs754100748	C	T	gnomAD Exomes	PASS	NA	p.Arg1238Trp	p.Arg1238Trp	c.3712C>T	missense_variant			3	251470	0.000011929852467491152	0	0	1	16256	0	0	0	34588	0	0	0	10080	0	0	0	18394	0	0	0	21646	0	0	2	113750	0	0	0	6140	0	0	0	30616	0
6	157511234	rs754960836	G	A	gnomAD Exomes	PASS	NA	p.Arg1238Gln	p.Arg1238Gln	c.3713G>A	missense_variant			3	251466	0.000011930042232349502	0	0	0	16256	0	0	0	34586	0	0	0	10080	0	0	0	18394	0	0	1	21646	0	0	2	113748	0	0	0	6140	0	0	0	30616	0
6	157511242	rs138784762	A	G	gnomAD Exomes	PASS	NA	p.Met1241Val	p.Met1241Val	c.3721A>G	missense_variant			17	251470	0.0000676024973157832	0	0	0	16256	0	0	12	34588	0	0	0	10080	0	0	0	18394	0	0	0	21648	0	0	5	113748	0	0	0	6140	0	0	0	30616	0
6	157511244	rs1382136581	G	T	gnomAD Exomes	PASS	NA	p.Met1241Ile	p.Met1241Ile	c.3723G>T	missense_variant			1	251466	0.000003976680744116501	0	0	0	16256	0	0	0	34588	0	0	0	10080	0	0	1	18394	0	0	0	21648	0	0	0	113744	0	0	0	6140	0	0	0	30616	0
6	157511248	rs752863054	C	G	gnomAD Exomes	PASS	NA	p.Pro1243Ala	p.Pro1243Ala	c.3727C>G	missense_variant			1	251462	0.0000039767440010816745	0	0	0	16256	0	0	0	34588	0	0	0	10080	0	0	0	18394	0	0	0	21648	0	0	0	113740	0	0	1	6140	0	0	0	30616	0
6	157511248	rs752863054	C	T	gnomAD Exomes	PASS	NA	p.Pro1243Ser	p.Pro1243Ser	c.3727C>T	missense_variant			1	251462	0.0000039767440010816745	0	0	0	16256	0	0	0	34588	0	0	0	10080	0	0	0	18394	0	0	0	21648	0	0	1	113740	0	0	0	6140	0	0	0	30616	0
6	157511252	rs376071880	A	G	gnomAD Exomes	PASS	NA	p.Asn1244Ser	p.Asn1244Ser	c.3731A>G	missense_variant			3	251458	0.000011930421780178001	0	0	2	16256	0	0	0	34586	0	0	0	10080	0	0	0	18390	0	0	0	21648	0	0	0	113742	0	0	1	6140	0	0	0	30616	0
6	157511254	rs747374301	G	A	gnomAD Exomes	PASS	NA	p.Ala1245Thr	p.Ala1245Thr	c.3733G>A	missense_variant			3	251442	0.000011931180948290261	0	0	0	16252	0	0	2	34586	0	0	0	10080	0	0	0	18390	0	0	0	21642	0	0	1	113736	0	0	0	6140	0	0	0	30616	0
6	157511258	rs779516798	C	T	gnomAD Exomes	PASS	NA	p.Pro1246Leu	p.Pro1246Leu	c.3737C>T	missense_variant			1	251460	0.000003976775630318937	0	0	0	16254	0	0	0	34588	0	0	0	10080	0	0	0	18394	0	0	0	21642	0	0	0	113746	0	0	0	6140	0	0	1	30616	0
6	157511263	rs1182325800	C	G	gnomAD Exomes	PASS	NA	p.Gln1248Glu	p.Gln1248Glu	c.3742C>G	missense_variant			1	251448	0.000003976965416308739	0	0	0	16252	0	0	0	34588	0	0	0	10080	0	0	0	18392	0	0	0	21644	0	0	1	113736	0	0	0	6140	0	0	0	30616	0
6	157511267	rs768013849	A	C	gnomAD Exomes	PASS	NA	p.Gln1249Pro	p.Gln1249Pro	c.3746A>C	missense_variant	Uncertain significance		11	251454	0.00004374557573154533	0	0	0	16252	0	0	0	34588	0	0	0	10080	0	0	0	18394	0	0	0	21646	0	0	5	113738	0	0	0	6140	0	0	6	30616	0
6	157511278	rs773883674	A	G	gnomAD Exomes	PASS	NA	p.Met1253Val	p.Met1253Val	c.3757A>G	missense_variant	Likely benign		45	251412	0.00017898906973414156	0	0	0	16256	0	0	0	34582	0	0	0	10076	0	0	0	18394	0	0	0	21646	0	0	1	113708	0	0	2	6136	0	0	42	30614	0
6	157511280	rs1457941130	G	T	gnomAD Exomes	PASS	NA	p.Met1253Ile	p.Met1253Ile	c.3759G>T	missense_variant			1	251416	0.00000397747160085277	0	0	0	16254	0	0	0	34584	0	0	0	10078	0	0	0	18394	0	0	1	21638	0	0	0	113712	0	0	0	6140	0	0	0	30616	0
6	157511281	rs747709980	C	A	gnomAD Exomes	PASS	NA	p.Pro1254Thr	p.Pro1254Thr	c.3760C>A	missense_variant			5	251406	0.000019888149049744237	0	0	5	16256	0	0	0	34582	0	0	0	10078	0	0	0	18394	0	0	0	21638	0	0	0	113706	0	0	0	6138	0	0	0	30614	0
6	157511284	rs773135175	G	A	gnomAD Exomes	PASS	NA	p.Asp1255Asn	p.Asp1255Asn	c.3763G>A	missense_variant			1	251380	0.000003978041212506962	0	0	0	16254	0	0	0	34582	0	0	0	10074	0	0	0	18394	0	0	0	21632	0	0	0	113690	0	0	0	6138	0	0	1	30616	0
6	157511285	rs1303872467	A	T	gnomAD Exomes	PASS	NA	p.Asp1255Val	p.Asp1255Val	c.3764A>T	missense_variant			1	251406	0.000003977629809948848	0	0	0	16256	0	0	0	34584	0	0	0	10074	0	0	0	18394	0	0	0	21642	0	0	0	113702	0	0	0	6138	0	0	1	30616	0
6	157511287	rs760402063	G	T	gnomAD Exomes	PASS	NA	p.Val1256Leu	p.Val1256Leu	c.3766G>T	missense_variant			1	251374	0.000003978136163644609	0	0	0	16254	0	0	0	34580	0	0	0	10076	0	0	0	18394	0	0	0	21634	0	0	1	113684	0	0	0	6138	0	0	0	30614	0
6	157511287	rs760402063	G	A	gnomAD Exomes	PASS	NA	p.Val1256Met	p.Val1256Met	c.3766G>A	missense_variant			7	251374	0.000027846953145512265	0	0	0	16254	0	0	6	34580	0	0	0	10076	0	0	0	18394	0	0	0	21634	0	0	1	113684	0	0	0	6138	0	0	0	30614	0
6	157511288	rs776675533	T	C	gnomAD Exomes	PASS	NA	p.Val1256Ala	p.Val1256Ala	c.3767T>C	missense_variant			1	251264	0.000003979877738155884	0	0	0	16254	0	0	0	34546	0	0	0	10072	0	0	1	18390	0	0	0	21638	0	0	0	113626	0	0	0	6134	0	0	0	30604	0
6	157511303	rs759771283	C	T	gnomAD Exomes	PASS	NA	p.Pro1261Leu	p.Pro1261Leu	c.3782C>T	missense_variant			1	251158	0.000003981557426002755	0	0	0	16254	0	0	0	34554	0	0	0	10062	0	0	0	18390	0	0	0	21600	0	0	1	113568	0	0	0	6124	0	0	0	30606	0
6	157511306	rs752811689	A	T	gnomAD Exomes	PASS	NA	p.Tyr1262Phe	p.Tyr1262Phe	c.3785A>T	missense_variant			1	251152	0.000003981652545072307	0	0	0	16252	0	0	0	34558	0	0	0	10058	0	0	0	18392	0	0	0	21606	0	0	1	113554	0	0	0	6124	0	0	0	30608	0
6	157511306	rs752811689	A	G	gnomAD Exomes	PASS	NA	p.Tyr1262Cys	p.Tyr1262Cys	c.3785A>G	missense_variant			15	251152	0.0000597247881760846	0	0	0	16252	0	0	1	34558	0	0	0	10058	0	0	0	18392	0	0	0	21606	0	0	1	113554	0	0	0	6124	0	0	13	30608	0
6	157511312	rs374517532	C	G	gnomAD Exomes	PASS	NA	p.Pro1264Arg	p.Pro1264Arg	c.3791C>G	missense_variant			1	250802	0.000003987209033420786	0	0	0	16246	0	0	0	34512	0	0	0	10034	0	0	0	18380	0	0	0	21572	0	0	1	113374	0	0	0	6112	0	0	0	30572	0
6	157511327	rs764630192	T	C	gnomAD Exomes	PASS	NA	p.Phe1269Ser	p.Phe1269Ser	c.3806T>C	missense_variant			1	249244	0.000004012132689252299	0	0	0	16198	0	0	0	34156	0	0	0	9922	0	0	0	18296	0	0	0	21436	0	0	1	112778	0	0	0	6066	0	0	0	30392	0
6	157511329		G	C	gnomAD Exomes	PASS	NA	p.Gly1270Arg	p.Gly1270Arg	c.3808G>C	missense_variant			1	248740	0.000004020262121090295	0	0	0	16170	0	0	0	34094	0	0	0	9892	0	0	0	18276	0	0	0	21320	0	0	1	112594	0	0	0	6050	0	0	0	30344	0
6	157511330	rs879892169	G	C	gnomAD Exomes	PASS	NA	p.Gly1270Ala	p.Gly1270Ala	c.3809G>C	missense_variant			1	248614	0.000004022299629143974	0	0	0	16176	0	0	0	34046	0	0	0	9878	0	0	1	18262	0	0	0	21330	0	0	0	112562	0	0	0	6050	0	0	0	30310	0
6	157511333	rs149389876	G	A	gnomAD Exomes	PASS	NA	p.Gly1271Glu	p.Gly1271Glu	c.3812G>A	missense_variant			1	247960	0.000004032908533634457	0	0	0	16162	0	0	0	33888	0	0	0	9844	0	0	0	18236	0	0	0	21258	0	0	1	112326	0	0	0	6030	0	0	0	30216	0
6	157511333	rs149389876	G	T	gnomAD Exomes	PASS	NA	p.Gly1271Val	p.Gly1271Val	c.3812G>T	missense_variant	Uncertain significance		1	247960	0.000004032908533634457	0	0	0	16162	0	0	0	33888	0	0	0	9844	0	0	0	18236	0	0	0	21258	0	0	1	112326	0	0	0	6030	0	0	0	30216	0
6	157517313	rs752398721	G	A	gnomAD Exomes	PASS	NA	p.Glu1280Lys	p.Glu1280Lys	c.3838G>A	missense_variant			1	249166	0.000004013388664585056	0	0	0	16184	0	0	0	33814	0	0	0	10020	0	0	0	18234	0	0	0	21626	0	0	1	113212	0	0	0	6086	0	0	0	29990	0
6	157517322	rs753381410	A	G	gnomAD Exomes	PASS	NA	p.Met1283Val	p.Met1283Val	c.3847A>G	missense_variant			1	249958	0.000004000672112914969	0	0	0	16198	0	0	1	34066	0	0	0	10046	0	0	0	18274	0	0	0	21628	0	0	0	113394	0	0	0	6100	0	0	0	30252	0
6	157517326	rs371538726	C	T	gnomAD Exomes	PASS	NA	p.Thr1284Met	p.Thr1284Met	c.3851C>T	missense_variant			14	250574	0.000055871718534245376	0	0	0	16224	0	0	2	34268	0	0	0	10056	0	0	0	18318	0	0	0	21640	0	0	4	113518	0	0	1	6116	0	0	7	30434	0
6	157517332	rs1436727530	G	C	gnomAD Exomes	PASS	NA	p.Gly1286Ala	p.Gly1286Ala	c.3857G>C	missense_variant			1	250850	0.0000039864460833167235	0	0	0	16232	0	0	0	34364	0	0	0	10064	0	0	1	18338	0	0	0	21646	0	0	0	113596	0	0	0	6122	0	0	0	30488	0
6	157517337	rs144029881	A	G	gnomAD Exomes	PASS	NA	p.Met1288Val	p.Met1288Val	c.3862A>G	missense_variant			20	250788	0.00007974863231095587	0	0	17	16230	0	0	2	34338	0	0	0	10060	0	0	0	18336	0	0	0	21642	0	0	0	113596	0	0	1	6124	0	0	0	30462	0
6	157517337	rs144029881	A	T	gnomAD Exomes	PASS	NA	p.Met1288Leu	p.Met1288Leu	c.3862A>T	missense_variant			2	250788	0.000007974863231095587	0	0	0	16230	0	0	0	34338	0	0	0	10060	0	0	1	18336	0	0	0	21642	0	0	0	113596	0	0	1	6124	0	0	0	30462	0
6	157517347	rs774520303	G	A	gnomAD Exomes	PASS	NA	p.Ser1291Asn	p.Ser1291Asn	c.3872G>A	missense_variant			3	250918	0.000011956097211041056	0	0	0	16236	0	0	0	34388	0	0	0	10058	0	0	0	18362	0	0	0	21646	0	0	3	113602	0	0	0	6126	0	0	0	30500	0
6	157517352	rs761809331	A	G	gnomAD Exomes	PASS	NA	p.Met1293Val	p.Met1293Val	c.3877A>G	missense_variant			1	251022	0.000003983714574818143	0	0	0	16240	0	0	1	34414	0	0	0	10068	0	0	0	18362	0	0	0	21646	0	0	0	113638	0	0	0	6130	0	0	0	30524	0
6	157517360	rs1344215061	C	G	gnomAD Exomes	PASS	NA	p.Asp1295Glu	p.Asp1295Glu	c.3885C>G	missense_variant			1	251052	0.0000039832385322562654	0	0	0	16238	0	0	0	34426	0	0	0	10070	0	0	0	18372	0	0	0	21644	0	0	0	113646	0	0	0	6132	0	0	1	30524	0
6	157517369	rs1216471978	C	A	gnomAD Exomes	PASS	NA	p.Asn1298Lys	p.Asn1298Lys	c.3894C>A	missense_variant			1	250840	0.000003986605007175889	0	0	0	16224	0	0	0	34398	0	0	0	10066	0	0	0	18354	0	0	0	21638	0	0	1	113550	0	0	0	6124	0	0	0	30486	0
6	157517372	rs367653751	A	C	gnomAD Exomes	PASS	NA	p.Gln1299His	p.Gln1299His	c.3897A>C	missense_variant			1	250806	0.000003987145443091473	0	0	0	16208	0	0	0	34386	0	0	0	10066	0	0	1	18346	0	0	0	21638	0	0	0	113548	0	0	0	6122	0	0	0	30492	0
6	157517376	rs1437511816	C	T	gnomAD Exomes	PASS	NA	p.Pro1301Ser	p.Pro1301Ser	c.3901C>T	missense_variant			1	250648	0.000003989658804379049	0	0	0	16216	0	0	0	34316	0	0	0	10062	0	0	0	18338	0	0	0	21636	0	0	1	113514	0	0	0	6120	0	0	0	30446	0
6	157517382	rs199674889	G	A	gnomAD Exomes	PASS	NA	p.Gly1303Arg	p.Gly1303Arg	c.3907G>A	missense_variant	Conflicting interpretations of pathogenicity		49	250496	0.00019561190597853858	0	0	0	16202	0	0	2	34272	0	0	1	10054	0	0	0	18324	0	0	28	21642	0	0	16	113452	0	0	2	6114	0	0	0	30436	0
6	157517388	rs754234955	A	G	gnomAD Exomes	PASS	NA	p.Met1305Val	p.Met1305Val	c.3913A>G	missense_variant			7	250088	0.00002799014746809123	0	0	0	16194	0	0	7	34140	0	0	0	10038	0	0	0	18274	0	0	0	21638	0	0	0	113366	0	0	0	6106	0	0	0	30332	0
6	157517388	rs754234955	A	C	gnomAD Exomes	PASS	NA	p.Met1305Leu	p.Met1305Leu	c.3913A>C	missense_variant			1	250088	0.0000039985924954416046	0	0	0	16194	0	0	1	34140	0	0	0	10038	0	0	0	18274	0	0	0	21638	0	0	0	113366	0	0	0	6106	0	0	0	30332	0
6	157517390	rs757999037	G	A	gnomAD Exomes	PASS	NA	p.Met1305Ile	p.Met1305Ile	c.3915G>A	missense_variant			2	250076	0.000007997568739103313	0	0	0	16188	0	0	1	34134	0	0	0	10040	0	0	0	18268	0	0	0	21634	0	0	0	113358	0	0	0	6108	0	0	1	30346	0
6	157517392	rs763750480	C	G	gnomAD Exomes	PASS	NA	p.Ser1306Cys	p.Ser1306Cys	c.3917C>G	missense_variant			2	249408	0.000008018988965871183	0	0	1	16182	0	0	0	33898	0	0	0	10008	0	0	0	18248	0	0	0	21628	0	0	0	113214	0	0	0	6088	0	0	1	30142	0
6	157517398	rs751015296	T	G	gnomAD Exomes	PASS	NA	p.Leu1308Arg	p.Leu1308Arg	c.3923T>G	missense_variant			1	247270	0.000004044162251789542	0	0	0	16140	0	0	0	33160	0	0	0	9908	0	0	0	18084	0	0	0	21596	0	0	0	112656	0	0	1	6042	0	0	0	29684	0
6	157517398	rs751015296	T	C	gnomAD Exomes	PASS	NA	p.Leu1308Pro	p.Leu1308Pro	c.3923T>C	missense_variant			1	247270	0.000004044162251789542	0	0	0	16140	0	0	1	33160	0	0	0	9908	0	0	0	18084	0	0	0	21596	0	0	0	112656	0	0	0	6042	0	0	0	29684	0
6	157517401	rs781175942	G	T	gnomAD Exomes	PASS	NA	p.Gly1309Val	p.Gly1309Val	c.3926G>T	missense_variant			1	247660	0.000004037793749495276	0	0	0	16132	0	0	0	33288	0	0	0	9926	0	0	1	18136	0	0	0	21596	0	0	0	112804	0	0	0	6056	0	0	0	29722	0
6	157517406	rs745841288	G	C	gnomAD Exomes	PASS	NA	p.Gly1311Arg	p.Gly1311Arg	c.3931G>C	missense_variant			2	246324	0.000008119387473409006	0	0	0	16098	0	0	2	32790	0	0	0	9894	0	0	0	18040	0	0	0	21588	0	0	0	112490	0	0	0	6038	0	0	0	29386	0
6	157517407	rs1392038286	G	T	gnomAD Exomes	PASS	NA	p.Gly1311Val	p.Gly1311Val	c.3932G>T	missense_variant			1	245890	0.000004066859164667128	0	0	0	16104	0	0	0	32636	0	0	0	9880	0	0	0	18018	0	0	0	21584	0	0	1	112358	0	0	0	6026	0	0	0	29284	0
6	157517412	rs138785718	C	T	gnomAD Exomes	PASS	NA	p.Arg1313Cys	p.Arg1313Cys	c.3937C>T	missense_variant			3	240258	0.000012486576929800464	0	0	0	15962	0	0	0	30628	0	0	1	9602	0	0	0	17598	0	0	0	21462	0	0	0	111016	0	0	0	5878	0	0	2	28112	0
6	157517413	rs370064281	G	A	gnomAD Exomes	PASS	NA	p.Arg1313His	p.Arg1313His	c.3938G>A	missense_variant	Likely benign		9	239976	0.00003750375037503751	0	0	0	15948	0	0	1	30546	0	0	1	9584	0	0	0	17582	0	0	0	21460	0	0	7	110924	0	0	0	5892	0	0	0	28040	0
6	157517419	rs768938099	A	G	gnomAD Exomes	PASS	NA	p.Gln1315Arg	p.Gln1315Arg	c.3944A>G	missense_variant			2	235918	0.00000847752185081257	1	0	0	15860	0	0	0	29234	0	0	0	9368	0	0	0	17292	0	0	0	21388	0	0	0	109894	0	0	0	5766	0	0	2	27116	1
6	157517420	rs1338778896	G	C	gnomAD Exomes	PASS	NA	p.Gln1315His	p.Gln1315His	c.3945G>C	missense_variant			6	235382	0.000025490479305979216	0	0	1	15864	0	0	0	29052	0	0	0	9322	0	0	0	17256	0	0	0	21366	0	0	5	109776	0	0	0	5748	0	0	0	26998	0
6	157517428	rs1229105280	A	G	gnomAD Exomes	PASS	NA	p.Tyr1318Cys	p.Tyr1318Cys	c.3953A>G	missense_variant			1	232288	0.00000430500068880011	0	0	0	15858	0	0	0	28072	0	0	0	9140	0	0	1	17076	0	0	0	21282	0	0	0	108886	0	0	0	5672	0	0	0	26302	0
6	157517437	rs142808724	G	A	gnomAD Exomes	PASS	NA	p.Ser1321Asn	p.Ser1321Asn	c.3962G>A	missense_variant			12	227816	0.00005267408786037855	0	0	1	15768	0	0	0	26458	0	0	0	8856	0	0	0	16782	0	0	0	21164	0	0	11	107646	0	0	0	5540	0	0	0	25602	0
6	157517442	rs772095737	G	A	gnomAD Exomes	PASS	NA	p.Asp1323Asn	p.Asp1323Asn	c.3967G>A	missense_variant			1	222922	0.000004485873982828074	0	0	0	15684	0	0	1	24702	0	0	0	8542	0	0	0	16444	0	0	0	21038	0	0	0	106202	0	0	0	5396	0	0	0	24914	0
6	157517443	rs1449257615	A	G	gnomAD Exomes	PASS	NA	p.Asp1323Gly	p.Asp1323Gly	c.3968A>G	missense_variant			1	222832	0.000004487685790191714	0	0	0	15682	0	0	0	24662	0	0	0	8532	0	0	0	16436	0	0	0	21036	0	0	0	106184	0	0	0	5398	0	0	1	24902	0
6	157517446	rs761133847	G	A	gnomAD Exomes	PASS	NA	p.Arg1324Gln	p.Arg1324Gln	c.3971G>A	missense_variant	Uncertain significance		3	222028	0.000013511809321346858	0	0	0	15662	0	0	0	24472	0	0	0	8468	0	0	1	16366	0	0	0	20996	0	0	1	105862	0	0	0	5380	0	0	1	24822	0
6	157517449	rs1472809204	G	A	gnomAD Exomes	PASS	NA	p.Arg1325Lys	p.Arg1325Lys	c.3974G>A	missense_variant			1	222102	0.000004502435817777418	0	0	0	15654	0	0	0	24472	0	0	0	8444	0	0	0	16366	0	0	0	21008	0	0	1	105870	0	0	0	5388	0	0	0	24900	0
6	157519953	rs1402902987	C	T	gnomAD Exomes	PASS	NA	p.Pro1328Leu	p.Pro1328Leu	c.3983C>T	missense_variant			1	247008	0.0000040484518720041456	0	0	0	15674	0	0	0	34266	0	0	0	9928	0	0	1	18268	0	0	0	21294	0	0	0	111684	0	0	0	6018	0	0	0	29876	0
6	157519966	rs1436469038	G	T	gnomAD Exomes	PASS	NA	p.Gln1332His	p.Gln1332His	c.3996G>T	missense_variant			1	246926	0.000004049796295246349	0	0	0	15624	0	0	0	34292	0	0	0	9924	0	0	0	18268	0	0	0	21238	0	0	1	111668	0	0	0	6018	0	0	0	29894	0
6	157519983	rs1373672033	C	T	gnomAD Exomes	PASS	NA	p.Pro1338Leu	p.Pro1338Leu	c.4013C>T	missense_variant			1	245086	0.000004080200419444603	0	0	0	15288	0	0	0	34180	0	0	1	9890	0	0	0	18214	0	0	0	21054	0	0	0	110800	0	0	0	5952	0	0	0	29708	0
6	157519998	rs577211667	C	T	gnomAD Exomes	PASS	NA	p.Pro1343Leu	p.Pro1343Leu	c.4028C>T	missense_variant			4	244098	0.000016386861014838303	0	0	0	15116	0	0	0	34122	0	0	0	9862	0	0	0	18204	0	0	0	20942	0	0	0	110176	0	0	0	5958	0	0	4	29718	0
6	157520001	rs773119970	C	T	gnomAD Exomes	PASS	NA	p.Pro1344Leu	p.Pro1344Leu	c.4031C>T	missense_variant			4	243528	0.000016425215991590288	0	0	0	15066	0	0	0	34104	0	0	0	9846	0	0	1	18180	0	0	0	20834	0	0	3	109920	0	0	0	5934	0	0	0	29644	0
6	157520021	rs151115781	G	A	gnomAD Exomes	PASS	NA	p.Gly1351Ser	p.Gly1351Ser	c.4051G>A	missense_variant	Uncertain significance		9	235000	0.00003829787234042553	0	0	0	14194	0	0	3	33458	0	0	0	9630	0	0	1	17662	0	0	0	20034	0	0	5	105548	0	0	0	5734	0	0	0	28740	0
6	157520037	rs765570329	A	G	gnomAD Exomes	PASS	NA	p.Gln1356Arg	p.Gln1356Arg	c.4067A>G	missense_variant			1	229838	0.000004350890627311411	0	0	0	14114	0	0	0	32568	0	0	0	9462	0	0	0	17408	0	0	0	19796	0	0	1	102710	0	0	0	5656	0	0	0	28124	0
6	157520040	rs367809905	C	T	gnomAD Exomes	PASS	NA	p.Pro1357Leu	p.Pro1357Leu	c.4070C>T	missense_variant			3	228382	0.000013135886365825679	0	0	2	14032	0	0	0	32520	0	0	0	9456	0	0	0	17302	0	0	0	19654	0	0	1	101726	0	0	0	5672	0	0	0	28020	0
6	157521846	rs778062751	A	G	gnomAD Exomes	PASS	NA	p.Lys1360Arg	p.Lys1360Arg	c.4079A>G	missense_variant			1	237504	0.000004210455402856373	0	0	0	15966	0	0	0	31436	0	0	0	8858	0	0	0	17886	0	0	0	21032	0	0	0	108374	0	0	1	5718	0	0	0	28234	0
6	157521848	rs747088591	C	T	gnomAD Exomes	PASS	NA	p.Arg1361Cys	p.Arg1361Cys	c.4081C>T	missense_variant			1	240154	0.000004163994770022569	0	0	0	16008	0	0	0	32276	0	0	0	9106	0	0	0	18014	0	0	0	21130	0	0	1	109092	0	0	0	5806	0	0	0	28722	0
6	157521849	rs771056710	G	A	gnomAD Exomes	PASS	NA	p.Arg1361His	p.Arg1361His	c.4082G>A	missense_variant			1	241100	0.00000414765657403567	0	0	0	16012	0	0	0	32436	0	0	0	9220	0	0	0	18034	0	0	0	21166	0	0	1	109458	0	0	0	5816	0	0	0	28958	0
6	157521852	rs1191506489	A	G	gnomAD Exomes	PASS	NA	p.His1362Arg	p.His1362Arg	c.4085A>G	missense_variant			4	246174	0.00001624866964017321	0	0	0	16118	0	0	0	33744	0	0	0	9596	0	0	0	18244	0	0	0	21368	0	0	2	111152	0	0	0	5984	0	0	2	29968	0
6	157521854	rs1252375034	A	G	gnomAD Exomes	PASS	NA	p.Met1363Val	p.Met1363Val	c.4087A>G	missense_variant			1	246166	0.000004062299423965941	0	0	0	16104	0	0	0	33672	0	0	0	9638	0	0	1	18232	0	0	0	21388	0	0	0	111164	0	0	0	5984	0	0	0	29984	0
6	157521860	rs746412839	G	T	gnomAD Exomes	PASS	NA	p.Gly1365Cys	p.Gly1365Cys	c.4093G>T	missense_variant			1	247284	0.000004043933291276427	0	0	0	16134	0	0	0	33912	0	0	0	9750	0	0	0	18240	0	0	0	21436	0	0	1	111570	0	0	0	6012	0	0	0	30230	0
6	157521860	rs746412839	G	A	gnomAD Exomes	PASS	NA	p.Gly1365Ser	p.Gly1365Ser	c.4093G>A	missense_variant			2	247284	0.000008087866582552854	0	0	0	16134	0	0	0	33912	0	0	0	9750	0	0	0	18240	0	0	0	21436	0	0	1	111570	0	0	0	6012	0	0	1	30230	0
6	157521864	rs145012943	T	C	gnomAD Exomes	PASS	NA	p.Met1366Thr	p.Met1366Thr	c.4097T>C	missense_variant	Uncertain significance		6	248082	0.000024185551551503132	0	0	3	16160	0	0	0	34012	0	0	0	9830	0	0	0	18258	0	0	0	21478	0	0	2	112024	0	0	1	6026	0	0	0	30294	0
6	157521865	rs763386213	G	A	gnomAD Exomes	PASS	NA	p.Met1366Ile	p.Met1366Ile	c.4098G>A	missense_variant			3	249150	0.000012040939193257074	0	0	0	16174	0	0	0	34360	0	0	0	9898	0	0	0	18334	0	0	0	21496	0	0	0	112342	0	0	0	6066	0	0	3	30480	0
6	157521869	rs1423681879	G	A	gnomAD Exomes	PASS	NA	p.Gly1368Arg	p.Gly1368Arg	c.4102G>A	missense_variant			1	249172	0.000004013292023180774	0	0	0	16180	0	0	0	34324	0	0	0	9910	0	0	1	18324	0	0	0	21516	0	0	0	112382	0	0	0	6066	0	0	0	30470	0
6	157521872	rs773062339	C	T	gnomAD Exomes	PASS	NA	p.Pro1369Ser	p.Pro1369Ser	c.4105C>T	missense_variant			1	248984	0.000004016322333965235	0	0	0	16176	0	0	0	34262	0	0	0	9906	0	0	0	18314	0	0	0	21508	0	0	0	112372	0	0	0	6072	0	0	1	30374	0
6	157521876	rs1443644212	C	A	gnomAD Exomes	PASS	NA	p.Pro1370Gln	p.Pro1370Gln	c.4109C>A	missense_variant			1	249438	0.00000400901225955949	0	0	0	16194	0	0	0	34298	0	0	0	9944	0	0	0	18318	0	0	0	21558	0	0	1	112580	0	0	0	6082	0	0	0	30464	0
6	157521884	rs760245781	C	T	gnomAD Exomes	PASS	NA	p.Arg1373Cys	p.Arg1373Cys	c.4117C>T	missense_variant			1	249638	0.00000400580039897772	0	0	0	16212	0	0	1	34318	0	0	0	9958	0	0	0	18330	0	0	0	21580	0	0	0	112698	0	0	0	6074	0	0	0	30468	0
6	157521884	rs760245781	C	A	gnomAD Exomes	PASS	NA	p.Arg1373Ser	p.Arg1373Ser	c.4117C>A	missense_variant			1	249638	0.00000400580039897772	0	0	0	16212	0	0	0	34318	0	0	0	9958	0	0	0	18330	0	0	0	21580	0	0	1	112698	0	0	0	6074	0	0	0	30468	0
6	157521885	rs1049209609	G	T	gnomAD Exomes	PASS	NA	p.Arg1373Leu	p.Arg1373Leu	c.4118G>T	missense_variant			2	249802	0.000008006341022089495	0	0	0	16200	0	0	0	34336	0	0	0	9990	0	0	0	18330	0	0	0	21588	0	0	2	112764	0	0	0	6088	0	0	0	30506	0
6	157521887	rs1383243530	C	T	gnomAD Exomes	PASS	NA	p.His1374Tyr	p.His1374Tyr	c.4120C>T	missense_variant			1	250234	0.000003996259501106964	0	0	0	16218	0	0	1	34434	0	0	0	10016	0	0	0	18360	0	0	0	21604	0	0	0	112952	0	0	0	6094	0	0	0	30556	0
6	157521893	rs766030463	G	A	gnomAD Exomes	PASS	NA	p.Gly1376Ser	p.Gly1376Ser	c.4126G>A	missense_variant			1	250596	0.0000039904866797554626	0	0	0	16230	0	0	0	34496	0	0	0	10038	0	0	0	18372	0	0	0	21618	0	0	1	113142	0	0	0	6110	0	0	0	30590	0
6	157521896	rs753434703	G	A	gnomAD Exomes	PASS	NA	p.Asp1377Asn	p.Asp1377Asn	c.4129G>A	missense_variant			1	250696	0.000003988894916552319	0	0	0	16230	0	0	0	34522	0	0	0	10050	0	0	0	18378	0	0	0	21626	0	0	1	113190	0	0	0	6112	0	0	0	30588	0
6	157521900	rs759345151	T	C	gnomAD Exomes	PASS	NA	p.Met1378Thr	p.Met1378Thr	c.4133T>C	missense_variant			1	250894	0.00000398574696883943	0	0	0	16232	0	0	1	34536	0	0	0	10060	0	0	0	18384	0	0	0	21634	0	0	0	113320	0	0	0	6114	0	0	0	30614	0
6	157521901	rs765236859	G	A	gnomAD Exomes	PASS	NA	p.Met1378Ile	p.Met1378Ile	c.4134G>A	missense_variant			11	250972	0.00004382959055193408	1	0	0	16234	0	0	0	34556	0	0	0	10064	0	0	0	18386	0	0	0	21632	0	0	0	113372	0	0	0	6116	0	0	11	30612	1
6	157521906	rs1211635321	A	G	gnomAD Exomes	PASS	NA	p.Asn1380Ser	p.Asn1380Ser	c.4139A>G	missense_variant			1	251034	0.000003983524144139838	0	0	0	16238	0	0	0	34564	0	0	0	10062	0	0	0	18388	0	0	0	21636	0	0	1	113412	0	0	0	6120	0	0	0	30614	0
6	157521924	rs1272289468	A	C	gnomAD Exomes	PASS	NA	p.Gln1386Pro	p.Gln1386Pro	c.4157A>C	missense_variant		mnv	1	251252	0.000003980067820355659	0	0	0	16240	0	0	0	34574	0	0	0	10072	0	0	0	18390	0	0	0	21638	0	0	0	113590	0	0	1	6132	0	0	0	30616	0
6	157521925	rs1465308586	G	C	gnomAD Exomes	PASS	NA	p.Gln1386His	p.Gln1386His	c.4158G>C	missense_variant		mnv	1	251250	0.000003980099502487562	0	0	0	16242	0	0	0	34574	0	0	0	10072	0	0	0	18392	0	0	0	21638	0	0	0	113584	0	0	1	6132	0	0	0	30616	0
6	157521939	rs372833448	A	G	gnomAD Exomes	PASS	NA	p.Tyr1391Cys	p.Tyr1391Cys	c.4172A>G	missense_variant			4	251292	0.00001591773713448896	0	0	0	16244	0	0	0	34582	0	0	0	10074	0	0	0	18394	0	0	0	21642	0	0	3	113604	0	0	1	6136	0	0	0	30616	0
6	157521948	rs1008206119	A	G	gnomAD Exomes	PASS	NA	p.Tyr1394Cys	p.Tyr1394Cys	c.4181A>G	missense_variant			2	251276	0.000007959375348222672	0	0	0	16244	0	0	2	34582	0	0	0	10074	0	0	0	18394	0	0	0	21638	0	0	0	113596	0	0	0	6134	0	0	0	30614	0
6	157521953	rs149702962	G	A	gnomAD Exomes	PASS	NA	p.Gly1396Ser	p.Gly1396Ser	c.4186G>A	missense_variant			1	251248	0.000003980131185123862	0	0	1	16240	0	0	0	34580	0	0	0	10068	0	0	0	18392	0	0	0	21638	0	0	0	113584	0	0	0	6130	0	0	0	30616	0
6	157521954	rs1418930429	G	A	gnomAD Exomes	PASS	NA	p.Gly1396Asp	p.Gly1396Asp	c.4187G>A	missense_variant			1	251220	0.000003980574795000398	0	0	0	16230	0	0	0	34576	0	0	0	10068	0	0	0	18390	0	0	0	21638	0	0	0	113570	0	0	0	6132	0	0	1	30616	0
6	157521962	rs145516400	T	G	gnomAD Exomes	PASS	NA	p.Ser1399Ala	p.Ser1399Ala	c.4195T>G	missense_variant	Likely benign		23	251118	0.00009159040769678	0	0	2	16220	0	0	3	34572	0	0	0	10062	0	0	0	18392	0	0	0	21636	0	0	18	113494	0	0	0	6128	0	0	0	30614	0
6	157521963	rs781209005	C	T	gnomAD Exomes	PASS	NA	p.Ser1399Leu	p.Ser1399Leu	c.4196C>T	missense_variant			5	251092	0.000019913019928950346	0	0	0	16208	0	0	0	34570	0	0	0	10060	0	0	0	18392	0	0	0	21640	0	0	4	113480	0	0	0	6128	0	0	1	30614	0
6	157521968	rs140639463	C	G	gnomAD Exomes	PASS	NA	p.Pro1401Ala	p.Pro1401Ala	c.4201C>G	missense_variant	Uncertain significance		3	251060	0.000011949334820361666	0	0	0	16212	0	0	0	34570	0	0	0	10060	0	0	0	18392	0	0	0	21636	0	0	3	113454	0	0	0	6122	0	0	0	30614	0
6	157521969	rs530430137	C	T	gnomAD Exomes	PASS	NA	p.Pro1401Leu	p.Pro1401Leu	c.4202C>T	missense_variant	Uncertain significance		2	251016	0.000007967619593970106	0	0	0	16204	0	0	0	34564	0	0	0	10058	0	0	0	18388	0	0	0	21636	0	0	0	113430	0	0	1	6122	0	0	1	30614	0
6	157521972	rs769118968	A	G	gnomAD Exomes	PASS	NA	p.Asp1402Gly	p.Asp1402Gly	c.4205A>G	missense_variant			7	251002	0.000027888223998215153	0	0	0	16204	0	0	0	34566	0	0	0	10062	0	0	0	18388	0	0	0	21630	0	0	5	113422	0	0	2	6116	0	0	0	30614	0
6	157521974	rs772972321	C	T	gnomAD Exomes	PASS	NA	p.Arg1403Cys	p.Arg1403Cys	c.4207C>T	missense_variant			3	250986	0.000011952857928330664	0	0	0	16204	0	0	0	34562	0	0	0	10060	0	0	1	18388	0	0	0	21630	0	0	1	113412	0	0	0	6116	0	0	1	30614	0
6	157521975	rs144424476	G	A	gnomAD Exomes	PASS	NA	p.Arg1403His	p.Arg1403His	c.4208G>A	missense_variant			2	250886	0.000007971748124646253	0	0	0	16196	0	0	2	34562	0	0	0	10056	0	0	0	18380	0	0	0	21630	0	0	0	113336	0	0	0	6114	0	0	0	30612	0
6	157521975	rs144424476	G	T	gnomAD Exomes	PASS	NA	p.Arg1403Leu	p.Arg1403Leu	c.4208G>T	missense_variant			1	250886	0.0000039858740623231265	0	0	0	16196	0	0	0	34562	0	0	0	10056	0	0	0	18380	0	0	0	21630	0	0	0	113336	0	0	0	6114	0	0	1	30612	0
6	157521989	rs765083250	G	A	gnomAD Exomes	PASS	NA	p.Gly1408Ser	p.Gly1408Ser	c.4222G>A	missense_variant			1	250848	0.000003986477867074882	0	0	0	16188	0	0	0	34552	0	0	0	10054	0	0	0	18382	0	0	0	21618	0	0	1	113330	0	0	0	6110	0	0	0	30614	0
6	157521998	rs775556116	C	A	gnomAD Exomes	PASS	NA	p.Pro1411Thr	p.Pro1411Thr	c.4231C>A	missense_variant			1	250764	0.000003987813242730217	0	0	0	16180	0	0	0	34546	0	0	0	10050	0	0	0	18380	0	0	0	21616	0	0	1	113268	0	0	0	6110	0	0	0	30614	0
6	157521999	rs1258284323	C	T	gnomAD Exomes	PASS	NA	p.Pro1411Leu	p.Pro1411Leu	c.4232C>T	missense_variant			1	250686	0.000003989054035725968	0	0	0	16172	0	0	0	34548	0	0	0	10044	0	0	0	18374	0	0	0	21602	0	0	1	113228	0	0	0	6108	0	0	0	30610	0
6	157522005	rs751387548	C	T	gnomAD Exomes	PASS	NA	p.Pro1413Leu	p.Pro1413Leu	c.4238C>T	missense_variant			7	250712	0.00002792048246593701	0	0	0	16168	0	0	0	34552	0	0	0	10046	0	0	0	18380	0	0	0	21600	0	0	0	113240	0	0	0	6112	0	0	7	30614	0
6	157522022	rs745566888	A	G	gnomAD Exomes	PASS	NA	p.Met1419Val	p.Met1419Val	c.4255A>G	missense_variant	Likely benign		28	250466	0.00011179162041953798	0	0	0	16148	0	0	23	34532	0	0	0	10028	0	0	0	18380	0	0	0	21586	0	0	5	113082	0	0	0	6104	0	0	0	30606	0
6	157522026		A	G	gnomAD Exomes	PASS	NA	p.Gln1420Arg	p.Gln1420Arg	c.4259A>G	missense_variant			1	250220	0.0000039964830948765085	0	0	0	16100	0	0	0	34524	0	0	0	10022	0	0	0	18374	0	0	0	21560	0	0	0	112930	0	0	0	6104	0	0	1	30606	0
6	157522032	rs1453652388	C	T	gnomAD Exomes	PASS	NA	p.Pro1422Leu	p.Pro1422Leu	c.4265C>T	missense_variant			1	249926	0.000004001184350567768	0	0	0	16068	0	0	1	34524	0	0	0	9996	0	0	0	18386	0	0	0	21512	0	0	0	112756	0	0	0	6100	0	0	0	30584	0
6	157522037	rs1376702390	C	G	gnomAD Exomes	PASS	NA	p.Gln1424Glu	p.Gln1424Glu	c.4270C>G	missense_variant			1	249870	0.000004002081082162724	0	0	0	16066	0	0	1	34516	0	0	0	10002	0	0	0	18382	0	0	0	21500	0	0	0	112732	0	0	0	6098	0	0	0	30574	0
6	157522040	rs780408339	A	G	gnomAD Exomes	PASS	NA	p.Ile1425Val	p.Ile1425Val	c.4273A>G	missense_variant			8	250042	0.000031994624903016295	0	0	0	16070	0	0	8	34528	0	0	0	10008	0	0	0	18384	0	0	0	21524	0	0	0	112834	0	0	0	6106	0	0	0	30588	0
6	157522050	rs755473951	A	T	gnomAD Exomes	PASS	NA	p.His1428Leu	p.His1428Leu	c.4283A>T	missense_variant			1	249830	0.000004002721850858584	0	0	0	16052	0	0	0	34506	0	0	0	10006	0	0	0	18382	0	0	0	21494	0	0	0	112712	0	0	0	6094	0	0	1	30584	0
6	157522051	rs917868982	C	A	gnomAD Exomes	PASS	NA	p.His1428Gln	p.His1428Gln	c.4284C>A	missense_variant			5	249580	0.000020033656542992227	0	0	0	16018	0	0	5	34494	0	0	0	9992	0	0	0	18378	0	0	0	21478	0	0	0	112558	0	0	0	6090	0	0	0	30572	0
6	157522052	rs779375711	G	A	gnomAD Exomes	PASS	NA	p.Gly1429Arg	p.Gly1429Arg	c.4285G>A	missense_variant			5	249838	0.000020012968403525485	0	0	0	16048	0	0	0	34508	0	0	0	10010	0	0	0	18384	0	0	0	21502	0	0	4	112706	0	0	0	6098	0	0	1	30582	0
6	157522059	rs770643408	C	T	gnomAD Exomes	PASS	NA	p.Pro1431Leu	p.Pro1431Leu	c.4292C>T	missense_variant			3	249954	0.000012002208406346767	0	0	0	16072	0	0	1	34510	0	0	0	10000	0	0	0	18376	0	0	0	21526	0	0	1	112788	0	0	0	6096	0	0	1	30586	0
6	157522069	rs745359242	G	C	gnomAD Exomes	PASS	NA	p.Met1434Ile	p.Met1434Ile	c.4302G>C	missense_variant			2	250212	0.000007993221747957732	0	0	0	16072	0	0	0	34520	0	0	0	10018	0	0	0	18382	0	0	0	21534	0	0	1	112984	0	0	0	6100	0	0	1	30602	0
6	157522069	rs745359242	G	A	gnomAD Exomes	PASS	NA	p.Met1434Ile	p.Met1434Ile	c.4302G>A	missense_variant			1	250212	0.000003996610873978866	0	0	0	16072	0	0	0	34520	0	0	0	10018	0	0	0	18382	0	0	0	21534	0	0	0	112984	0	0	0	6100	0	0	1	30602	0
6	157522073	rs141461351	G	A	gnomAD Exomes	PASS	NA	p.Gly1436Ser	p.Gly1436Ser	c.4306G>A	missense_variant	Likely benign		19	250166	0.00007594956948586138	0	0	0	16078	0	0	3	34530	0	0	3	10012	0	0	5	18388	0	0	0	21528	0	0	8	112942	0	0	0	6096	0	0	0	30592	0
6	157522076	rs376207220	G	A	gnomAD Exomes	PASS	NA	p.Gly1437Ser	p.Gly1437Ser	c.4309G>A	missense_variant			16	250206	0.000063947307418687	0	0	2	16076	0	0	2	34532	0	0	0	10018	0	0	4	18386	0	0	0	21550	0	0	1	112948	0	0	0	6098	0	0	7	30598	0
6	157522077		G	C	gnomAD Exomes	PASS	NA	p.Gly1437Ala	p.Gly1437Ala	c.4310G>C	missense_variant			1	250170	0.000003997281848343126	0	0	0	16078	0	0	0	34532	0	0	0	10020	0	0	0	18384	0	0	0	21544	0	0	1	112912	0	0	0	6100	0	0	0	30600	0
6	157522080	rs370889837	C	T	gnomAD Exomes	PASS	NA	p.Pro1438Leu	p.Pro1438Leu	c.4313C>T	missense_variant			47	250304	0.00018777166964970595	0	0	0	16090	0	0	45	34544	0	0	0	10026	0	0	1	18390	0	0	0	21566	0	0	1	112984	0	0	0	6104	0	0	0	30600	0
6	157522082	rs761599931	C	A	gnomAD Exomes	PASS	NA	p.Leu1439Met	p.Leu1439Met	c.4315C>A	missense_variant			2	250482	0.00000798460568024848	0	0	0	16122	0	0	0	34550	0	0	0	10028	0	0	0	18388	0	0	0	21590	0	0	1	113102	0	0	1	6102	0	0	0	30600	0
6	157522091	rs750713205	T	C	gnomAD Exomes	PASS	NA	p.Ser1442Pro	p.Ser1442Pro	c.4324T>C	missense_variant			2	250660	0.000007978935609989627	0	0	0	16178	0	0	2	34544	0	0	0	10040	0	0	0	18390	0	0	0	21600	0	0	0	113206	0	0	0	6102	0	0	0	30600	0
6	157522098	rs1305457851	G	C	gnomAD Exomes	PASS	NA	p.Ser1444Thr	p.Ser1444Thr	c.4331G>C	missense_variant			1	250812	0.000003987050061400571	0	0	0	16198	0	0	0	34550	0	0	0	10050	0	0	0	18386	0	0	0	21612	0	0	1	113296	0	0	0	6110	0	0	0	30610	0
6	157522116	rs779570779	A	G	gnomAD Exomes	PASS	NA	p.Asn1450Ser	p.Asn1450Ser	c.4349A>G	missense_variant			1	250990	0.000003984222478983226	0	0	0	16236	0	0	0	34564	0	0	0	10054	0	0	0	18388	0	0	0	21628	0	0	0	113396	0	0	0	6114	0	0	1	30610	0
6	157522130	rs758892744	C	T	gnomAD Exomes	PASS	NA	p.Arg1455Cys	p.Arg1455Cys	c.4363C>T	missense_variant			2	251046	0.000007966667463333413	0	0	0	16240	0	0	0	34568	0	0	0	10058	0	0	0	18388	0	0	0	21630	0	0	1	113440	0	0	0	6112	0	0	1	30610	0
6	157522131	rs780970034	G	A	gnomAD Exomes	PASS	NA	p.Arg1455His	p.Arg1455His	c.4364G>A	missense_variant			1	250978	0.000003984412976436181	0	0	0	16242	0	0	0	34558	0	0	0	10050	0	0	0	18388	0	0	1	21622	0	0	0	113398	0	0	0	6106	0	0	0	30614	0
6	157522136	rs775015868	G	T	gnomAD Exomes	PASS	NA	p.Asp1457Tyr	p.Asp1457Tyr	c.4369G>T	missense_variant			1	251104	0.0000039824136612718235	0	0	0	16252	0	0	0	34576	0	0	0	10050	0	0	0	18392	0	0	0	21636	0	0	1	113470	0	0	0	6114	0	0	0	30614	0
6	157522137	rs748759595	A	T	gnomAD Exomes	PASS	NA	p.Asp1457Val	p.Asp1457Val	c.4370A>T	missense_variant			1	251112	0.000003982286788365351	0	0	0	16250	0	0	0	34576	0	0	0	10050	0	0	0	18390	0	0	0	21634	0	0	0	113486	0	0	0	6112	0	0	1	30614	0
6	157522148	rs1040995163	C	A	gnomAD Exomes	PASS	NA	p.Pro1461Thr	p.Pro1461Thr	c.4381C>A	missense_variant			3	251056	0.000011949525205531833	0	0	0	16254	0	0	0	34572	0	0	0	10046	0	0	0	18386	0	0	0	21620	0	0	1	113456	0	0	1	6118	0	0	1	30604	0
6	157522152	rs373500669	A	G	gnomAD Exomes	PASS	NA	p.Tyr1462Cys	p.Tyr1462Cys	c.4385A>G	missense_variant			2	251020	0.000007967492630069318	0	0	2	16254	0	0	0	34564	0	0	0	10048	0	0	0	18388	0	0	0	21624	0	0	0	113416	0	0	0	6118	0	0	0	30608	0
6	157522166	rs1461829455	G	A	gnomAD Exomes	PASS	NA	p.Gly1467Ser	p.Gly1467Ser	c.4399G>A	missense_variant			1	250922	0.000003985302205466241	0	0	0	16222	0	0	0	34564	0	0	0	10044	0	0	1	18388	0	0	0	21626	0	0	0	113358	0	0	0	6112	0	0	0	30608	0
6	157522169	rs1368764248	C	T	gnomAD Exomes	PASS	NA	p.Pro1468Ser	p.Pro1468Ser	c.4402C>T	missense_variant			1	250980	0.000003984381225595665	0	0	0	16238	0	0	0	34566	0	0	0	10048	0	0	0	18388	0	0	0	21634	0	0	1	113388	0	0	0	6116	0	0	0	30602	0
6	157522173	rs760906582	G	C	gnomAD Exomes	PASS	NA	p.Gly1469Ala	p.Gly1469Ala	c.4406G>C	missense_variant			1	251006	0.0000039839685107128915	0	0	0	16244	0	0	0	34564	0	0	0	10048	0	0	0	18386	0	0	0	21624	0	0	0	113418	0	0	0	6116	0	0	1	30606	0
6	157522173	rs760906582	G	A	gnomAD Exomes	PASS	NA	p.Gly1469Asp	p.Gly1469Asp	c.4406G>A	missense_variant			1	251006	0.0000039839685107128915	0	0	0	16244	0	0	0	34564	0	0	0	10048	0	0	0	18386	0	0	1	21624	0	0	0	113418	0	0	0	6116	0	0	0	30606	0
6	157522175	rs977397943	G	A	gnomAD Exomes	PASS	NA	p.Gly1470Ser	p.Gly1470Ser	c.4408G>A	missense_variant			2	250932	0.000007970286770918018	0	0	0	16240	0	0	1	34564	0	0	0	10046	0	0	0	18388	0	0	0	21616	0	0	1	113362	0	0	0	6118	0	0	0	30598	0
6	157522188	rs370838091	C	T	gnomAD Exomes	PASS	NA	p.Ala1474Val	p.Ala1474Val	c.4421C>T	missense_variant	Uncertain significance		3	251096	0.00001194762162678816	0	0	0	16252	0	0	0	34564	0	0	0	10052	0	0	0	18394	0	0	0	21622	0	0	1	113496	0	0	0	6124	0	0	2	30592	0
6	157522190	rs765827636	C	T	gnomAD Exomes	PASS	NA	p.Pro1475Ser	p.Pro1475Ser	c.4423C>T	missense_variant			20	251174	0.00007962607594735125	0	0	0	16252	0	0	20	34568	0	0	0	10062	0	0	0	18394	0	0	0	21630	0	0	0	113532	0	0	0	6126	0	0	0	30610	0
6	157522193	rs1467542976	C	T	gnomAD Exomes	PASS	NA	p.Pro1476Ser	p.Pro1476Ser	c.4426C>T	missense_variant			1	251264	0.000003979877738155884	0	0	0	16248	0	0	0	34572	0	0	0	10064	0	0	0	18394	0	0	0	21638	0	0	0	113608	0	0	0	6130	0	0	1	30610	0
6	157522197	rs758804576	A	G	gnomAD Exomes	PASS	NA	p.Tyr1477Cys	p.Tyr1477Cys	c.4430A>G	missense_variant			1	251284	0.000003979560974833256	0	0	0	16254	0	0	0	34572	0	0	0	10070	0	0	0	18394	0	0	0	21630	0	0	1	113620	0	0	0	6130	0	0	0	30614	0
6	157522200	rs778160923	C	T	gnomAD Exomes	PASS	NA	p.Pro1478Leu	p.Pro1478Leu	c.4433C>T	missense_variant			1	251280	0.000003979624323463865	0	0	0	16254	0	0	0	34578	0	0	0	10066	0	0	0	18392	0	0	0	21636	0	0	0	113612	0	0	0	6128	0	0	1	30614	0
6	157522205	rs142788313	A	G	gnomAD Exomes	PASS	NA	p.Met1480Val	p.Met1480Val	c.4438A>G	missense_variant			12	251364	0.00004773953310736621	0	0	11	16256	0	0	1	34582	0	0	0	10070	0	0	0	18394	0	0	0	21644	0	0	0	113670	0	0	0	6136	0	0	0	30612	0
6	157522215	rs1050569986	C	T	gnomAD Exomes	PASS	NA	p.Thr1483Ile	p.Thr1483Ile	c.4448C>T	missense_variant			1	251374	0.000003978136163644609	0	0	0	16254	0	0	0	34584	0	0	0	10068	0	0	0	18394	0	0	0	21640	0	0	1	113684	0	0	0	6136	0	0	0	30614	0
6	157522223	rs34870395	A	T	gnomAD Exomes	PASS	NA	p.Met1486Leu	p.Met1486Leu	c.4456A>T	missense_variant	Benign		913	251412	0.0036314893481615832	16	0	816	16246	16	0	76	34590	0	0	0	10070	0	0	0	18394	0	0	0	21646	0	0	11	113712	0	0	9	6138	0	0	1	30616	0
6	157522224	rs138181857	T	C	gnomAD Exomes	PASS	NA	p.Met1486Thr	p.Met1486Thr	c.4457T>C	missense_variant			6	251420	0.000023864449924429243	0	0	3	16252	0	0	0	34588	0	0	0	10070	0	0	0	18394	0	0	0	21646	0	0	3	113716	0	0	0	6138	0	0	0	30616	0
6	157522225	rs1391970327	G	C	gnomAD Exomes	PASS	NA	p.Met1486Ile	p.Met1486Ile	c.4458G>C	missense_variant			1	251406	0.000003977629809948848	0	0	0	16250	0	0	0	34590	0	0	0	10068	0	0	0	18394	0	0	0	21642	0	0	1	113710	0	0	0	6136	0	0	0	30616	0
6	157522229	rs768210321	G	A	gnomAD Exomes	PASS	NA	p.Val1488Ile	p.Val1488Ile	c.4462G>A	missense_variant			1	251406	0.000003977629809948848	0	0	0	16248	0	0	0	34590	0	0	0	10072	0	0	0	18394	0	0	0	21642	0	0	1	113708	0	0	0	6136	0	0	0	30616	0
6	157522229	rs768210321	G	T	gnomAD Exomes	PASS	NA	p.Val1488Leu	p.Val1488Leu	c.4462G>T	missense_variant			3	251406	0.000011932889429846543	0	0	0	16248	0	0	0	34590	0	0	0	10072	0	0	0	18394	0	0	0	21642	0	0	3	113708	0	0	0	6136	0	0	0	30616	0
6	157522235	rs1346882502	G	A	gnomAD Exomes	PASS	NA	p.Asp1490Asn	p.Asp1490Asn	c.4468G>A	missense_variant			1	251398	0.000003977756386287878	0	0	0	16248	0	0	0	34590	0	0	0	10072	0	0	0	18394	0	0	0	21640	0	0	1	113702	0	0	0	6136	0	0	0	30616	0
6	157522245		T	A	gnomAD Exomes	PASS	NA	p.Ile1493Lys	p.Ile1493Lys	c.4478T>A	missense_variant			1	251390	0.000003977882970683003	0	0	0	16250	0	0	0	34586	0	0	0	10072	0	0	0	18394	0	0	0	21648	0	0	1	113686	0	0	0	6138	0	0	0	30616	0
6	157522253	rs1340183572	G	A	gnomAD Exomes	PASS	NA	p.Glu1496Lys	p.Glu1496Lys	c.4486G>A	missense_variant	Uncertain significance		1	251362	0.000003978326079518781	0	0	0	16246	0	0	0	34582	0	0	0	10068	0	0	0	18394	0	0	0	21646	0	0	1	113676	0	0	0	6136	0	0	0	30614	0
6	157522257	rs1295527965	G	A	gnomAD Exomes	PASS	NA	p.Ser1497Asn	p.Ser1497Asn	c.4490G>A	missense_variant			2	251356	0.000007956842088511912	0	0	0	16250	0	0	0	34586	0	0	0	10066	0	0	2	18394	0	0	0	21640	0	0	0	113666	0	0	0	6138	0	0	0	30616	0
6	157522274	rs567836947	G	A	gnomAD Exomes	PASS	NA	p.Val1503Ile	p.Val1503Ile	c.4507G>A	missense_variant			36	251252	0.00014328244153280373	0	0	0	16240	0	0	0	34584	0	0	0	10060	0	0	35	18394	0	0	0	21636	0	0	0	113592	0	0	0	6132	0	0	1	30614	0
6	157522283	rs1285642669	C	T	gnomAD Exomes	PASS	NA	p.Arg1506Cys	p.Arg1506Cys	c.4516C>T	missense_variant			1	251268	0.000003979814381457249	0	0	0	16240	0	0	0	34582	0	0	0	10066	0	0	0	18394	0	0	0	21630	0	0	1	113608	0	0	0	6132	0	0	0	30616	0
6	157522295	rs1261779311	A	G	gnomAD Exomes	PASS	NA	p.Met1510Val	p.Met1510Val	c.4528A>G	missense_variant			1	251260	0.000003979941096871766	0	0	1	16244	0	0	0	34584	0	0	0	10060	0	0	0	18394	0	0	0	21634	0	0	0	113600	0	0	0	6128	0	0	0	30616	0
6	157522297	rs1475351276	G	A	gnomAD Exomes	PASS	NA	p.Met1510Ile	p.Met1510Ile	c.4530G>A	missense_variant			2	251180	0.00000796241738991958	0	0	0	16244	0	0	0	34584	0	0	0	10058	0	0	0	18390	0	0	0	21614	0	0	0	113550	0	0	0	6126	0	0	2	30614	0
6	157522298	rs1189546002	T	C	gnomAD Exomes	PASS	NA	p.Ser1511Pro	p.Ser1511Pro	c.4531T>C	missense_variant			1	251208	0.000003980764943791599	0	0	0	16242	0	0	1	34582	0	0	0	10060	0	0	0	18392	0	0	0	21620	0	0	0	113570	0	0	0	6130	0	0	0	30612	0
6	157522299	rs867707366	C	T	gnomAD Exomes	PASS	NA	p.Ser1511Leu	p.Ser1511Leu	c.4532C>T	missense_variant			1	251192	0.0000039810185037740056	0	0	0	16242	0	0	0	34580	0	0	0	10060	0	0	0	18392	0	0	0	21612	0	0	1	113564	0	0	0	6128	0	0	0	30614	0
6	157522313	rs752856754	A	G	gnomAD Exomes	PASS	NA	p.Met1516Val	p.Met1516Val	c.4546A>G	missense_variant			1	251208	0.000003980764943791599	0	0	0	16244	0	0	0	34580	0	0	0	10062	0	0	0	18390	0	0	0	21616	0	0	1	113572	0	0	0	6132	0	0	0	30612	0
6	157522322	rs1359930751	A	G	gnomAD Exomes	PASS	NA	p.Ile1519Val	p.Ile1519Val	c.4555A>G	missense_variant			1	251150	0.000003981684252438781	0	0	0	16244	0	0	0	34580	0	0	0	10058	0	0	0	18392	0	0	0	21616	0	0	0	113518	0	0	0	6130	0	0	1	30612	0
6	157522322	rs1359930751	A	T	gnomAD Exomes	PASS	NA	p.Ile1519Phe	p.Ile1519Phe	c.4555A>T	missense_variant			3	251150	0.000011945052757316345	0	0	0	16244	0	0	0	34580	0	0	0	10058	0	0	0	18392	0	0	0	21616	0	0	3	113518	0	0	0	6130	0	0	0	30612	0
6	157522328	rs542516057	C	T	gnomAD Exomes	PASS	NA	p.Arg1521Cys	p.Arg1521Cys	c.4561C>T	missense_variant			4	251098	0.000015930035285028156	0	0	2	16246	0	0	0	34572	0	0	0	10058	0	0	0	18392	0	0	0	21576	0	0	2	113520	0	0	0	6128	0	0	0	30606	0
6	157522329	rs1244601527	G	A	gnomAD Exomes	PASS	NA	p.Arg1521His	p.Arg1521His	c.4562G>A	missense_variant			2	251018	0.000007967556111513915	0	0	0	16244	0	0	0	34574	0	0	0	10058	0	0	0	18392	0	0	0	21546	0	0	2	113478	0	0	0	6126	0	0	0	30600	0
6	157522331	rs1280483856	C	A	gnomAD Exomes	PASS	NA	p.Pro1522Thr	p.Pro1522Thr	c.4564C>A	missense_variant			1	251126	0.000003982064780229845	0	0	0	16250	0	0	1	34576	0	0	0	10062	0	0	0	18390	0	0	0	21592	0	0	0	113532	0	0	0	6128	0	0	0	30596	0
6	157522335	rs1353499186	C	G	gnomAD Exomes	PASS	NA	p.Pro1523Arg	p.Pro1523Arg	c.4568C>G	missense_variant			1	251126	0.000003982064780229845	0	0	0	16254	0	0	0	34574	0	0	0	10066	0	0	0	18392	0	0	0	21578	0	0	1	113530	0	0	0	6122	0	0	0	30610	0
6	157522341	rs757628046	C	T	gnomAD Exomes	PASS	NA	p.Pro1525Leu	p.Pro1525Leu	c.4574C>T	missense_variant			7	251102	0.00002787711766533122	0	0	6	16248	0	0	0	34568	0	0	0	10066	0	0	0	18392	0	0	0	21566	0	0	1	113532	0	0	0	6126	0	0	0	30604	0
6	157522353	rs570186838	C	T	gnomAD Exomes	PASS	NA	p.Thr1529Met	p.Thr1529Met	c.4586C>T	missense_variant			15	251140	0.000059727641952695706	0	0	0	16252	0	0	0	34572	0	0	0	10066	0	0	0	18392	0	0	0	21568	0	0	13	113574	0	0	2	6124	0	0	0	30592	0
6	157522356	rs1441455233	C	T	gnomAD Exomes	PASS	NA	p.Pro1530Leu	p.Pro1530Leu	c.4589C>T	missense_variant			1	251178	0.0000039812403952575465	0	0	0	16254	0	0	0	34572	0	0	0	10060	0	0	1	18390	0	0	0	21580	0	0	0	113592	0	0	0	6130	0	0	0	30600	0
6	157522376	rs370174322	A	G	gnomAD Exomes	PASS	NA	p.Ile1537Val	p.Ile1537Val	c.4609A>G	missense_variant			1	251264	0.000003979877738155884	0	0	0	16254	0	0	0	34572	0	0	0	10072	0	0	0	18392	0	0	0	21590	0	0	1	113650	0	0	0	6134	0	0	0	30600	0
6	157522377	rs1379779039	T	A	gnomAD Exomes	PASS	NA	p.Ile1537Asn	p.Ile1537Asn	c.4610T>A	missense_variant			1	251286	0.000003979529301274246	0	0	1	16254	0	0	0	34574	0	0	0	10076	0	0	0	18392	0	0	0	21596	0	0	0	113652	0	0	0	6138	0	0	0	30604	0
6	157522386	rs762698567	C	T	gnomAD Exomes	PASS	NA	p.Ala1540Val	p.Ala1540Val	c.4619C>T	missense_variant	Conflicting interpretations of pathogenicity		4	251254	0.00001592014455491256	0	0	0	16256	0	0	1	34568	0	0	0	10074	0	0	0	18392	0	0	0	21574	0	0	1	113646	0	0	0	6136	0	0	2	30608	0
6	157522388	rs746048984	C	T	gnomAD Exomes	PASS	NA	p.Pro1541Ser	p.Pro1541Ser	c.4621C>T	missense_variant			2	251298	0.00000795867854101505	0	0	0	16256	0	0	2	34578	0	0	0	10078	0	0	0	18390	0	0	0	21586	0	0	0	113662	0	0	0	6138	0	0	0	30610	0
6	157522398	rs758724418	C	T	gnomAD Exomes	PASS	NA	p.Ala1544Val	p.Ala1544Val	c.4631C>T	missense_variant			3	251320	0.000011936972783702053	0	0	0	16254	0	0	0	34580	0	0	0	10078	0	0	1	18394	0	0	0	21580	0	0	1	113688	0	0	0	6134	0	0	1	30612	0
6	157522410	rs1235911089	G	A	gnomAD Exomes	PASS	NA	p.Arg1548His	p.Arg1548His	c.4643G>A	missense_variant			2	251294	0.000007958805224159749	0	0	0	16250	0	0	0	34576	0	0	1	10076	0	0	0	18392	0	0	0	21570	0	0	0	113684	0	0	0	6134	0	0	1	30612	0
6	157522413	rs1277541274	C	T	gnomAD Exomes	PASS	NA	p.Ser1549Phe	p.Ser1549Phe	c.4646C>T	missense_variant			1	251362	0.000003978326079518781	0	0	0	16256	0	0	0	34578	0	0	0	10078	0	0	0	18394	0	0	0	21614	0	0	1	113700	0	0	0	6132	0	0	0	30610	0
6	157522422	rs367764610	A	G	gnomAD Exomes	PASS	NA	p.Asn1552Ser	p.Asn1552Ser	c.4655A>G	missense_variant			1	251378	0.000003978072862382547	0	0	1	16256	0	0	0	34582	0	0	0	10078	0	0	0	18394	0	0	0	21616	0	0	0	113708	0	0	0	6136	0	0	0	30608	0
6	157522424	rs774777278	C	T	gnomAD Exomes	PASS	NA	p.Arg1553Cys	p.Arg1553Cys	c.4657C>T	missense_variant			6	251366	0.00002386957663327578	0	0	0	16256	0	0	2	34584	0	0	0	10080	0	0	0	18394	0	0	0	21606	0	0	3	113706	0	0	1	6134	0	0	0	30606	0
6	157522425	rs762211408	G	A	gnomAD Exomes	PASS	NA	p.Arg1553His	p.Arg1553His	c.4658G>A	missense_variant			8	251322	0.00003183167410732049	0	0	0	16254	0	0	0	34578	0	0	0	10080	0	0	0	18394	0	0	3	21580	0	0	5	113694	0	0	0	6136	0	0	0	30606	0
6	157522427	rs767808574	A	C	gnomAD Exomes	PASS	NA	p.Met1554Leu	p.Met1554Leu	c.4660A>C	missense_variant			1	251388	0.000003977914618040638	0	0	0	16256	0	0	0	34582	0	0	0	10080	0	0	0	18394	0	0	0	21618	0	0	1	113718	0	0	0	6134	0	0	0	30606	0
6	157522436	rs750814930	A	G	gnomAD Exomes	PASS	NA	p.Ser1557Gly	p.Ser1557Gly	c.4669A>G	missense_variant			1	251370	0.000003978199466921272	0	0	0	16256	0	0	1	34578	0	0	0	10080	0	0	0	18394	0	0	0	21614	0	0	0	113716	0	0	0	6128	0	0	0	30604	0
6	157522455	rs1455506883	C	T	gnomAD Exomes	PASS	NA	p.Pro1563Leu	p.Pro1563Leu	c.4688C>T	missense_variant			3	251300	0.00001193792280143255	0	0	0	16252	0	0	0	34564	0	0	0	10070	0	0	0	18394	0	0	0	21618	0	0	3	113688	0	0	0	6128	0	0	0	30586	0
6	157522460	rs139214813	A	G	gnomAD Exomes	PASS	NA	p.Met1565Val	p.Met1565Val	c.4693A>G	missense_variant			12	251288	0.000047753971538632965	0	0	0	16256	0	0	2	34552	0	0	0	10072	0	0	0	18394	0	0	0	21614	0	0	3	113700	0	0	1	6130	0	0	6	30570	0
6	157522481	rs1168651010	C	A	gnomAD Exomes	PASS	NA	p.Pro1572Thr	p.Pro1572Thr	c.4714C>A	missense_variant			1	250842	0.000003986573221390357	0	0	0	16248	0	0	0	34492	0	0	0	10044	0	0	0	18390	0	0	0	21580	0	0	0	113504	0	0	0	6104	0	0	1	30480	0
6	157522485	rs777745107	C	T	gnomAD Exomes	PASS	NA	p.Thr1573Met	p.Thr1573Met	c.4718C>T	missense_variant			12	250730	0.00004786024807561919	0	0	0	16242	0	0	0	34468	0	0	0	10036	0	0	0	18388	0	0	0	21584	0	0	10	113450	0	0	2	6094	0	0	0	30468	0
6	157522491	rs781086610	C	G	gnomAD Exomes	PASS	NA	p.Pro1575Arg	p.Pro1575Arg	c.4724C>G	missense_variant			4	250680	0.00001595659805329504	0	0	0	16246	0	0	0	34454	0	0	0	10046	0	0	4	18386	0	0	0	21558	0	0	0	113422	0	0	0	6096	0	0	0	30472	0
6	157522508	rs1329932861	G	A	gnomAD Exomes	PASS	NA	p.Gly1581Arg	p.Gly1581Arg	c.4741G>A	missense_variant	Uncertain significance		1	248538	0.000004023529601107276	0	0	0	16208	0	0	0	34312	0	0	0	9828	0	0	0	18340	0	0	1	21386	0	0	0	112356	0	0	0	6048	0	0	0	30060	0
6	157522509	rs944809709	G	A	gnomAD Exomes	PASS	NA	p.Gly1581Glu	p.Gly1581Glu	c.4742G>A	missense_variant			1	248466	0.000004024695531783021	0	0	0	16202	0	0	1	34318	0	0	0	9798	0	0	0	18344	0	0	0	21412	0	0	0	112320	0	0	0	6040	0	0	0	30032	0
6	157522512	rs1252761521	C	T	gnomAD Exomes	PASS	NA	p.Pro1582Leu	p.Pro1582Leu	c.4745C>T	missense_variant			1	248170	0.000004029495910061651	0	0	0	16212	0	0	0	34306	0	0	0	9776	0	0	0	18348	0	0	0	21388	0	0	1	112124	0	0	0	6032	0	0	0	29984	0
6	157522524	rs770072973	C	A	gnomAD Exomes	PASS	NA	p.Pro1586Gln	p.Pro1586Gln	c.4757C>A	missense_variant			4	242354	0.000016504782260660026	0	0	0	16138	0	0	0	33628	0	0	0	9202	0	0	0	18214	0	0	0	21010	0	0	0	109594	0	0	0	5854	0	0	4	28714	0
6	157522526	rs775920998	C	T	gnomAD Exomes	PASS	NA	p.Pro1587Ser	p.Pro1587Ser	c.4759C>T	missense_variant			1	241932	0.000004133392854190434	0	0	0	16130	0	0	0	33544	0	0	0	9172	0	0	1	18206	0	0	0	20952	0	0	0	109454	0	0	0	5840	0	0	0	28634	0
6	157522532	rs1273529067	A	G	gnomAD Exomes	PASS	NA	p.Ile1589Val	p.Ile1589Val	c.4765A>G	missense_variant			4	237996	0.000016807005159750584	0	0	2	16090	0	0	1	33122	0	0	0	8764	0	0	0	18106	0	0	0	20774	0	0	1	107804	0	0	0	5754	0	0	0	27582	0
6	157522541	rs976192470	G	A	gnomAD Exomes	PASS	NA	p.Glu1592Lys	p.Glu1592Lys	c.4774G>A	missense_variant	Uncertain significance		1	231316	0.000004323090490930156	0	0	0	15988	0	0	0	31900	0	0	0	8152	0	0	0	17902	0	0	0	20408	0	0	1	105342	0	0	0	5550	0	0	0	26074	0
6	157522556	rs1265377330	C	T	gnomAD Exomes	PASS	NA	p.Pro1597Ser	p.Pro1597Ser	c.4789C>T	missense_variant			2	217528	0.000009194218675296973	0	0	0	15728	0	0	0	29526	0	0	0	6854	0	0	0	17446	0	0	0	19564	0	0	1	100186	0	0	1	5164	0	0	0	23060	0
6	157522565	rs1193991138	G	A	gnomAD Exomes	PASS	NA	p.Val1600Ile	p.Val1600Ile	c.4798G>A	missense_variant			1	203822	0.000004906241720717097	0	0	0	15542	0	0	0	26480	0	0	0	5702	0	0	0	16936	0	0	0	18764	0	0	1	95606	0	0	0	4762	0	0	0	20030	0
6	157522578	rs1476952813	A	G	gnomAD Exomes	PASS	NA	p.Gln1604Arg	p.Gln1604Arg	c.4811A>G	missense_variant			1	187390	0.000005336464058914563	0	0	0	15192	0	0	0	22664	0	0	0	4426	0	0	1	16228	0	0	0	17748	0	0	0	90226	0	0	0	4346	0	0	0	16560	0
6	157522596	rs1463476361	G	A	gnomAD Exomes	PASS	NA	p.Arg1610Lys	p.Arg1610Lys	c.4829G>A	missense_variant			1	173924	0.000005749637772820313	0	0	0	14712	0	0	0	19868	0	0	0	3530	0	0	0	15492	0	0	0	16954	0	0	1	85124	0	0	0	3966	0	0	0	14278	0
6	157522599	rs762183842	G	A	gnomAD Exomes	PASS	NA	p.Arg1611Gln	p.Arg1611Gln	c.4832G>A	missense_variant	Likely benign		3	173204	0.000017320616152051916	0	0	0	14664	0	0	0	19866	0	0	0	3502	0	0	1	15500	0	0	0	16884	0	0	1	84672	0	0	1	3954	0	0	0	14162	0
6	157522620	rs984561078	T	A	gnomAD Exomes	PASS	NA	p.Ile1618Asn	p.Ile1618Asn	c.4853T>A	missense_variant			1	163780	0.000006105751618024179	0	0	0	13980	0	0	0	17552	0	0	0	3224	0	0	0	14624	0	0	0	16628	0	0	1	81148	0	0	0	3696	0	0	0	12928	0
6	157525012	rs1022849043	C	T	gnomAD Exomes	PASS	NA	p.Ala1623Val	p.Ala1623Val	c.4868C>T	missense_variant			1	251468	0.000003976649116388566	0	0	0	16256	0	0	0	34592	0	0	0	10080	0	0	0	18394	0	0	0	21644	0	0	1	113750	0	0	0	6140	0	0	0	30612	0
6	157525018	rs544895806	G	A	gnomAD Exomes	PASS	NA	p.Arg1625His	p.Arg1625His	c.4874G>A	missense_variant			2	251486	0.000007952728978949126	0	0	1	16256	0	0	0	34592	0	0	0	10080	0	0	0	18394	0	0	0	21648	0	0	1	113764	0	0	0	6140	0	0	0	30612	0
6	157525060	rs1215965074	C	T	gnomAD Exomes	PASS	NA	p.Thr1639Met	p.Thr1639Met	c.4916C>T	missense_variant			1	251490	0.00000397630124458229	0	0	0	16256	0	0	0	34592	0	0	0	10080	0	0	0	18394	0	0	0	21648	0	0	1	113764	0	0	0	6140	0	0	0	30616	0
6	157525077	rs1484341574	A	G	gnomAD Exomes	PASS	NA	p.Ile1645Val	p.Ile1645Val	c.4933A>G	missense_variant			1	251490	0.00000397630124458229	0	0	0	16256	0	0	0	34592	0	0	0	10080	0	0	0	18394	0	0	0	21648	0	0	1	113764	0	0	0	6140	0	0	0	30616	0
6	157525078		T	C	gnomAD Exomes	PASS	NA	p.Ile1645Thr	p.Ile1645Thr	c.4934T>C	missense_variant			1	251490	0.00000397630124458229	0	0	0	16256	0	0	1	34592	0	0	0	10080	0	0	0	18394	0	0	0	21648	0	0	0	113764	0	0	0	6140	0	0	0	30616	0
6	157525081	rs777085838	A	G	gnomAD Exomes	PASS	NA	p.Asn1646Ser	p.Asn1646Ser	c.4937A>G	missense_variant			1	251490	0.00000397630124458229	0	0	0	16256	0	0	0	34592	0	0	0	10080	0	0	0	18394	0	0	0	21648	0	0	1	113764	0	0	0	6140	0	0	0	30616	0
6	157525086	rs925651033	C	T	gnomAD Exomes	PASS	NA	p.Leu1648Phe	p.Leu1648Phe	c.4942C>T	missense_variant			2	251482	0.000007952855472757494	0	0	0	16256	0	0	0	34592	0	0	0	10080	0	0	0	18394	0	0	0	21648	0	0	2	113758	0	0	0	6138	0	0	0	30616	0
6	157525099	rs762465807	A	C	gnomAD Exomes	PASS	NA	p.Asp1652Ala	p.Asp1652Ala	c.4955A>C	missense_variant			1	251486	0.000003976364489474563	0	0	0	16256	0	0	0	34592	0	0	0	10080	0	0	0	18394	0	0	0	21648	0	0	1	113762	0	0	0	6138	0	0	0	30616	0
6	157525110	rs763822415	G	A	gnomAD Exomes	PASS	NA	p.Ala1656Thr	p.Ala1656Thr	c.4966G>A	missense_variant		mnv	1	251482	0.000003976427736378747	0	0	0	16256	0	0	1	34592	0	0	0	10080	0	0	0	18394	0	0	0	21648	0	0	0	113758	0	0	0	6138	0	0	0	30616	0
6	157525111	rs750965814	C	G	gnomAD Exomes	PASS	NA	p.Ala1656Gly	p.Ala1656Gly	c.4967C>G	missense_variant		mnv	1	251484	0.00000397639611267516	0	0	0	16256	0	0	1	34592	0	0	0	10080	0	0	0	18394	0	0	0	21648	0	0	0	113760	0	0	0	6138	0	0	0	30616	0
6	157525118	rs761451340	C	G	gnomAD Exomes	PASS	NA	p.Phe1658Leu	p.Phe1658Leu	c.4974C>G	missense_variant			1	251482	0.000003976427736378747	0	0	0	16256	0	0	0	34592	0	0	0	10080	0	0	0	18394	0	0	0	21646	0	0	1	113760	0	0	0	6138	0	0	0	30616	0
6	157525120	rs140177120	A	G	gnomAD Exomes	PASS	NA	p.Asn1659Ser	p.Asn1659Ser	c.4976A>G	missense_variant	Conflicting interpretations of pathogenicity		201	251482	0.0007992619750121281	0	0	5	16256	0	0	39	34592	0	0	6	10080	0	0	5	18394	0	0	19	21646	0	0	112	113760	0	0	6	6138	0	0	9	30616	0
6	157525125	rs1376954196	T	C	gnomAD Exomes	PASS	NA	p.Ser1661Pro	p.Ser1661Pro	c.4981T>C	missense_variant			1	251478	0.000003976490985294937	0	0	0	16256	0	0	0	34592	0	0	0	10080	0	0	0	18394	0	0	0	21642	0	0	1	113760	0	0	0	6138	0	0	0	30616	0
6	157525126	rs190027529	C	T	gnomAD Exomes	PASS	NA	p.Ser1661Phe	p.Ser1661Phe	c.4982C>T	missense_variant			3	251472	0.000011929757587325825	0	0	0	16256	0	0	3	34592	0	0	0	10080	0	0	0	18394	0	0	0	21642	0	0	0	113754	0	0	0	6138	0	0	0	30616	0
6	157525129	rs1302082390	A	G	gnomAD Exomes	PASS	NA	p.Gln1662Arg	p.Gln1662Arg	c.4985A>G	missense_variant			1	251472	0.000003976585862441942	0	0	0	16256	0	0	0	34592	0	0	0	10080	0	0	0	18394	0	0	0	21642	0	0	1	113756	0	0	0	6136	0	0	0	30616	0
6	157527344	rs1256511542	G	A	gnomAD Exomes	PASS	NA	p.Cys1677Tyr	p.Cys1677Tyr	c.5030G>A	missense_variant			1	251396	0.0000039777880316313705	0	0	0	16234	0	0	0	34586	0	0	0	10080	0	0	0	18394	0	0	0	21648	0	0	1	113712	0	0	0	6128	0	0	0	30614	0
6	157527350	rs541564441	T	C	gnomAD Exomes	PASS	NA	p.Ile1679Thr	p.Ile1679Thr	c.5036T>C	missense_variant			1	251414	0.000003977503241665142	0	0	0	16242	0	0	0	34586	0	0	0	10080	0	0	0	18394	0	0	0	21648	0	0	1	113720	0	0	0	6128	0	0	0	30616	0
6	157527351	rs753008910	T	G	gnomAD Exomes	PASS	NA	p.Ile1679Met	p.Ile1679Met	c.5037T>G	missense_variant			1	251418	0.0000039774399605437955	0	0	0	16244	0	0	0	34586	0	0	0	10080	0	0	0	18394	0	0	0	21648	0	0	1	113722	0	0	0	6128	0	0	0	30616	0
6	157527355	rs758650746	A	G	gnomAD Exomes	PASS	NA	p.Ile1681Val	p.Ile1681Val	c.5041A>G	missense_variant			2	251420	0.000007954816641476414	0	0	1	16244	0	0	0	34588	0	0	0	10080	0	0	0	18394	0	0	0	21648	0	0	1	113722	0	0	0	6128	0	0	0	30616	0
6	157527364	rs777781055	A	G	gnomAD Exomes	PASS	NA	p.Ile1684Val	p.Ile1684Val	c.5050A>G	missense_variant			1	251434	0.0000039771868561928774	0	0	0	16246	0	0	0	34586	0	0	0	10080	0	0	0	18394	0	0	0	21646	0	0	0	113738	0	0	0	6128	0	0	1	30616	0
6	157527364	rs777781055	A	T	gnomAD Exomes	PASS	NA	p.Ile1684Phe	p.Ile1684Phe	c.5050A>T	missense_variant			1	251434	0.0000039771868561928774	0	0	0	16246	0	0	0	34586	0	0	0	10080	0	0	0	18394	0	0	0	21646	0	0	0	113738	0	0	0	6128	0	0	1	30616	0
6	157527370	rs369339813	A	G	gnomAD Exomes	PASS	NA	p.Met1686Val	p.Met1686Val	c.5056A>G	missense_variant			16	251438	0.00006363397736221256	0	0	2	16248	0	0	0	34590	0	0	0	10080	0	0	0	18394	0	0	0	21646	0	0	14	113732	0	0	0	6132	0	0	0	30616	0
6	157527374	rs149841055	A	G	gnomAD Exomes	PASS	NA	p.Glu1687Gly	p.Glu1687Gly	c.5060A>G	missense_variant	Likely benign		56	251440	0.00022271714922048998	1	0	51	16246	1	0	3	34592	0	0	0	10080	0	0	0	18394	0	0	0	21646	0	0	0	113734	0	0	2	6132	0	0	0	30616	0
6	157527377	rs746202741	A	G	gnomAD Exomes	PASS	NA	p.Tyr1688Cys	p.Tyr1688Cys	c.5063A>G	missense_variant			1	251446	0.0000039769970490681895	0	0	0	16246	0	0	0	34592	0	0	0	10080	0	0	0	18394	0	0	0	21646	0	0	1	113734	0	0	0	6138	0	0	0	30616	0
6	157527382	rs770242254	G	A	gnomAD Exomes	PASS	NA	p.Val1690Met	p.Val1690Met	c.5068G>A	missense_variant			2	251446	0.000007953994098136379	0	0	0	16254	0	0	0	34592	0	0	0	10080	0	0	1	18394	0	0	0	21644	0	0	1	113732	0	0	0	6134	0	0	0	30616	0
6	157527383	rs773843930	T	C	gnomAD Exomes	PASS	NA	p.Val1690Ala	p.Val1690Ala	c.5069T>C	missense_variant			2	251460	0.000007953551260637874	0	0	0	16254	0	0	0	34592	0	0	0	10080	0	0	0	18394	0	0	0	21644	0	0	2	113744	0	0	0	6136	0	0	0	30616	0
6	157527388	rs747758337	G	T	gnomAD Exomes	PASS	NA	p.Asp1692Tyr	p.Asp1692Tyr	c.5074G>T	missense_variant			1	251452	0.000003976902152299445	0	0	0	16256	0	0	0	34592	0	0	0	10080	0	0	0	18394	0	0	0	21646	0	0	1	113730	0	0	0	6138	0	0	0	30616	0
6	157527394	rs772787830	A	G	gnomAD Exomes	PASS	NA	p.Ser1694Gly	p.Ser1694Gly	c.5080A>G	missense_variant			1	251454	0.000003976870521049576	0	0	0	16256	0	0	0	34592	0	0	0	10080	0	0	0	18394	0	0	0	21646	0	0	0	113734	0	0	1	6136	0	0	0	30616	0
6	157527403	rs1220653612	G	T	gnomAD Exomes	PASS	NA	p.Ala1697Ser	p.Ala1697Ser	c.5089G>T	missense_variant		mnv	1	251462	0.0000039767440010816745	0	0	0	16256	0	0	0	34592	0	0	0	10080	0	0	0	18394	0	0	0	21648	0	0	0	113740	0	0	0	6136	0	0	1	30616	0
6	157527404	rs1276705409	C	T	gnomAD Exomes	PASS	NA	p.Ala1697Val	p.Ala1697Val	c.5090C>T	missense_variant		mnv	1	251466	0.000003976680744116501	0	0	0	16256	0	0	0	34592	0	0	0	10080	0	0	0	18394	0	0	0	21648	0	0	0	113742	0	0	0	6138	0	0	1	30616	0
6	157527406	rs1019972010	C	G	gnomAD Exomes	PASS	NA	p.Leu1698Val	p.Leu1698Val	c.5092C>G	missense_variant			1	251460	0.000003976775630318937	0	0	0	16256	0	0	0	34592	0	0	0	10080	0	0	0	18394	0	0	0	21648	0	0	1	113736	0	0	0	6138	0	0	0	30616	0
6	157527409	rs1292719787	G	C	gnomAD Exomes	PASS	NA	p.Asp1699His	p.Asp1699His	c.5095G>C	missense_variant			1	251468	0.000003976649116388566	0	0	0	16256	0	0	0	34592	0	0	1	10080	0	0	0	18394	0	0	0	21648	0	0	0	113742	0	0	0	6140	0	0	0	30616	0
6	157527416	rs759224463	A	G	gnomAD Exomes	PASS	NA	p.Asn1701Ser	p.Asn1701Ser	c.5102A>G	missense_variant			1	251470	0.0000039766174891637175	0	0	0	16256	0	0	0	34592	0	0	0	10080	0	0	1	18394	0	0	0	21648	0	0	0	113744	0	0	0	6140	0	0	0	30616	0
6	157527418	rs546855765	G	A	gnomAD Exomes	PASS	NA	p.Ala1702Thr	p.Ala1702Thr	c.5104G>A	missense_variant			54	251450	0.00021475442433883477	0	0	0	16256	0	0	0	34592	0	0	0	10080	0	0	54	18394	0	0	0	21648	0	0	0	113724	0	0	0	6140	0	0	0	30616	0
6	157527418	rs546855765	G	C	gnomAD Exomes	PASS	NA	p.Ala1702Pro	p.Ala1702Pro	c.5104G>C	missense_variant			1	251450	0.0000039769337840524954	0	0	0	16256	0	0	0	34592	0	0	0	10080	0	0	0	18394	0	0	0	21648	0	0	1	113724	0	0	0	6140	0	0	0	30616	0
6	157527431	rs751635758	A	G	gnomAD Exomes	PASS	NA	p.Asp1706Gly	p.Asp1706Gly	c.5117A>G	missense_variant			2	251458	0.000007953614520118668	0	0	0	16256	0	0	2	34592	0	0	0	10078	0	0	0	18394	0	0	0	21648	0	0	0	113736	0	0	0	6138	0	0	0	30616	0
6	157527434	rs757383409	A	G	gnomAD Exomes	PASS	NA	p.Asp1707Gly	p.Asp1707Gly	c.5120A>G	missense_variant			1	251432	0.000003977218492475103	0	0	0	16256	0	0	0	34592	0	0	0	10078	0	0	0	18394	0	0	0	21636	0	0	1	113720	0	0	0	6140	0	0	0	30616	0
6	157527434	rs757383409	A	C	gnomAD Exomes	PASS	NA	p.Asp1707Ala	p.Asp1707Ala	c.5120A>C	missense_variant			1	251432	0.000003977218492475103	0	0	0	16256	0	0	0	34592	0	0	0	10078	0	0	0	18394	0	0	0	21636	0	0	1	113720	0	0	0	6140	0	0	0	30616	0
6	157527449	rs781527504	C	T	gnomAD Exomes	PASS	NA	p.Ala1712Val	p.Ala1712Val	c.5135C>T	missense_variant			4	251426	0.000015909253617366542	0	0	0	16256	0	0	2	34592	0	0	0	10078	0	0	0	18392	0	0	0	21646	0	0	1	113708	0	0	1	6138	0	0	0	30616	0
6	157527451	rs756610931	G	A	gnomAD Exomes	PASS	NA	p.Asp1713Asn	p.Asp1713Asn	c.5137G>A	missense_variant			12	251438	0.000047725483021659414	0	0	0	16256	0	0	0	34592	0	0	0	10078	0	0	12	18394	0	0	0	21646	0	0	0	113718	0	0	0	6138	0	0	0	30616	0
6	157527453	rs189662115	C	A	gnomAD Exomes	PASS	NA	p.Asp1713Glu	p.Asp1713Glu	c.5139C>A	missense_variant			1	251430	0.000003977250129260629	0	0	0	16256	0	0	0	34592	0	0	0	10076	0	0	0	18392	0	0	0	21646	0	0	1	113712	0	0	0	6140	0	0	0	30616	0
6	157527454	rs771781497	G	A	gnomAD Exomes	PASS	NA	p.Asp1714Asn	p.Asp1714Asn	c.5140G>A	missense_variant			1	251420	0.000003977408320738207	0	0	0	16256	0	0	0	34592	0	0	0	10076	0	0	1	18392	0	0	0	21646	0	0	0	113704	0	0	0	6138	0	0	0	30616	0
6	157527454	rs771781497	G	C	gnomAD Exomes	PASS	NA	p.Asp1714His	p.Asp1714His	c.5140G>C	missense_variant			1	251420	0.000003977408320738207	0	0	0	16256	0	0	0	34592	0	0	0	10076	0	0	0	18392	0	0	0	21646	0	0	0	113704	0	0	0	6138	0	0	1	30616	0
6	157527461	rs138020626	G	A	gnomAD Exomes	PASS	NA	p.Gly1716Glu	p.Gly1716Glu	c.5147G>A	missense_variant			1	251422	0.000003977376681435992	0	0	0	16256	0	0	0	34592	0	0	0	10080	0	0	1	18394	0	0	0	21648	0	0	0	113698	0	0	0	6138	0	0	0	30616	0
6	157527461	rs138020626	G	C	gnomAD Exomes	PASS	NA	p.Gly1716Ala	p.Gly1716Ala	c.5147G>C	missense_variant			1	251422	0.000003977376681435992	0	0	0	16256	0	0	1	34592	0	0	0	10080	0	0	0	18394	0	0	0	21648	0	0	0	113698	0	0	0	6138	0	0	0	30616	0
6	157527469	rs746497588	G	A	gnomAD Exomes	PASS	NA	p.Glu1719Lys	p.Glu1719Lys	c.5155G>A	missense_variant			4	251424	0.000015909380170548555	0	0	0	16256	0	0	0	34592	0	0	0	10080	0	0	0	18392	0	0	0	21646	0	0	4	113706	0	0	0	6136	0	0	0	30616	0
6	157527482	rs149518409	A	C	gnomAD Exomes	PASS	NA	p.Glu1723Ala	p.Glu1723Ala	c.5168A>C	missense_variant	Benign		424	251442	0.0016862735740250238	7	0	393	16256	7	0	26	34592	0	0	0	10080	0	0	0	18394	0	0	0	21648	0	0	2	113718	0	0	3	6138	0	0	0	30616	0
6	157527483	rs1286296169	A	C	gnomAD Exomes	PASS	NA	p.Glu1723Asp	p.Glu1723Asp	c.5169A>C	missense_variant			2	251426	0.000007954626808683271	0	0	0	16256	0	0	0	34592	0	0	0	10080	0	0	0	18394	0	0	0	21646	0	0	0	113706	0	0	0	6138	0	0	2	30614	0
6	157527485	rs569199026	G	A	gnomAD Exomes	PASS	NA	p.Cys1724Tyr	p.Cys1724Tyr	c.5171G>A	missense_variant			1	251416	0.00000397747160085277	0	0	1	16256	0	0	0	34592	0	0	0	10080	0	0	0	18394	0	0	0	21648	0	0	0	113702	0	0	0	6138	0	0	0	30606	0
6	157527490		G	T	gnomAD Exomes	PASS	NA	p.Asp1726Tyr	p.Asp1726Tyr	c.5176G>T	missense_variant			1	251340	0.000003978674305721333	0	0	0	16256	0	0	1	34592	0	0	0	10080	0	0	0	18394	0	0	0	21648	0	0	0	113704	0	0	0	6140	0	0	0	30526	0
6	157527496	rs765101364	G	A	gnomAD Exomes	PASS	NA	p.Asp1728Asn	p.Asp1728Asn	c.5182G>A	missense_variant			2	248522	0.0000080475772768608	0	0	0	16252	0	0	0	34548	0	0	0	10052	0	0	0	18390	0	0	0	21644	0	0	2	113562	0	0	0	6068	0	0	0	28006	0
6	157527497	rs1355303630	A	C	gnomAD Exomes	PASS	NA	p.Asp1728Ala	p.Asp1728Ala	c.5183A>C	missense_variant			1	251426	0.0000039773134043416354	0	0	0	16254	0	0	0	34592	0	0	0	10080	0	0	1	18394	0	0	0	21648	0	0	0	113704	0	0	0	6138	0	0	0	30616	0
6	157527499	rs374680141	G	A	gnomAD Exomes	PASS	NA	p.Glu1729Lys	p.Glu1729Lys	c.5185G>A	missense_variant			7	251420	0.00002784185824516745	0	0	0	16254	0	0	1	34592	0	0	0	10080	0	0	1	18394	0	0	0	21648	0	0	4	113698	0	0	0	6138	0	0	1	30616	0
6	157527508	rs528801298	G	A	gnomAD Exomes	PASS	NA	p.Glu1732Lys	p.Glu1732Lys	c.5194G>A	missense_variant			2	251434	0.000007954373712385755	0	0	0	16256	0	0	0	34592	0	0	0	10078	0	0	0	18394	0	0	0	21642	0	0	2	113716	0	0	0	6140	0	0	0	30616	0
6	157527520	rs751827621	G	A	gnomAD Exomes	PASS	NA	p.Glu1736Lys	p.Glu1736Lys	c.5206G>A	missense_variant			1	251462	0.0000039767440010816745	0	0	1	16256	0	0	0	34592	0	0	0	10078	0	0	0	18394	0	0	0	21644	0	0	0	113742	0	0	0	6140	0	0	0	30616	0
6	157527529	rs147690017	A	C	gnomAD Exomes	PASS	NA	p.Ser1739Arg	p.Ser1739Arg	c.5215A>C	missense_variant			11	251474	0.00004374209659845551	0	0	5	16256	0	0	0	34592	0	0	0	10078	0	0	0	18394	0	0	0	21646	0	0	6	113754	0	0	0	6138	0	0	0	30616	0
6	157527532	rs376495346	G	A	gnomAD Exomes	PASS	NA	p.Glu1740Lys	p.Glu1740Lys	c.5218G>A	missense_variant			9	251448	0.00003579268874677866	0	0	1	16254	0	0	7	34590	0	0	0	10078	0	0	0	18394	0	0	0	21636	0	0	1	113744	0	0	0	6138	0	0	0	30614	0
6	157527536	rs1382077403	A	G	gnomAD Exomes	PASS	NA	p.Lys1741Arg	p.Lys1741Arg	c.5222A>G	missense_variant			1	251474	0.000003976554236223228	0	0	0	16256	0	0	0	34592	0	0	0	10080	0	0	0	18394	0	0	0	21644	0	0	1	113754	0	0	0	6138	0	0	0	30616	0
6	157527547	rs370789207	G	A	gnomAD Exomes	PASS	NA	p.Asp1745Asn	p.Asp1745Asn	c.5233G>A	missense_variant			33	251450	0.00013123881487373234	0	0	0	16254	0	0	0	34590	0	0	0	10080	0	0	1	18392	0	0	0	21642	0	0	7	113736	0	0	0	6140	0	0	25	30616	0
6	157527548	rs1360183236	A	G	gnomAD Exomes	PASS	NA	p.Asp1745Gly	p.Asp1745Gly	c.5234A>G	missense_variant			1	251462	0.0000039767440010816745	0	0	0	16254	0	0	0	34590	0	0	0	10080	0	0	0	18392	0	0	0	21646	0	0	0	113744	0	0	0	6140	0	0	1	30616	0
6	157527554	rs1336589954	A	G	gnomAD Exomes	PASS	NA	p.Lys1747Arg	p.Lys1747Arg	c.5240A>G	missense_variant			1	251460	0.000003976775630318937	0	0	0	16256	0	0	0	34592	0	0	0	10080	0	0	1	18392	0	0	0	21642	0	0	0	113742	0	0	0	6140	0	0	0	30616	0
6	157527560	rs908000630	G	A	gnomAD Exomes	PASS	NA	p.Ser1749Asn	p.Ser1749Asn	c.5246G>A	missense_variant			1	251420	0.000003977408320738207	0	0	1	16256	0	0	0	34590	0	0	0	10080	0	0	0	18390	0	0	0	21626	0	0	0	113724	0	0	0	6138	0	0	0	30616	0
6	157527565	rs1280712992	G	T	gnomAD Exomes	PASS	NA	p.Ala1751Ser	p.Ala1751Ser	c.5251G>T	missense_variant			1	251398	0.000003977756386287878	0	0	0	16254	0	0	0	34592	0	0	0	10080	0	0	0	18388	0	0	0	21622	0	0	0	113708	0	0	0	6138	0	0	1	30616	0
6	157527575	rs777539420	C	T	gnomAD Exomes	PASS	NA	p.Ala1754Val	p.Ala1754Val	c.5261C>T	missense_variant			2	251388	0.000007955829236081276	0	0	1	16250	0	0	0	34592	0	0	0	10078	0	0	0	18390	0	0	0	21624	0	0	1	113704	0	0	0	6136	0	0	0	30614	0
6	157527577	rs558541490	C	G	gnomAD Exomes	PASS	NA	p.Pro1755Ala	p.Pro1755Ala	c.5263C>G	missense_variant			2	251364	0.000007956588851227702	0	0	0	16250	0	0	2	34592	0	0	0	10078	0	0	0	18388	0	0	0	21624	0	0	0	113682	0	0	0	6136	0	0	0	30614	0
6	157527578	rs142466273	C	T	gnomAD Exomes	PASS	NA	p.Pro1755Leu	p.Pro1755Leu	c.5264C>T	missense_variant	Likely benign		6	251352	0.00002387090613959706	0	0	2	16248	0	0	0	34590	0	0	0	10076	0	0	0	18390	0	0	0	21614	0	0	3	113686	0	0	1	6134	0	0	0	30614	0
6	157527583	rs769767772	G	A	gnomAD Exomes	PASS	NA	p.Ala1757Thr	p.Ala1757Thr	c.5269G>A	missense_variant			3	251298	0.000011938017811522575	0	0	1	16246	0	0	0	34588	0	0	0	10080	0	0	0	18388	0	0	0	21604	0	0	0	113648	0	0	0	6130	0	0	2	30614	0
6	157527584	rs201137071	C	T	gnomAD Exomes	PASS	NA	p.Ala1757Val	p.Ala1757Val	c.5270C>T	missense_variant	Uncertain significance		50	251320	0.00019894954639503422	1	0	0	16240	0	0	1	34592	0	0	0	10078	0	0	0	18390	0	0	16	21618	1	0	31	113662	0	0	2	6126	0	0	0	30614	0
6	157527586	rs768478175	G	A	gnomAD Exomes	PASS	NA	p.Ala1758Thr	p.Ala1758Thr	c.5272G>A	missense_variant	Likely benign		5	251266	0.00001989923029777208	0	0	0	16238	0	0	1	34592	0	0	0	10078	0	0	1	18390	0	0	0	21580	0	0	2	113644	0	0	0	6130	0	0	1	30614	0
6	157527601	rs1437722411	G	A	gnomAD Exomes	PASS	NA	p.Glu1763Lys	p.Glu1763Lys	c.5287G>A	missense_variant			1	251252	0.000003980067820355659	0	0	0	16200	0	0	0	34592	0	0	0	10076	0	0	0	18392	0	0	0	21606	0	0	1	113646	0	0	0	6126	0	0	0	30614	0
6	157527604	rs387907143	A	C	gnomAD Exomes	PASS	NA	p.Lys1764Gln	p.Lys1764Gln	c.5290A>C	missense_variant			1	251108	0.000003982350223808083	0	0	0	16142	0	0	0	34590	0	0	0	10070	0	0	0	18392	0	0	0	21614	0	0	0	113562	0	0	0	6126	0	0	1	30612	0
6	157527607	rs762046160	C	G	gnomAD Exomes	PASS	NA	p.Pro1765Ala	p.Pro1765Ala	c.5293C>G	missense_variant			1	251150	0.000003981684252438781	0	0	0	16158	0	0	0	34592	0	0	0	10076	0	0	0	18392	0	0	0	21606	0	0	1	113582	0	0	0	6130	0	0	0	30614	0
6	157527608	rs767643077	C	T	gnomAD Exomes	PASS	NA	p.Pro1765Leu	p.Pro1765Leu	c.5294C>T	missense_variant			1	251164	0.00000398146231147776	0	0	0	16152	0	0	0	34592	0	0	0	10074	0	0	0	18394	0	0	0	21622	0	0	1	113588	0	0	0	6130	0	0	0	30612	0
6	157527611	rs1174477597	A	G	gnomAD Exomes	PASS	NA	p.Lys1766Arg	p.Lys1766Arg	c.5297A>G	missense_variant			1	251208	0.000003980764943791599	0	0	0	16168	0	0	0	34590	0	0	0	10076	0	0	0	18394	0	0	0	21622	0	0	0	113612	0	0	0	6132	0	0	1	30614	0
6	157527619	rs1414300835	A	G	gnomAD Exomes	PASS	NA	p.Ser1769Gly	p.Ser1769Gly	c.5305A>G	missense_variant			1	251366	0.00000397826277221263	0	0	0	16218	0	0	1	34592	0	0	0	10076	0	0	0	18394	0	0	0	21642	0	0	0	113690	0	0	0	6138	0	0	0	30616	0
6	157527628	rs766977678	G	A	gnomAD Exomes	PASS	NA	p.Asp1772Asn	p.Asp1772Asn	c.5314G>A	missense_variant			5	251372	0.000019890839075155545	0	0	0	16226	0	0	0	34590	0	0	0	10076	0	0	0	18394	0	0	0	21640	0	0	5	113690	0	0	0	6140	0	0	0	30616	0
6	157527628	rs766977678	G	C	gnomAD Exomes	PASS	NA	p.Asp1772His	p.Asp1772His	c.5314G>C	missense_variant			1	251372	0.000003978167815031109	0	0	0	16226	0	0	0	34590	0	0	0	10076	0	0	0	18394	0	0	0	21640	0	0	1	113690	0	0	0	6140	0	0	0	30616	0
6	157527632	rs574141489	A	G	gnomAD Exomes	PASS	NA	p.Lys1773Arg	p.Lys1773Arg	c.5318A>G	missense_variant	Uncertain significance		10	251398	0.00003977756386287878	0	0	0	16228	0	0	0	34590	0	0	0	10076	0	0	1	18394	0	0	0	21642	0	0	9	113712	0	0	0	6140	0	0	0	30616	0
6	157527643	rs1331127893	A	G	gnomAD Exomes	PASS	NA	p.Lys1777Glu	p.Lys1777Glu	c.5329A>G	missense_variant			1	251442	0.000003977060316096754	0	0	0	16246	0	0	0	34592	0	0	0	10080	0	0	0	18394	0	0	0	21646	0	0	0	113728	0	0	0	6140	0	0	1	30616	0
6	157527646	rs1234770932	A	G	gnomAD Exomes	PASS	NA	p.Ile1778Val	p.Ile1778Val	c.5332A>G	missense_variant			1	251462	0.0000039767440010816745	0	0	0	16250	0	0	0	34592	0	0	0	10080	0	0	0	18394	0	0	0	21648	0	0	1	113742	0	0	0	6140	0	0	0	30616	0
6	157527649	rs1272781774	G	A	gnomAD Exomes	PASS	NA	p.Val1779Ile	p.Val1779Ile	c.5335G>A	missense_variant			1	251448	0.000003976965416308739	0	0	0	16250	0	0	1	34592	0	0	0	10080	0	0	0	18394	0	0	0	21648	0	0	0	113728	0	0	0	6140	0	0	0	30616	0
6	157527653	rs753020972	A	G	gnomAD Exomes	PASS	NA	p.Lys1780Arg	p.Lys1780Arg	c.5339A>G	missense_variant			3	251462	0.000011930232003245023	0	0	0	16248	0	0	2	34592	0	0	0	10080	0	0	0	18394	0	0	0	21646	0	0	1	113746	0	0	0	6140	0	0	0	30616	0
6	157527669	rs1456409388	T	A	gnomAD Exomes	PASS	NA	p.Phe1785Leu	p.Phe1785Leu	c.5355T>A	missense_variant			1	251484	0.00000397639611267516	0	0	0	16252	0	0	1	34592	0	0	0	10080	0	0	0	18394	0	0	0	21648	0	0	0	113762	0	0	0	6140	0	0	0	30616	0
6	157527673	rs138149494	G	T	gnomAD Exomes	PASS	NA	p.Val1787Phe	p.Val1787Phe	c.5359G>T	missense_variant			6	251476	0.00002385913566304538	0	0	1	16250	0	0	1	34592	0	0	0	10080	0	0	0	18394	0	0	0	21648	0	0	4	113756	0	0	0	6140	0	0	0	30616	0
6	157527680	rs751043203	G	A	gnomAD Exomes	PASS	NA	p.Arg1789Gln	p.Arg1789Gln	c.5366G>A	missense_variant	Uncertain significance		5	251466	0.000019883403720582504	0	0	0	16246	0	0	0	34592	0	0	0	10080	0	0	1	18394	0	0	0	21648	0	0	2	113750	0	0	0	6140	0	0	2	30616	0
6	157527695	rs1201052597	G	A	gnomAD Exomes	PASS	NA	p.Gly1794Glu	p.Gly1794Glu	c.5381G>A	missense_variant			1	251482	0.000003976427736378747	0	0	0	16256	0	0	0	34592	0	0	0	10080	0	0	0	18394	0	0	0	21648	0	0	0	113758	0	0	0	6140	0	0	1	30614	0
6	157527697	rs745372243	C	T	gnomAD Exomes	PASS	NA	p.Arg1795Cys	p.Arg1795Cys	c.5383C>T	missense_variant			2	251476	0.000007953045221015128	0	0	0	16256	0	0	0	34592	0	0	0	10080	0	0	0	18394	0	0	0	21646	0	0	1	113754	0	0	0	6140	0	0	1	30614	0
6	157527698	rs376758952	G	A	gnomAD Exomes	PASS	NA	p.Arg1795His	p.Arg1795His	c.5384G>A	missense_variant			11	251478	0.0000437414008382443	0	0	1	16254	0	0	0	34592	0	0	0	10080	0	0	0	18394	0	0	0	21646	0	0	6	113758	0	0	0	6140	0	0	4	30614	0
6	157527700	rs779934605	G	A	gnomAD Exomes	PASS	NA	p.Val1796Met	p.Val1796Met	c.5386G>A	missense_variant			1	251480	0.000003976459360585334	0	0	0	16256	0	0	0	34592	0	0	0	10080	0	0	1	18394	0	0	0	21648	0	0	0	113758	0	0	0	6138	0	0	0	30614	0
6	157527706	rs749183221	G	C	gnomAD Exomes	PASS	NA	p.Glu1798Gln	p.Glu1798Gln	c.5392G>C	missense_variant			1	251464	0.0000039767123723475325	0	0	0	16254	0	0	0	34588	0	0	0	10080	0	0	0	18394	0	0	0	21644	0	0	1	113748	0	0	0	6140	0	0	0	30616	0
6	157527712	rs768603214	A	G	gnomAD Exomes	PASS	NA	p.Asn1800Asp	p.Asn1800Asp	c.5398A>G	missense_variant			4	251476	0.000015906090442030255	0	0	4	16254	0	0	0	34592	0	0	0	10080	0	0	0	18394	0	0	0	21648	0	0	0	113752	0	0	0	6140	0	0	0	30616	0
6	157527713	rs139181534	A	G	gnomAD Exomes	PASS	NA	p.Asn1800Ser	p.Asn1800Ser	c.5399A>G	missense_variant			8	251480	0.000031811674884682675	0	0	0	16256	0	0	0	34592	0	0	0	10080	0	0	1	18392	0	0	0	21648	0	0	7	113756	0	0	0	6140	0	0	0	30616	0
6	157527735	rs772330993	G	C	gnomAD Exomes	PASS	NA	p.Gln1807His	p.Gln1807His	c.5421G>C	missense_variant			1	251370	0.000003978199466921272	0	0	0	16238	0	0	0	34590	0	0	0	10072	0	0	0	18394	0	0	0	21636	0	0	0	113690	0	0	0	6136	0	0	1	30614	0
6	157527736	rs773361750	C	T	gnomAD Exomes	PASS	NA	p.Leu1808Phe	p.Leu1808Phe	c.5422C>T	missense_variant			1	251386	0.00000397794626590184	0	0	0	16236	0	0	0	34590	0	0	0	10072	0	0	0	18394	0	0	0	21638	0	0	1	113704	0	0	0	6136	0	0	0	30616	0
6	157527739	rs1218816452	G	A	gnomAD Exomes	PASS	NA	p.Gly1809Ser	p.Gly1809Ser	c.5425G>A	missense_variant			2	251302	0.000007958551861903208	0	0	0	16226	0	0	0	34590	0	0	0	10068	0	0	0	18394	0	0	2	21624	0	0	0	113654	0	0	0	6130	0	0	0	30616	0
6	157527742	rs1315767745	G	A	gnomAD Exomes	PASS	NA	p.Gly1810Arg	p.Gly1810Arg	c.5428G>A	missense_variant			1	251276	0.000003979687674111336	0	0	0	16238	0	0	0	34590	0	0	0	10070	0	0	0	18392	0	0	0	21590	0	0	1	113648	0	0	0	6132	0	0	0	30616	0
6	157527743	rs1217772904	G	T	gnomAD Exomes	PASS	NA	p.Gly1810Val	p.Gly1810Val	c.5429G>T	missense_variant			1	251298	0.000003979339270507525	0	0	1	16242	0	0	0	34590	0	0	0	10072	0	0	0	18394	0	0	0	21600	0	0	0	113654	0	0	0	6130	0	0	0	30616	0
6	157527751	rs1489411042	A	G	gnomAD Exomes	PASS	NA	p.Thr1813Ala	p.Thr1813Ala	c.5437A>G	missense_variant			1	251168	0.000003981398904319021	0	0	0	16226	0	0	0	34578	0	0	0	10068	0	0	0	18392	0	0	0	21584	0	0	1	113578	0	0	0	6130	0	0	0	30612	0
6	157527757	rs1451259945	G	A	gnomAD Exomes	PASS	NA	p.Glu1815Lys	p.Glu1815Lys	c.5443G>A	missense_variant	Likely pathogenic		1	251100	0.0000039824771007566706	0	0	0	16230	0	0	0	34582	0	0	0	10062	0	0	0	18388	0	0	0	21552	0	0	1	113548	0	0	0	6130	0	0	0	30608	0
6	157527782	rs765843970	G	A	gnomAD Exomes	PASS	NA	p.Ser1823Asn	p.Ser1823Asn	c.5468G>A	missense_variant			1	250692	0.00000398895856269845	0	0	0	16212	0	0	0	34580	0	0	0	10056	0	0	0	18384	0	0	0	21406	0	0	1	113326	0	0	0	6126	0	0	0	30602	0
6	157527787	rs1477086724	A	G	gnomAD Exomes	PASS	NA	p.Met1825Val	p.Met1825Val	c.5473A>G	missense_variant			1	250690	0.000003988990386533168	0	0	0	16220	0	0	1	34578	0	0	0	10054	0	0	0	18382	0	0	0	21398	0	0	0	113328	0	0	0	6130	0	0	0	30600	0
6	157527799	rs753101362	C	T	gnomAD Exomes	PASS	NA	p.Pro1829Ser	p.Pro1829Ser	c.5485C>T	missense_variant			1	250008	0.000003999872004095869	0	0	0	16190	0	0	0	34568	0	0	0	10040	0	0	0	18356	0	0	0	21058	0	0	0	113072	0	0	0	6122	0	0	1	30602	0
6	157527802	rs1369594791	C	T	gnomAD Exomes	PASS	NA	p.Arg1830Cys	p.Arg1830Cys	c.5488C>T	missense_variant			1	249734	0.000004004260533207332	0	0	0	16168	0	0	1	34570	0	0	0	10036	0	0	0	18350	0	0	0	20870	0	0	0	113016	0	0	0	6124	0	0	0	30600	0
6	157527803	rs758748419	G	A	gnomAD Exomes	PASS	NA	p.Arg1830His	p.Arg1830His	c.5489G>A	missense_variant			8	249702	0.000032038189521910115	0	0	2	16168	0	0	0	34568	0	0	0	10038	0	0	0	18356	0	0	0	20866	0	0	2	112992	0	0	2	6120	0	0	2	30594	0
6	157527808	rs766931727	C	T	gnomAD Exomes	PASS	NA	p.Arg1832Cys	p.Arg1832Cys	c.5494C>T	missense_variant	Uncertain significance		2	249480	0.00000801667468334135	0	0	0	16152	0	0	0	34576	0	0	0	10034	0	0	0	18346	0	0	0	20744	0	0	2	112910	0	0	0	6124	0	0	0	30594	0
6	157527809	rs374035954	G	C	gnomAD Exomes	PASS	NA	p.Arg1832Pro	p.Arg1832Pro	c.5495G>C	missense_variant			1	249456	0.000004008722981207107	0	0	0	16156	0	0	0	34574	0	0	0	10036	0	0	1	18350	0	0	0	20718	0	0	0	112902	0	0	0	6124	0	0	0	30596	0
6	157527809	rs374035954	G	A	gnomAD Exomes	PASS	NA	p.Arg1832His	p.Arg1832His	c.5495G>A	missense_variant			11	249456	0.00004409595279327817	0	0	1	16156	0	0	0	34574	0	0	0	10036	0	0	0	18350	0	0	1	20718	0	0	8	112902	0	0	0	6124	0	0	1	30596	0
6	157527817	rs755793592	C	A	gnomAD Exomes	PASS	NA	p.Pro1835Thr	p.Pro1835Thr	c.5503C>A	missense_variant			1	249320	0.000004010909674314134	0	0	0	16148	0	0	0	34564	0	0	0	10028	0	0	0	18346	0	0	0	20658	0	0	1	112864	0	0	0	6120	0	0	0	30592	0
6	157527817	rs755793592	C	G	gnomAD Exomes	PASS	NA	p.Pro1835Ala	p.Pro1835Ala	c.5503C>G	missense_variant			1	249320	0.000004010909674314134	0	0	0	16148	0	0	0	34564	0	0	0	10028	0	0	0	18346	0	0	0	20658	0	0	1	112864	0	0	0	6120	0	0	0	30592	0
6	157527818	rs962264300	C	T	gnomAD Exomes	PASS	NA	p.Pro1835Leu	p.Pro1835Leu	c.5504C>T	missense_variant	Uncertain significance		2	249270	0.000008023428410960003	0	0	0	16152	0	0	0	34564	0	0	0	10028	0	0	0	18348	0	0	0	20632	0	0	2	112838	0	0	0	6120	0	0	0	30588	0
6	157527820	rs779490460	C	G	gnomAD Exomes	PASS	NA	p.Pro1836Ala	p.Pro1836Ala	c.5506C>G	missense_variant			9	249278	0.00003610426912924526	0	0	0	16146	0	0	0	34566	0	0	0	10030	0	0	9	18348	0	0	0	20634	0	0	0	112846	0	0	0	6118	0	0	0	30590	0
6	157527820	rs779490460	C	A	gnomAD Exomes	PASS	NA	p.Pro1836Thr	p.Pro1836Thr	c.5506C>A	missense_variant	Likely benign		5	249278	0.000020057927294025143	0	0	1	16146	0	0	0	34566	0	0	0	10030	0	0	0	18348	0	0	3	20634	0	0	1	112846	0	0	0	6118	0	0	0	30590	0
6	157527821	rs202194222	C	G	gnomAD Exomes	PASS	NA	p.Pro1836Arg	p.Pro1836Arg	c.5507C>G	missense_variant	Likely benign		16	249284	0.00006418382246754705	0	0	7	16146	0	0	3	34568	0	0	1	10026	0	0	0	18352	0	0	0	20628	0	0	2	112854	0	0	0	6118	0	0	3	30592	0
6	157527821	rs202194222	C	T	gnomAD Exomes	PASS	NA	p.Pro1836Leu	p.Pro1836Leu	c.5507C>T	missense_variant			3	249284	0.000012034466712665073	0	0	0	16146	0	0	0	34568	0	0	0	10026	0	0	0	18352	0	0	0	20628	0	0	3	112854	0	0	0	6118	0	0	0	30592	0
6	157527821	rs202194222	C	A	gnomAD Exomes	PASS	NA	p.Pro1836His	p.Pro1836His	c.5507C>A	missense_variant			8	249284	0.000032091911233773525	0	0	0	16146	0	0	0	34568	0	0	0	10026	0	0	2	18352	0	0	0	20628	0	0	6	112854	0	0	0	6118	0	0	0	30592	0
6	157527825	rs1242437116	A	T	gnomAD Exomes	PASS	NA	p.Leu1837Phe	p.Leu1837Phe	c.5511A>T	missense_variant			1	249204	0.0000040127766809521515	0	0	0	16138	0	0	0	34564	0	0	0	10024	0	0	0	18346	0	0	0	20596	0	0	1	112826	0	0	0	6116	0	0	0	30594	0
6	157527829	rs1263775695	T	C	gnomAD Exomes	PASS	NA	p.Ser1839Pro	p.Ser1839Pro	c.5515T>C	missense_variant			1	249122	0.000004014097510456724	0	0	1	16134	0	0	0	34554	0	0	0	10024	0	0	0	18350	0	0	0	20548	0	0	0	112806	0	0	0	6116	0	0	0	30590	0
6	157527832	rs183921218	G	A	gnomAD Exomes	PASS	NA	p.Ala1840Thr	p.Ala1840Thr	c.5518G>A	missense_variant			7	249056	0.000028106128742130283	0	0	0	16130	0	0	2	34548	0	0	0	10020	0	0	0	18342	0	0	0	20506	0	0	3	112802	0	0	0	6116	0	0	2	30592	0
6	157527832	rs183921218	G	C	gnomAD Exomes	PASS	NA	p.Ala1840Pro	p.Ala1840Pro	c.5518G>C	missense_variant			5	249056	0.000020075806244378775	0	0	0	16130	0	0	5	34548	0	0	0	10020	0	0	0	18342	0	0	0	20506	0	0	0	112802	0	0	0	6116	0	0	0	30592	0
6	157527839	rs771295398	G	C	gnomAD Exomes	PASS	NA	p.Arg1842Thr	p.Arg1842Thr	c.5525G>C	missense_variant			1	249048	0.000004015290225177476	0	0	1	16120	0	0	0	34550	0	0	0	10026	0	0	0	18338	0	0	0	20452	0	0	0	112858	0	0	0	6112	0	0	0	30592	0
6	157527851	rs776790365	A	G	gnomAD Exomes	PASS	NA	p.Gln1846Arg	p.Gln1846Arg	c.5537A>G	missense_variant			1	249226	0.000004012422459935961	0	0	0	16156	0	0	0	34562	0	0	0	10038	0	0	1	18350	0	0	0	20472	0	0	0	112940	0	0	0	6112	0	0	0	30596	0
6	157527865	rs200305796	G	A	gnomAD Exomes	PASS	NA	p.Asp1851Asn	p.Asp1851Asn	c.5551G>A	missense_variant			13	249392	0.00005212677231025855	0	0	0	16172	0	0	3	34560	0	0	0	10044	0	0	7	18348	0	0	0	20472	0	0	3	113082	0	0	0	6112	0	0	0	30602	0
6	157527868	rs764324632	T	C	gnomAD Exomes	PASS	NA	p.Ser1852Pro	p.Ser1852Pro	c.5554T>C	missense_variant			2	249630	0.000008011857549172776	0	0	0	16182	0	0	0	34564	0	0	0	10048	0	0	0	18354	0	0	0	20620	0	0	2	113138	0	0	0	6118	0	0	0	30606	0
6	157527874	rs1358257056	G	A	gnomAD Exomes	PASS	NA	p.Glu1854Lys	p.Glu1854Lys	c.5560G>A	missense_variant			1	249720	0.000004004485023226013	0	0	0	16194	0	0	0	34562	0	0	0	10052	0	0	0	18358	0	0	0	20646	0	0	1	113180	0	0	0	6124	0	0	0	30604	0
6	157527880	rs751973216	C	G	gnomAD Exomes	PASS	NA	p.Gln1856Glu	p.Gln1856Glu	c.5566C>G	missense_variant			1	249998	0.000004000032000256002	0	0	0	16202	0	0	0	34568	0	0	0	10052	0	0	0	18370	0	0	0	20808	0	0	0	113264	0	0	0	6130	0	0	1	30604	0
6	157527885	rs1381000019	G	C	gnomAD Exomes	PASS	NA	p.Glu1857Asp	p.Glu1857Asp	c.5571G>C	missense_variant			1	250116	0.000003998144860784596	0	0	0	16210	0	0	1	34580	0	0	0	10056	0	0	0	18376	0	0	0	20866	0	0	0	113298	0	0	0	6126	0	0	0	30604	0
6	157527892	rs766023993	A	T	gnomAD Exomes	PASS	NA	p.Ile1860Phe	p.Ile1860Phe	c.5578A>T	missense_variant			6	250360	0.000023965489694839432	0	0	0	16218	0	0	0	34584	0	0	0	10062	0	0	0	18376	0	0	0	21006	0	0	2	113384	0	0	0	6124	0	0	4	30606	0
6	157527895	rs753341293	A	G	gnomAD Exomes	PASS	NA	p.Ile1861Val	p.Ile1861Val	c.5581A>G	missense_variant			1	250428	0.000003993163703739198	0	0	0	16228	0	0	0	34584	0	0	0	10062	0	0	0	18372	0	0	0	21054	0	0	1	113400	0	0	0	6122	0	0	0	30606	0
6	157527907	rs1288189434	G	A	gnomAD Exomes	PASS	NA	p.Asp1865Asn	p.Asp1865Asn	c.5593G>A	missense_variant			2	250668	0.000007978680964462955	0	0	0	16240	0	0	0	34584	0	0	0	10068	0	0	0	18380	0	0	0	21182	0	0	2	113476	0	0	0	6126	0	0	0	30612	0
[truncated: 135 more rows]
[truncated: 1 more columns]

## Sheet: ARID2
Chromosome	Position	rsIDs	Reference	Alternate	Source	Filters - exomes	Filters - genomes	HGVS Consequence	Protein Consequence	Transcript Consequence	VEP Annotation	ClinVar Clinical Significance	Flags	Allele Count	Allele Number	Allele Frequency	Homozygote Count	Hemizygote Count	Allele Count African/African-American	Allele Number African/African-American	Homozygote Count African/African-American	Hemizygote Count African/African-American	Allele Count Latino/Admixed American	Allele Number Latino/Admixed American	Homozygote Count Latino/Admixed American	Hemizygote Count Latino/Admixed American	Allele Count Ashkenazi Jewish	Allele Number Ashkenazi Jewish	Homozygote Count Ashkenazi Jewish	Hemizygote Count Ashkenazi Jewish	Allele Count East Asian	Allele Number East Asian	Homozygote Count East Asian	Hemizygote Count East Asian	Allele Count European (Finnish)	Allele Number European (Finnish)	Homozygote Count European (Finnish)	Hemizygote Count European (Finnish)	Allele Count European (non-Finnish)	Allele Number European (non-Finnish)	Homozygote Count European (non-Finnish)	Hemizygote Count European (non-Finnish)	Allele Count Other	Allele Number Other	Homozygote Count Other	Hemizygote Count Other	Allele Count South Asian	Allele Number South Asian	Homozygote Count South Asian
[truncated: 727 more rows]
[truncated: 1 more columns]

[truncated: 12 more sheets: ARID3A, ARID3B, ARID3C, ARID4A, ARID4B, ARID5A, ARID5B, KDM5A, KDM5B, KDM5C, KDM5D, JARID2]
