# Supplementary material for: Missense Variants Reveal Functional Insights Into the Human ARID Family of Gene Regulators
Source: J Mol Biol. 2022 May 15;434(9):167529. doi: 10.1016/j.jmb.2022.167529 (PMC9077328; doi:10.1016/j.jmb.2022.167529)
Supplement: Supplementary data 4 [file mmc4.xlsx]

## Sheet: Summary
Gene	Ensembl Transcript ID	Protein Length (aa)	Variant Count - Original*	Variant Count - Processed*
ARID1A	ENST00000324856	2285	837	814
ARID1B	ENST00000350026	2236	969	918
ARID2	ENST00000334344	1835	727	719
ARID3A	ENST00000263620	593	300	300
ARID3B	ENST00000346246	560	271	271
ARID3C	ENST00000378909	412	228	228
ARID4A	ENST00000355431	1257	530	530
ARID4B	ENST00000264183	1312	486	486
ARID5A	ENST00000357485	594	257	257
ARID5B	ENST00000279873	1188	479	479
KDM5A	ENST00000399788	1690	728	728
KDM5B	ENST00000367265	1544	705	696
KDM5C	ENST00000375401	1560	294	273
KDM5D	ENST00000317961	1539	261	261
JARID2	ENST00000341776	1246	580	580
From:	https://gnomad.broadinstitute.org/
Dataset:	v2.1.1
Downloaded:	2021-06-19
*Filters:	Missense/Inframe indel only
	Exomes
	SNVs
**Processing:	Missense variants only
	Pathogenic variants excluded

## Sheet: ARID1A
Position	rsID	Original_Res	Res_Num	New_Res	Allele_Frequency
27022916	rs1296885198	Ala	8	Thr	5.83090379008e-05
27022919	rs1400046660	Ala	9	Thr	5.5623539882e-05
27023160	rs1455878042	Gly	89	Asp	6.9550702462e-05
27023162	rs752026201	Ser	90	Gly	6.26330953275e-05
27023164	rs1380239964	Ser	90	Arg	7.65462339252e-05
27023171	rs1454699781	Gly	93	Arg	7.15717148582e-05
27023180	rs767811400	Ala	96	Thr	0.0001135847342117
27023187	rs1388017467	Pro	98	Leu	3.90046025431e-05
27023211	rs753205954	Asn	106	Ser	3.42114266164e-05
27023226	rs1336286811	Pro	111	Leu	3.83523816829e-05
27023253	rs1014331186	Pro	120	Leu	0.0001638001638001
27023256	rs951330386	Pro	121	Leu	8.98472596585e-05
27023366	rs567246585	Pro	158	Ser	0.0006985491671144
27023376	rs774655728	Val	161	Ala	4.19674332717e-05
27023391	rs764556085	Ala	166	Val	2.68817204301e-05
27023405	rs750618829	Gln	171	Lys	1.66939334245e-05
27023407	rs758640813	Gln	171	His	1.61373612186e-05
27023413	rs781178890	His	173	Gln	1.48381161527e-05
27023429	rs747917614	Pro	179	Ser	0.0002491528802072
27023441	rs745542407	Ala	183	Thr	0.000113903000205
27023453	rs762317595	Gly	187	Ser	1.12523911331e-05
27023466	rs910687692	Gly	191	Asp	1.75845818386e-05
27023473	rs750489139	Glu	193	Asp	1.6436554898e-05
27023474	rs758730704	Pro	194	Ser	2.42867782779e-05
27023475	rs764060744	Pro	194	Arg	7.9121435579e-06
27023475	rs764060744	Pro	194	Leu	4.74728613475e-05
27023499	rs757170181	Ser	202	Phe	6.4328538712e-06
27023503	rs558792709	His	203	Gln	4.47719190523e-05
27023503	rs558792709	His	203	Gln	6.395988436e-06
27023505	rs929083322	Asp	204	Gly	6.3394657098e-06
27023506	rs771780446	Asp	204	Glu	1.26850430657e-05
27023516	rs575758533	Pro	208	Thr	1.23001230012e-05
27023516	rs575758533	Pro	208	Ser	1.23001230012e-05
27023517	rs777018583	Pro	208	Leu	6.1435627749e-06
27023524	rs763109453	His	210	Gln	6.0762939467e-06
27023534	rs766506741	Ser	214	Pro	6.16591237e-06
27023535	rs751833539	Ser	214	Phe	1.25028131329e-05
27023543	rs1469429098	Pro	217	Ser	6.4672176736e-06
27023556	rs544636631	Ala	221	Val	0.0001102098395344
27023570	rs746698854	Ala	226	Ser	8.8522210222e-06
27023571	rs554967182	Ala	226	Val	7.06826173773e-05
27023577	rs748537909	Ala	228	Asp	9.5265313899e-06
27023577	rs748537909	Ala	228	Val	1.90530627798e-05
27023580	rs1234556947	Tyr	229	Ser	9.8751777531e-06
27023582	rs773867924	Ala	230	Pro	1.01504293631e-05
27023585	rs771164668	Leu	231	Val	2.11788127157e-05
27023625	rs761657755	Ala	244	Val	1.94280385452e-05
27023634	rs764956729	Ala	247	Val	3.52683924666e-05
27023634	rs764956729	Ala	247	Gly	1.76341962333e-05
27023637	rs779566275	Gly	248	Val	1.7559879188e-05
27023651	rs754650765	Pro	253	Ser	1.70235947022e-05
27023663	rs1422168808	Ala	257	Ser	2.08437552109e-05
27023688	rs745957633	Ser	265	Phe	2.3553796872e-05
27023718	rs575243862	Gly	275	Val	4.97660993331e-05
27023759	rs778331057	Pro	289	Ser	5.21702838063e-05
27023802	rs772204322	Ser	303	Thr	6.32511068943e-05
27023831	rs766099327	Gly	313	Arg	0.0001910584638899
27023918	rs1250445952	Ala	342	Ser	0.000523560209424
27023951	rs752117640	Ala	353	Ser	4.91255649439e-05
27023952	rs1397136001	Ala	353	Val	5.02310628892e-05
27023999	rs1340478616	Gly	369	Arg	2.81817157028e-05
27024011	rs1259199322	Pro	373	Ser	3.40251786321e-05
27024012	rs757699140	Pro	373	Leu	3.3877633986e-05
27056142	rs747034279	Pro	380	Thr	3.976997049e-06
27056151	rs1295095931	Pro	383	Ala	7.9527922253e-06
27056154	rs999411101	Met	384	Val	1.19292832091e-05
27056167	rs1231021260	Gly	388	Asp	3.9763644894e-06
27056187	rs1484601889	Tyr	395	His	3.9762380017e-06
27056188	rs1204236291	Tyr	395	Cys	7.9524760034e-06
27056193	rs199828681	Gly	397	Arg	7.953045221e-06
27056197	rs1394403612	Thr	398	Ile	3.9762380017e-06
27056200	rs773979087	Asn	399	Ser	3.9762380017e-06
27056202	rs576042781	Pro	400	Ala	3.9763961126e-06
27056202	rs576042781	Pro	400	Ser	3.9763961126e-06
27056209	rs1451681971	Ser	402	Leu	7.9525392457e-06
27056221	rs1324226146	Gly	406	Glu	3.9763012445e-06
27056223	rs1002145958	Pro	407	Ser	7.9525392457e-06
27056224	rs780917379	Pro	407	Leu	3.9763328667e-06
27056227	rs763630072	Pro	408	Leu	3.9764277363e-06
27056235	rs765662505	Pro	411	Ala	3.9763961126e-06
27056236	rs750719742	Pro	411	Leu	1.59057109455e-05
27056248	rs752001221	His	415	Arg	1.19294729558e-05
27056266	rs769876984	Pro	421	Leu	7.9539308326e-06
27056272	rs1364605435	Gly	423	Val	3.9774083207e-06
27056283	rs907999732	Pro	427	Ser	3.9775665248e-06
27056284	rs745637145	Pro	427	Leu	2.78451807947e-05
27056287	rs1442060688	Gln	428	Arg	3.9777247414e-06
27056288	rs973625689	Gln	428	His	7.9558925318e-06
27056296	rs572680423	Pro	431	Arg	3.9787059656e-06
27056296	rs572680423	Pro	431	Leu	1.1936117897e-05
27056299	rs1307165601	Met	432	Lys	3.9786109873e-06
27056302	rs768302696	Thr	433	Ile	3.9795609748e-06
27056302	rs768302696	Thr	433	Asn	3.9795609748e-06
27056304	rs1133451	Met	434	Val	3.9792442619e-06
27056317	rs776238347	Ala	438	Val	3.9824453807e-06
27056334	rs541301347	Gly	444	Ser	2.39390989323e-05
27056335	rs1177707174	Gly	444	Val	3.990454832e-06
27056350	rs1417373784	Gln	449	Arg	4.0006721129e-06
27057646	rs765255248	Pro	452	Thr	7.9629880316e-06
27057647	rs1311674614	Pro	452	Leu	3.9812403952e-06
27057653	rs774669704	Tyr	454	Cys	7.9601990049e-06
27057692	rs756153129	Gln	467	Arg	3.9763961126e-06
27057719	rs754027692	Pro	476	Arg	3.9763644894e-06
27057725	rs780033196	Pro	478	Leu	3.9764593605e-06
27057742	rs1189548389	Pro	484	Thr	3.9762696228e-06
27057761	rs781266953	Pro	490	Leu	1.59049520068e-05
27057772	rs1240655442	Pro	494	Thr	3.9763012445e-06
27057775	rs1425323176	His	495	Asn	3.9763328667e-06
27057778	rs769213510	Ala	496	Pro	3.9765226105e-06
27057778	rs769213510	Ala	496	Thr	3.9765226105e-06
27057782	rs772741483	Gln	497	Pro	3.9763961126e-06
27057788	rs748935625	Ser	499	Leu	7.9526657335e-06
27057790	rs1368493164	Tyr	500	Asn	3.9763644894e-06
27057794	rs1233534603	Gln	501	Arg	3.9764277363e-06
27057814	rs770551517	Pro	508	Ser	3.9764909852e-06
27057815	rs774757600	Pro	508	Gln	3.9765542362e-06
27057821	rs200920292	Gln	510	Pro	4.37424444868e-05
27057830	rs1282437778	Ser	513	Tyr	3.9770286823e-06
27057838	rs1446574904	Pro	516	Ala	3.976933784e-06
27057839	rs374096493	Pro	516	Leu	3.9771235851e-06
27057841	rs1250358228	Pro	517	Ser	3.9770286823e-06
27057845	rs775990638	Tyr	518	Phe	3.9775348829e-06
27057869	rs753919975	Pro	526	Leu	3.9775981671e-06
27057884	rs765538564	Pro	531	Leu	2.38735655966e-05
27057889	rs200572766	Pro	533	Ser	0.0004137327445598
27057895	rs752610128	Pro	535	Thr	7.9571586577e-06
27057898	rs777199232	Ser	536	Pro	3.9792759309e-06
27057908	rs540644702	Ser	539	Trp	3.979370941e-06
27057908	rs540644702	Ser	539	Leu	7.958741882e-06
27057916	rs1268688430	Gln	542	Glu	3.9787059656e-06
27057926	rs775882868	Pro	545	Leu	3.9788642729e-06
27057930	rs761124889	Gln	546	His	7.9582985157e-06
27057940	rs776630495	Pro	550	Ser	1.59154570919e-05
27057941	rs761975620	Pro	550	Arg	7.9569687131e-06
27057944	rs765337524	Tyr	551	Cys	3.9792442619e-06
27057949	rs750699988	Gln	553	Lys	7.9570953419e-06
27057949	rs750699988	Gln	553	Glu	3.9785476709e-06
27057959	rs763231275	Ala	556	Val	3.9783577339e-06
27057976	rs1349995890	Gln	562	Glu	3.9784843565e-06
27057985	rs1410475479	Pro	565	Ser	3.9786109873e-06
27057986	rs1290470259	Pro	565	Leu	3.9784527001e-06
27057995	rs1266458095	Pro	568	Leu	3.9786426462e-06
27057998	rs767462445	Ala	569	Val	7.9583618507e-06
27058000	rs752518436	Pro	570	Thr	3.9789275994e-06
27058000	rs752518436	Pro	570	Ser	3.9789275994e-06
27058021	rs747383681	Ala	577	Thr	3.9794342836e-06
27058025	rs368655469	Ala	578	Val	1.1938397867e-05
27058030	rs202072242	Pro	580	Thr	1.98936881306e-05
27058037	rs1371039706	Pro	582	Leu	3.9791809253e-06
27058043	rs1430503340	Ser	584	Tyr	3.9792442619e-06
27058046	rs1309861096	Gln	585	Arg	3.9803846643e-06
27058049	rs773397950	Gln	586	Arg	3.9804480392e-06
27058051	rs763319506	Ser	587	Ala	1.19397282517e-05
27058056	rs372078591	Gln	588	His	3.981272096e-06
27058059	rs775218476	Gln	589	His	3.981050201e-06
27058067	rs569516664	Tyr	592	Cys	3.9822233549e-06
27058078	rs763739196	Arg	596	Cys	3.9860011639e-06
27058090	rs757146587	Pro	600	Ser	3.991474211e-06
27058091	rs764766076	Pro	600	Leu	7.9854345673e-06
27059203	rs771633906	Ser	614	Ala	4.37414008382e-05
27059207	rs1437676197	Ala	615	Val	7.953045221e-06
27059222	rs1324498175	Ser	620	Phe	3.9764909852e-06
27059230	rs267598525	Gly	623	Arg	3.9765226105e-06
27059243	rs751259526	Asp	627	Val	3.9769654163e-06
27059243	rs751259526	Asp	627	Gly	1.19308962489e-05
27059246	rs927444249	Met	628	Arg	3.9766491163e-06
27059246	rs927444249	Met	628	Thr	3.9766491163e-06
27059250	rs754559193	Asn	629	Lys	7.953741042e-06
27059252	rs781659030	Leu	630	Arg	3.9772817665e-06
27059252	rs781659030	Leu	630	Gln	3.9772817665e-06
27059255	rs748512916	Ser	631	Thr	3.976933784e-06
27059264	rs1269622011	Ser	634	Leu	3.9775665248e-06
27087348	rs1167571461	Asp	641	Gly	3.9974735966e-06
27087362	rs767278096	Ile	646	Leu	3.9851751484e-06
27087365	rs1283216163	Asp	647	Asn	3.9844129764e-06
27087368	rs752331536	Asp	648	Asn	3.9835241441e-06
27087377	rs1341298575	Met	651	Val	3.9799094172e-06
27087378	rs756561081	Met	651	Thr	3.9796559985e-06
27087392	rs1275523889	Ala	656	Thr	7.9565888512e-06
27087407	rs1237083347	Val	661	Leu	3.9771868561e-06
27087426	rs1483788202	Ser	667	Phe	3.9772184924e-06
27087451	rs1449463853	Asn	675	Lys	3.976997049e-06
27087456	rs779097022	Ala	677	Val	7.9539308326e-06
27087462	rs1412218679	Ser	679	Phe	3.976933784e-06
27087464	rs745921263	Pro	680	Ser	4.77224462525e-05
27087490	rs772402358	His	688	Gln	3.976997049e-06
27087495	rs769595876	Pro	690	His	3.97680726e-06
27087500	rs146402512	Ile	692	Val	0.0002107741376156
27087501	rs1299700527	Ile	692	Thr	3.9772184924e-06
27087504	rs770764901	Arg	693	Gln	3.9774716008e-06
27087516	rs370916036	Pro	697	Leu	3.9778513238e-06
27087519	rs758974480	Ser	698	Phe	3.9778513238e-06
27087536	rs760364683	Ala	704	Thr	2.78533798086e-05
27087539	rs1189797847	Ser	705	Gly	3.9783893888e-06
27087549	rs367889013	Gln	708	Pro	0.0031473818239694
27087554	rs935971471	Arg	710	Cys	3.9804480392e-06
27087555	rs1171422700	Arg	710	His	7.9610228322e-06
27087555	rs1171422700	Arg	710	Leu	1.19415342483e-05
27087561	rs757840961	Gly	712	Ala	7.962100402e-06
27087570	rs1387691435	Ser	715	Leu	3.9833654658e-06
27087882	rs755264625	Gln	723	His	1.59134309357e-05
27087893	rs376482571	Arg	727	Gln	3.9789275994e-06
27087896	rs1183860371	Pro	728	Leu	3.9782627722e-06
27087898	rs1366553001	Pro	729	Ser	3.9781045127e-06
27087908	rs1472315918	Gln	732	Arg	3.9781361636e-06
27087911	rs757025491	Ser	733	Leu	2.38690068901e-05
27087917	rs142353005	Ser	735	Asn	0.000123327127194
27087922	rs772110993	Met	737	Val	7.955829236e-06
27087934	rs139157793	Met	741	Val	1.19342185871e-05
27087950	rs776157620	Ile	746	Asn	1.19349782385e-05
27087953	rs1244463961	Ala	747	Val	3.9788326105e-06
27088646	rs1187874538	Tyr	752	Phe	4.0073735673e-06
27088648	rs1450169402	Met	753	Val	4.0034910441e-06
27088674	rs747792434	Gln	761	His	3.9812403952e-06
27088681	rs769476811	Ser	764	Thr	3.9821916389e-06
27088687	rs771230582	Gln	766	Glu	3.9795609748e-06
27088693	rs767536659	Gly	768	Ser	3.18352208966e-05
27088700	rs1455731842	Ala	770	Val	3.9784843565e-06
27088706	rs760862718	Ser	772	Cys	3.9780728623e-06
27088709	rs373690941	Pro	773	Leu	4.37584533375e-05
27088712	rs754046530	Arg	774	His	1.9891472128e-05
27088723	rs990194975	Gly	778	Arg	1.19335539714e-05
27088735	rs754911395	His	782	Tyr	7.9541839007e-06
27088738	rs200930418	Thr	783	Ala	1.19314656612e-05
27088742	rs747693064	Gly	784	Val	7.9546900852e-06
27088747	rs1471823033	Gly	786	Ser	3.9774083207e-06
27088748	rs769121528	Gly	786	Val	7.9555127725e-06
27088748	rs769121528	Gly	786	Asp	3.9777563862e-06
27088762	rs748894219	Asn	791	His	3.9788009485e-06
27088768	rs372272181	Met	793	Leu	3.9796243234e-06
27088768	rs372272181	Met	793	Leu	3.9796243234e-06
27088768	rs372272181	Met	793	Val	3.9796243234e-06
27088778	rs772620836	Tyr	796	Cys	7.9601356407e-06
27088780	rs1284809501	Gly	797	Arg	3.9817476686e-06
27088784	rs140683722	Pro	798	Leu	1.99122269038e-05
27088792	rs764021659	Gly	801	Cys	3.9897543109e-06
27088798	rs1219313917	Tyr	803	His	1.19620086604e-05
27088805	rs762082157	Pro	805	Leu	7.9862636265e-06
27089488	rs1168844460	Tyr	815	Cys	4.033624292e-06
27089503	rs773242876	Asn	820	Ser	2.00600195785e-05
27089509	rs146047233	Asn	822	Ser	5.20703991796e-05
27089520		Ala	826	Thr	3.997185981e-06
27089521	rs1454558348	Ala	826	Val	3.9973138051e-06
27089547	rs1309543482	Met	835	Val	3.9845082319e-06
27089550	rs1255824993	Gly	836	Cys	1.19525721935e-05
27089556	rs753334968	Gly	838	Arg	1.59339696298e-05
27089560	rs374582065	Gly	839	Val	3.5838583022e-05
27089560	rs374582065	Gly	839	Ala	3.9820647802e-06
27089568	rs923663579	His	842	Tyr	3.981050201e-06
27089569	rs1421023459	His	842	Arg	3.9807015588e-06
27089575	rs1412444313	Gln	844	Arg	3.9807649437e-06
27089601	rs1318465791	Leu	853	Val	3.9797827038e-06
27089604	rs369710133	Pro	854	Ala	3.9797827038e-06
27089604	rs369710133	Pro	854	Thr	3.9797827038e-06
27089614	rs1270911708	Arg	857	Lys	3.9798143814e-06
27089616	rs1364129370	Met	858	Leu	3.9796243234e-06
27089620	rs1217715911	Ser	859	Thr	7.9590586025e-06
27089625	rs776905750	Ala	861	Thr	2.78587006702e-05
27089626	rs748245175	Ala	861	Val	3.9797827038e-06
27089634	rs529602729	Gly	864	Ser	5.17355279809e-05
27089638	rs145267016	Asn	865	Ser	4.37737771198e-05
27089638	rs145267016	Asn	865	Thr	7.9588685672e-06
27089641	rs775126641	Arg	866	Gln	1.98971714181e-05
27089652	rs1429470721	Pro	870	Ala	3.9793076004e-06
27089656	rs1481300852	Asn	871	Thr	3.9791492578e-06
27089659	rs140568310	Met	872	Thr	5.9691989335e-05
27089661	rs764016104	Ala	873	Thr	3.9794976282e-06
27089665	rs140123561	Asn	874	Ser	4.37734287328e-05
27089679	rs930078026	Val	879	Phe	3.9797827038e-06
27089694	rs750121843	Cys	884	Arg	3.9815257206e-06
27089697	rs1346454405	Pro	885	Ser	3.9822867883e-06
27089712	rs140664170	Met	890	Val	5.18039737632e-05
27089719	rs1286907978	Arg	892	Gln	3.9882267546e-06
27089733	rs1490756534	Thr	897	Ala	3.9922709634e-06
27089742	rs138418893	Ala	900	Thr	0.0002644061278123
27089761	rs1404684837	Asn	906	Thr	4.0589686972e-06
27089761	rs1404684837	Asn	906	Ser	4.0589686972e-06
27089764	rs770028999	Ser	907	Cys	1.22440983445e-05
27089766	rs1407048804	Ile	908	Val	4.0829992078e-06
27089770	rs1306354750	Gln	909	Arg	4.1084634346e-06
27092713	rs753300592	Pro	912	Ser	1.20633082416e-05
27092714	rs1392166633	Pro	912	Gln	4.0192926045e-06
27092720	rs777967093	Gly	914	Ala	3.9955250119e-06
27092729	rs143404119	Asn	917	Ser	1.99223823981e-05
27092731	rs141432631	Met	918	Val	1.99206361854e-05
27092733	rs781401097	Met	918	Ile	3.58362997825e-05
27092755	rs768469990	Thr	926	Pro	3.9771235851e-06
27092758	rs761784006	Gly	927	Arg	7.9538675681e-06
27092761	rs762371741	Pro	928	Thr	3.9769654163e-06
27092765	rs1446535939	Pro	929	Leu	3.97680726e-06
27092768	rs1186821593	Tyr	930	Phe	7.9535512606e-06
27092783	rs372040423	Asn	935	Ser	2.7835215524e-05
27092786	rs1469554353	Ser	936	Asn	7.953045221e-06
27092807	rs764516776	Pro	943	Arg	1.59058374423e-05
27092809	rs754315348	Gln	944	Lys	3.9764277363e-06
27092815	rs757303650	Pro	946	Thr	1.59062169448e-05
27092827	rs1322562358	Met	950	Val	3.9766174891e-06
27092845	rs746124686	Asn	956	Asp	3.9774399605e-06
27092849	rs758593161	Asn	957	Ser	1.19321300443e-05
27092857	rs1463539566	Gly	960	Arg	3.9780095631e-06
27092954	rs750488480	Ala	962	Gly	3.9814623114e-06
27092956	rs758685458	Ala	963	Thr	3.9803846643e-06
27092968	rs1490260493	Met	967	Val	3.9783260795e-06
27092971	rs747193695	Met	968	Val	3.9783260795e-06
27092978	rs755894839	Leu	970	Pro	3.9792442619e-06
27092978	rs755894839	Leu	970	Arg	1.98962213096e-05
27092998	rs749233791	Pro	977	Ala	3.983301998e-06
27093002	rs1159025704	Ala	978	Val	7.9692069842e-06
27093004	rs770888078	Thr	979	Ala	7.9694610253e-06
27093010	rs1455792000	Met	981	Val	3.987145443e-06
27093015	rs774076063	Asn	982	Lys	3.9919840959e-06
27093017	rs745379001	Asn	983	Ser	3.9929404812e-06
27093034	rs775307425	Pro	989	Ser	8.053215649e-06
27093037	rs1307427980	Lys	990	Gln	4.03316878e-06
27093040	rs151015091	Thr	991	Ser	3.23962711891e-05
27093047	rs768939369	Ser	993	Cys	4.0873048311e-06
27093052	rs777028567	Ser	995	Thr	4.1589379735e-06
27093053	rs762279939	Ser	995	Cys	4.1596299593e-06
27094285	rs768336321	Ser	998	Cys	3.9941206543e-06
27094306	rs776927342	Asn	1005	Ser	1.59215386574e-05
27094338	rs182858322	Gly	1016	Ser	0.0001948930077161
27094339	rs773728646	Gly	1016	Val	3.9774399605e-06
27094339	rs773728646	Gly	1016	Ala	3.9774399605e-06
27094365	rs763421604	Asp	1025	Asn	7.953741042e-06
27094368	rs367844043	Arg	1026	Cys	3.9769654163e-06
27094369	rs977720327	Arg	1026	His	3.9767756303e-06
27094372	rs751646404	Tyr	1027	Phe	3.9766807441e-06
27094399	rs1317298698	Met	1036	Thr	3.976870521e-06
27094401	rs144496027	Gly	1037	Arg	3.18159763925e-05
27094402	rs1214229142	Gly	1037	Val	3.9771235851e-06
27094404	rs1296513906	Met	1038	Val	3.9772501292e-06
27094408	rs750423886	Thr	1039	Arg	7.954563533e-06
27094450	rs779484265	Arg	1053	His	7.9604524721e-06
27094485	rs747748886	Thr	1065	Ala	3.987145443e-06
27097647	rs372945891	Asn	1079	Ser	3.976744001e-06
27097653	rs148400981	Asn	1081	Ser	9.14622022507e-05
27097709	rs1356577234	Leu	1100	Val	3.9763961126e-06
27097729	rs761033370	Lys	1106	Asn	7.9532349783e-06
27097736	rs1490783133	Arg	1109	Trp	3.97680726e-06
27097754	rs1178831269	Pro	1115	Ala	3.976933784e-06
27097755	rs766039070	Pro	1115	Gln	7.9538675681e-06
27097755	rs766039070	Pro	1115	Arg	7.9538675681e-06
27097758	rs1163197855	Asp	1116	Gly	3.9771235851e-06
27097766	rs754838938	Ala	1119	Ser	3.9779462659e-06
27097767	rs767113467	Ala	1119	Val	3.9778513238e-06
27097779	rs369681127	Ser	1123	Cys	1.59150771483e-05
27097793	rs1244527183	Pro	1128	Ala	3.9814306076e-06
27097800	rs753443683	Ile	1130	Thr	3.9838415387e-06
27097806	rs1361237093	Pro	1132	Leu	3.9863189533e-06
27099003	rs753878674	Ser	1140	Phe	3.9772184924e-06
27099005	rs781387222	Met	1141	Val	1.59068494893e-05
27099032	rs748450063	Thr	1150	Ala	3.9763961126e-06
27099039		Ser	1152	Asn	3.9763961126e-06
27099044	rs1220057389	Met	1154	Val	3.9763328667e-06
27099045	rs773419370	Met	1154	Thr	3.9763328667e-06
27099048	rs759263282	Ala	1155	Val	7.9527922253e-06
27099061	rs775441156	Asp	1159	Glu	7.9529819705e-06
27099101	rs200341895	Ile	1173	Phe	1.19297575873e-05
27099108	rs145886877	Pro	1175	Leu	4.77201689293e-05
27099111	rs1177805026	Leu	1176	Ser	3.9765858624e-06
27099311	rs751957677	Asn	1183	Thr	3.9804163515e-06
27099316	rs536241439	Val	1185	Phe	3.9799727769e-06
27099323	rs1037835480	Ile	1187	Thr	3.9794976282e-06
27099342	rs753199390	Asp	1193	Glu	3.9778829706e-06
27099348	rs1181288908	Ser	1195	Arg	3.9775981671e-06
27099360	rs1384042833	Phe	1199	Leu	3.9775348829e-06
27099368	rs1424078801	Arg	1202	Gln	3.977914618e-06
27099376	rs1166408463	Met	1205	Val	3.9775348829e-06
27099394	rs1298523641	Tyr	1211	His	3.9771235851e-06
27099404	rs1402459090	Ser	1214	Thr	3.9774083207e-06
27099406	rs1450321406	Met	1215	Val	1.19315605685e-05
27099407	rs757460729	Met	1215	Thr	3.9773134043e-06
27099410	rs752367311	Asn	1216	Ile	3.9771235851e-06
27099421	rs779887751	Met	1220	Val	3.9775665248e-06
27099422	rs746809059	Met	1220	Thr	1.99014480293e-05
27099425	rs1306136331	Met	1221	Thr	3.977914618e-06
27099430	rs1227227387	Arg	1223	Cys	3.9783893888e-06
27099431	rs768377977	Arg	1223	His	2.38705262655e-05
27099433	rs776451390	Met	1224	Val	3.58057893983e-05
27099440	rs200814245	Tyr	1226	Cys	3.9796559985e-06
27099448		Asn	1229	Asp	3.983587619e-06
27099457	rs769227665	Pro	1232	Ser	3.9904866797e-06
27099840	rs761900757	Pro	1240	Leu	4.4465392584e-06
27099843	rs765258234	Gly	1241	Ala	4.4013697062e-06
27099845	rs1287651077	Ser	1242	Gly	4.3697126476e-06
27099846	rs750682204	Ser	1242	Ile	4.3615935518e-06
27099851	rs550840683	Pro	1244	Ser	8.6242583137e-06
27099857	rs1247034028	Met	1246	Val	4.1806369618e-06
27099858	rs1478994310	Met	1246	Thr	4.1759581736e-06
27099858	rs1478994310	Met	1246	Arg	1.25278745208e-05
27099859	rs544515581	Met	1246	Ile	1.25068787833e-05
27099861	rs1024139131	Ser	1247	Phe	4.1068773768e-06
27099872	rs780907164	Gly	1251	Cys	2.01954923661e-05
27099879	rs752532673	Asn	1253	Ser	3.2184351968e-05
27099881	rs139907456	Gly	1254	Ser	0.0003694363686011
27099884	rs530093213	Gly	1255	Arg	8.0167389509e-06
27099890	rs778547789	Gly	1257	Ser	4.0048699218e-06
27099896	rs149538231	Pro	1259	Ser	3.999936001e-06
27099905	rs1202361373	Arg	1262	Cys	3.9963553239e-06
27099906	rs140125151	Arg	1262	His	7.9902838148e-06
27099914	rs953652494	Gly	1265	Ser	3.19266963052e-05
27099936	rs773264329	Ala	1272	Val	7.9833308052e-06
27099939	rs150488570	Met	1273	Thr	3.989849822e-06
27099945	rs1327257454	Pro	1275	Leu	3.9923984733e-06
27099948	rs369087151	Arg	1276	Gln	3.9913467602e-06
27099963	rs1332846960	Tyr	1281	Cys	1.1991845545e-05
27100073	rs764041562	Thr	1290	Met	1.98854597518e-05
27100077	rs201904230	Glu	1291	Asp	4.3747663477e-05
27100084	rs370983765	Ile	1294	Val	3.976933784e-06
27100106	rs989613588	Ser	1301	Asn	3.9771235851e-06
27100108	rs573792127	Thr	1302	Ala	2.78398650959e-05
27100123	rs1403660255	Pro	1307	Ser	3.9771235851e-06
27100124	rs1398628888	Pro	1307	Leu	1.19313707554e-05
27100139	rs1340915206	Ser	1312	Cys	3.97680726e-06
27100139	rs1340915206	Ser	1312	Phe	3.97680726e-06
27100141	rs781602443	Asn	1313	Asp	3.9766807441e-06
27100142	rs143530554	Asn	1313	Ser	0.0001033961663882
27100144	rs770085723	Pro	1314	Ala	3.9768388903e-06
27100148	rs773801611	Asp	1315	Gly	3.976744001e-06
27100151	rs749727660	Ser	1316	Leu	7.9541206321e-06
27100153	rs771094321	Gly	1317	Arg	3.9766807441e-06
27100165	rs774283518	Pro	1321	Ser	3.9772501292e-06
27100168	rs759873212	Ser	1322	Gly	1.19324148025e-05
27100171	rs587778051	Arg	1323	Cys	2.78471747052e-05
27100172	rs775802127	Arg	1323	His	7.9546268086e-06
27100172	rs775802127	Arg	1323	Leu	3.9773134043e-06
27100180	rs754417116	Pro	1326	Thr	3.97680726e-06
27100180	rs754417116	Pro	1326	Ala	7.9536145201e-06
27100181	rs570962335	Pro	1326	Leu	1.64046031316e-05
27100208	rs756511649	Arg	1335	Gln	7.9538043045e-06
27100295	rs139805332	His	1336	Arg	7.95298197058e-05
27100297	rs1310778455	Asp	1337	Asn	3.9764909852e-06
27100306	rs754160453	Gly	1340	Ser	3.9763961126e-06
27100310	rs757587518	Asn	1341	Ser	3.9763961126e-06
27100313	rs200739025	Gln	1342	Pro	7.9526657335e-06
27100318	rs1015375693	Ser	1344	Pro	3.9763012445e-06
27100321	rs1198512151	Thr	1345	Ala	7.9526657335e-06
27100331	rs1179767968	Thr	1348	Ser	3.9763012445e-06
27100340	rs779313933	Gly	1351	Val	3.9763961126e-06
27100350	rs199846866	Phe	1354	Leu	3.9765858624e-06
27100352	rs1030686989	Pro	1355	His	3.9763644894e-06
27100363	rs768755355	Thr	1359	Ser	1.98821386818e-05
27100366	rs375202405	Thr	1360	Ala	3.9764909852e-06
27100369	rs770710220	Met	1361	Val	0.0001749711695232
27100371	rs774312766	Met	1361	Ile	3.9765542362e-06
27100381	rs759447853	Gln	1365	Lys	7.9539940981e-06
27100820	rs1300018693	Asn	1368	His	5.3140610054e-06
27100827	rs375147084	Lys	1370	Arg	1.5787313315e-05
27100832	rs745873673	Pro	1372	Ser	4.60508811068e-05
27100835	rs146212433	Met	1373	Val	5.069605686e-06
27100839	rs1487753987	Asp	1374	Gly	4.9636659651e-06
27100842	rs775351129	Gly	1375	Val	9.7572398719e-06
27100842	rs775351129	Gly	1375	Ala	0.0001609944578877
27100866	rs1175588677	Arg	1383	Gln	4.5886293764e-06
27100871	rs761500441	Glu	1385	Lys	8.8869140191e-06
27100881	rs148567002	Met	1388	Arg	4.2029521535e-06
27100882	rs915690407	Met	1388	Ile	4.1680560186e-06
27100889	rs201172639	Val	1391	Met	4.08456687252e-05
27100892	rs758767486	Pro	1392	Ser	5.2892830987e-05
27100898	rs767004633	Ser	1394	Cys	5.22844272844e-05
27100901	rs1306413135	Thr	1395	Ser	4.0119073409e-06
27100910	rs1209091196	Gly	1398	Arg	8.0057000584e-06
27100911	rs1240355362	Gly	1398	Glu	4.001952953e-06
27100914	rs1064004	Gln	1399	Pro	4.0006080924e-06
27100963	rs1410638702	Gln	1415	His	3.9900726991e-06
27100970	rs777906223	Ala	1418	Pro	3.9899134986e-06
27100971	rs142339356	Ala	1418	Gly	3.991474211e-06
27100973	rs771808733	Ala	1419	Thr	3.9916335361e-06
27100992	rs1447072180	Gln	1425	Arg	3.9893404822e-06
27100994	rs1310926680	Asp	1426	Asn	3.9882903794e-06
27100995	rs780002090	Asp	1426	Gly	5.58311665523e-05
27101019	rs1323482644	Ala	1434	Asp	3.984063745e-06
27101022	rs369118235	Tyr	1435	Cys	0.0001275032473483
27101043	rs1234879017	Ala	1442	Gly	3.978769287e-06
27101051	rs1471914196	Arg	1445	Cys	3.9788326105e-06
27101052	rs769572233	Arg	1445	His	3.9788642729e-06
27101055	rs772939817	Arg	1446	Pro	3.9785793288e-06
27101057	rs1463501284	Pro	1447	Ala	3.9785793288e-06
27101061	rs1398941607	Ala	1448	Val	3.9786743057e-06
27101066	rs1330309030	Gly	1450	Ser	3.9786426462e-06
27101070	rs373104677	Pro	1451	His	3.9781361636e-06
27101082	rs760075640	Phe	1455	Cys	7.9564622386e-06
27101088	rs1357085488	Phe	1457	Ser	7.9565888512e-06
27101096	rs781403992	Gly	1460	Ser	1.98908390751e-05
27101100	rs1257406381	Arg	1461	Gln	1.19343135382e-05
27101106	rs752827461	Arg	1463	His	7.9557659413e-06
27101117	rs1199392264	Pro	1467	Ser	3.9775348829e-06
27101118	rs191618031	Pro	1467	Arg	7.9554494828e-06
27101120	rs376018873	Pro	1468	Thr	3.9774716008e-06
27101120	rs376018873	Pro	1468	Ala	3.9774716008e-06
27101120	rs376018873	Pro	1468	Ser	7.9549432017e-06
27101129	rs1187050804	Asn	1471	Asp	3.9773134043e-06
27101130	rs779806180	Asn	1471	Thr	3.9773134043e-06
27101138	rs1476360310	Gln	1474	Glu	3.9772817665e-06
27101158	rs764783001	Met	1480	Ile	3.977060316e-06
27101165	rs1466575457	Gly	1483	Ser	3.9773134043e-06
27101166	rs768630495	Gly	1483	Val	7.9553229065e-06
27101173	rs369995274	Ile	1485	Met	7.9538675681e-06
27101178	rs1413586412	Ala	1487	Val	7.9541206321e-06
27101184	rs1334329293	Ala	1489	Val	3.9770286823e-06
27101192	rs769381588	Ala	1492	Thr	3.9774716008e-06
27101205	rs773031590	Thr	1496	Ile	3.9773450426e-06
27101217	rs771481044	Gly	1500	Glu	3.9771552204e-06
27101219	rs759751306	Arg	1501	Cys	3.9773134043e-06
27101220	rs1281389106	Arg	1501	His	3.9772501292e-06
27101230	rs768080595	Met	1504	Ile	3.9771868561e-06
27101231	rs753094331	Thr	1505	Ala	3.9771868561e-06
27101235	rs574277680	Tyr	1506	Cys	7.9542471702e-06
27101237	rs1195906741	Asn	1507	His	3.9772184924e-06
27101239	rs1375433556	Asn	1507	Lys	3.9772184924e-06
27101255	rs757461100	Ser	1513	Gly	3.9781045127e-06
27101259	rs889246106	Thr	1514	Met	3.9790859243e-06
27101264	rs751377877	Ser	1516	Pro	3.9790542583e-06
27101268	rs754673704	Ala	1517	Gly	3.9809551107e-06
27101275	rs1330441610	Gln	1519	His	3.9798777381e-06
27101282	rs199776442	Ala	1522	Thr	2.78702361803e-05
27101286	rs1238182894	Tyr	1523	Cys	3.981113597e-06
27101294	rs773815689	Val	1526	Met	8.7599843913e-05
27101301	rs746264786	Arg	1528	Gln	3.9853022054e-06
27101309	rs772281669	Glu	1531	Lys	3.9858740623e-06
27101312	rs776101789	Met	1532	Val	1.19586708335e-05
27101314	rs1451506403	Met	1532	Ile	3.9884494503e-06
27101324	rs999125494	Asp	1536	Asn	3.9983686655e-06
27101324	rs999125494	Asp	1536	His	3.9983686655e-06
27101329	rs764212710	Gln	1537	His	4.0024975584e-06
27101333	rs112918204	Ala	1539	Ser	2.40969661919e-05
27101337	rs1455203270	Asn	1540	Ser	4.0216525774e-06
27101339	rs765512812	His	1541	Tyr	4.0376633234e-06
27101355	rs752731961	Pro	1546	Leu	8.263643275e-06
27101369	rs141670393	Arg	1551	Cys	8.63781636e-06
27101370	rs748819428	Arg	1551	His	8.6411005305e-06
27101393	rs745476438	Ala	1559	Thr	4.8274197441e-06
27101396	rs772532872	Pro	1560	Ala	8.2382701571e-05
27101397	rs775699799	Pro	1560	Leu	3.88059411895e-05
27101399	rs1367629574	Val	1561	Met	4.884004884e-06
27101402	rs747585997	Pro	1562	Ser	2.01077776884e-05
27101418	rs1166929475	Pro	1567	Leu	1.51892581566e-05
27101437	rs761906554	Gln	1573	His	5.0717654815e-06
27101441	rs1374393812	Pro	1575	Thr	5.0333712513e-06
27101442	rs765193345	Pro	1575	Gln	0.0001455969474846
27101454	rs763065019	Gln	1579	Arg	1.50543461897e-05
27101469	rs558739370	Gln	1584	Arg	8.38760607854e-05
27101471	rs1316586208	Val	1585	Leu	4.9256230913e-06
27101478	rs752544377	Ser	1587	Ile	4.8436470724e-06
27101480	rs755914291	Pro	1588	Ser	9.797869943e-06
27101481	rs764148027	Pro	1588	Leu	4.8901668524e-06
27101484	rs758069825	Ala	1589	Gly	4.8988389751e-06
27101486	rs370907880	Pro	1590	Ser	9.6132586062e-06
27101495	rs201556442	Arg	1593	Trp	2.30840258541e-05
27101511	rs748573855	Arg	1598	Leu	4.1755048185e-06
27101511	rs748573855	Arg	1598	His	4.1755048185e-06
27101523	rs1295471823	Ser	1602	Asn	4.0444239526e-06
27101547	rs1207603708	Gly	1610	Ala	3.9892131675e-06
27101550	rs1485792801	Met	1611	Lys	3.9880358923e-06
27101550	rs1485792801	Met	1611	Thr	3.9880358923e-06
27101568	rs760575192	Gly	1617	Asp	3.987940468e-06
27101574	rs763947592	Pro	1619	Leu	3.9856834251e-06
27101586	rs1420328983	Ser	1623	Leu	3.9869228929e-06
27101592	rs764864466	Ile	1625	Thr	3.9892768238e-06
27101594	rs749910396	Ala	1626	Pro	3.9900090174e-06
27101594	rs749910396	Ala	1626	Thr	7.9800180348e-06
27101597	rs151074395	Pro	1627	Ala	0.0001636504426544
27101597	rs151074395	Pro	1627	Ser	3.991474211e-06
27101598	rs1358984536	Pro	1627	Leu	3.9903911381e-06
27101603	rs755377273	Pro	1629	Ser	3.9956846605e-06
27101613	rs1217038062	Pro	1632	Leu	4.0020170165e-06
27101618	rs778285496	Met	1634	Val	4.0084980157e-06
27101625	rs1487805680	Arg	1636	Gln	4.0222996291e-06
27101627	rs1023142691	Arg	1637	Trp	4.0275159892e-06
27101636	rs749349194	Thr	1640	Ala	1.21614061828e-05
27101637	rs771093077	Thr	1640	Ile	4.0477636106e-06
27101645	rs1454897845	Pro	1643	Ala	4.0616064465e-06
27101654	rs774753046	Val	1646	Leu	8.1981324654e-06
27101668	rs780567016	Gln	1650	His	4.2241503121e-06
27101669	rs761598513	Pro	1651	Ser	1.26778062324e-05
27101673	rs376792436	Val	1652	Ala	3.00197272493e-05
27101690	rs1442666063	Arg	1658	Trp	4.4616565238e-06
27101699	rs1286058909	Met	1661	Val	9.1004231696e-06
27101700	rs753016689	Met	1661	Thr	4.5779161325e-06
27101701	rs756453040	Met	1661	Ile	3.20005851535e-05
27101705	rs919554208	Asp	1663	Asn	4.6061298375e-06
27101709	rs1468927274	Ile	1664	Thr	4.6667911144e-06
27102071	rs745955185	Thr	1666	Asn	3.9794659556e-06
27102074	rs758507020	Pro	1667	Leu	3.9799410968e-06
27102085	rs769528458	Arg	1671	Trp	7.9608327031e-06
27102086	rs773047184	Arg	1671	Gln	3.9803529777e-06
27102092	rs1215224455	Met	1673	Thr	3.9796243234e-06
27102107	rs1210674935	Ser	1678	Cys	3.9783893888e-06
27102149	rs1192048475	Asn	1692	Ser	3.976933784e-06
27102164	rs375761808	Asp	1697	Val	3.97680726e-06
27102165	rs764430928	Asp	1697	Glu	3.976870521e-06
27102170	rs762206792	Asn	1699	Ser	3.9768388903e-06
27102175	rs765871842	Ile	1701	Val	3.9769021522e-06
27102182	rs370142648	Thr	1703	Ser	3.57921193706e-05
27102187	rs1326950294	Asn	1705	Asp	3.9769654163e-06
27102188	rs61756316	Asn	1705	Ser	0.0069836068181637
27102193	rs11550593	Ser	1707	Cys	3.9769654163e-06
27105598	rs758555204	Gly	1737	Ser	1.98159101942e-05
27105604	rs758075735	Pro	1739	Ser	4.7092064987e-06
27105616	rs754568117	Thr	1743	Pro	9.0096583537e-06
27105617	rs528936858	Thr	1743	Lys	4.4986683941e-06
27105617	rs528936858	Thr	1743	Met	0.0001304613834305
27105631	rs749687195	Gly	1748	Arg	1.27939407896e-05
27105635	rs370901533	Arg	1749	Met	4.2503995375e-06
27105636	rs200936451	Arg	1749	Ser	1.26913216742e-05
27105642	rs1279351877	Ser	1751	Arg	4.2013276195e-06
27105649	rs759947795	Ser	1754	Thr	4.1362309009e-06
27105655	rs142755921	Pro	1756	Ser	3.69479362524e-05
27105659	rs775549195	Ala	1757	Val	4.0939981986e-06
27105661	rs372045959	Pro	1758	Ser	8.1501585205e-06
27105662	rs971354921	Pro	1758	Arg	1.22133923918e-05
27105664	rs1441412963	Met	1759	Val	4.0612765404e-06
27105666	rs753963815	Met	1759	Ile	8.118135102e-06
27105670	rs766067889	Gly	1761	Cys	8.0907458049e-06
27105676	rs1453615942	Glu	1763	Lys	4.0667930083e-06
27105683	rs751576769	Glu	1765	Gly	8.0230421771e-06
27105686	rs1363371199	Glu	1766	Val	4.0073093322e-06
27105691	rs1438281107	Leu	1768	Val	4.0012163697e-06
27105692	rs1302313826	Leu	1768	Pro	3.9972818483e-06
27105695	rs1371234195	Leu	1769	Pro	3.9939611307e-06
27105698	rs747674955	Gly	1770	Val	5.58521036295e-05
27105700	rs187631645	Pro	1771	Ser	0.0002953242980061
27105700	rs187631645	Pro	1771	Thr	3.9908688919e-06
27105703	rs1036772020	Lys	1772	Glu	1.19558113213e-05
27105714	rs748868229	Glu	1775	Asp	7.962100402e-06
27105725	rs140946580	Glu	1779	Gly	0.0011578771456537
27105727	rs772578230	Glu	1780	Lys	3.9790225928e-06
27105744		Asp	1785	Glu	3.9787059656e-06
27105748	rs1406189059	Glu	1787	Lys	3.9786743057e-06
27105751	rs760772339	Ile	1788	Val	3.9782311193e-06
27105752	rs1160398471	Ile	1788	Thr	1.19364978315e-05
27105753	rs1391457229	Ile	1788	Met	3.9787059656e-06
27105773	rs528649140	Lys	1795	Arg	1.98971714181e-05
27105774	rs200221564	Lys	1795	Asn	2.38775558933e-05
27105775	rs761930167	Pro	1796	Ala	3.979402612e-06
27105786	rs966792674	Glu	1799	Asp	3.9800995024e-06
27105787	rs551963483	Asn	1800	His	7.9595020535e-06
27105791	rs752644204	Ser	1801	Thr	7.9608327031e-06
27105808	rs1223970955	Ser	1807	Gly	3.9815257206e-06
27105821	rs753590871	Lys	1811	Arg	1.19484781621e-05
27105823	rs1470002031	Leu	1812	Phe	3.9830798766e-06
27105835	rs1414896415	Ile	1816	Val	3.9832702648e-06
27105838	rs375250508	Val	1817	Leu	3.9839367669e-06
27105838	rs375250508	Val	1817	Ile	0.0001633414074451
27105842	rs772383424	Gln	1818	Arg	1.59319387576e-05
27105848	rs747495829	Asn	1820	Ser	3.9826674313e-06
27105853	rs768785041	Pro	1822	Ser	3.9824136612e-06
27105862	rs776573378	Val	1825	Leu	3.9821599235e-06
27105869	rs769438406	Cys	1827	Phe	3.9817476686e-06
27105874	rs1292754665	Asp	1829	His	3.9808600249e-06
27105881	rs759437903	Leu	1831	His	3.9800995024e-06
27105886	rs372213935	Arg	1833	Cys	3.9803846643e-06
27105887	rs375198223	Arg	1833	His	1.59214119108e-05
27105904	rs537749567	Ser	1839	Gly	3.9785793288e-06
27105918	rs1258811760	His	1843	Gln	3.9775348829e-06
27105922	rs916869052	Arg	1845	Trp	3.9774716008e-06
27105923	rs764024862	Arg	1845	Gln	1.59105192397e-05
27105931	rs140055856	Gly	1848	Arg	3.9787376261e-06
27105931	rs140055856	Gly	1848	Trp	5.96810643918e-05
27105932	rs1410136655	Gly	1848	Val	3.9775348829e-06
27105938	rs750044693	Asp	1850	Gly	1.19338387977e-05
27105941	rs758808153	Thr	1851	Ile	3.976933784e-06
27105961	rs780387049	His	1858	Tyr	3.976870521e-06
27105967	rs781684543	Glu	1860	Lys	3.9772501292e-06
27105992	rs769878267	Ser	1868	Cys	7.9560191262e-06
27105994	rs773610610	Arg	1869	Trp	3.58040800738e-05
27105995	rs367835531	Arg	1869	Gln	7.9565255444e-06
27106002	rs772057809	His	1871	Gln	3.9788959359e-06
27106003	rs775428237	Ala	1872	Thr	3.18357276453e-05
27106004	rs191813608	Ala	1872	Val	0.0001949876242548
27106006	rs1190429858	Pro	1873	Ala	3.978769287e-06
27106007	rs143597306	Pro	1873	Leu	3.9787376261e-06
27106007	rs143597306	Pro	1873	Arg	3.9787376261e-06
27106013	rs1475540094	Pro	1875	Leu	3.9794342836e-06
27106016	rs761267675	Pro	1876	Leu	3.9801945519e-06
27106018	rs182301865	Ala	1877	Pro	3.9806064852e-06
27106022	rs758044018	Pro	1878	Leu	2.7859144167e-05
27106024	rs369894428	Arg	1879	Trp	2.38828783645e-05
27106025	rs371595717	Arg	1879	Leu	3.980226236e-06
27106025	rs371595717	Arg	1879	Gln	9.15452034293e-05
27106039	rs1234079420	Thr	1884	Ala	3.9782944256e-06
27106047	rs1347791474	Glu	1886	Asp	3.9788326105e-06
27106049	rs756198362	Gly	1887	Val	3.9785476709e-06
27106055	rs369924806	Pro	1889	Leu	3.9788009485e-06
27106063	rs1447138233	Thr	1892	Ala	3.9783893888e-06
27106068	rs186671944	Asp	1893	Glu	2.78491689012e-05
27106078	rs557936244	Pro	1897	Ser	3.978769287e-06
27106084	rs771291302	Pro	1899	Thr	3.9782627722e-06
27106093	rs746807679	Pro	1902	Ser	3.977914618e-06
27106103	rs768462744	Lys	1905	Thr	3.9776614532e-06
27106106	rs41303631	Arg	1906	Pro	0.000139222581107
27106106	rs41303631	Arg	1906	Gln	0.0015274706041464
27106108	rs139230162	Ile	1907	Phe	5.17063081695e-05
27106108	rs139230162	Ile	1907	Val	1.98870416036e-05
27106120	rs755338885	Met	1911	Val	1.5906090442e-05
27106121	rs1237319814	Met	1911	Thr	3.9765226105e-06
27106134	rs767902770	Leu	1915	Phe	3.9766491163e-06
27106142	rs369532498	Arg	1918	Pro	3.9766174891e-06
27106144	rs1270681768	Ser	1919	Thr	3.9764277363e-06
27106159	rs375952330	Glu	1924	Lys	3.18099040136e-05
27106168	rs143257313	Ala	1927	Thr	3.9763012445e-06
27106176	rs746078309	Ser	1929	Arg	3.9762696228e-06
27106183	rs781038652	Ala	1932	Ser	1.19287140051e-05
27106183	rs781038652	Ala	1932	Thr	3.9762380017e-06
27106187	rs747835026	Ile	1933	Thr	3.9762696228e-06
27106192	rs769740316	Glu	1935	Lys	7.9525392457e-06
27106201	rs1390071971	Lys	1938	Glu	1.19288088686e-05
27106208	rs773088565	Pro	1940	Leu	7.9529187211e-06
27106219	rs563607855	Ser	1944	Gly	3.9764277363e-06
27106222	rs770398334	Pro	1945	Thr	3.9763961126e-06
27106232	rs773925861	Ser	1948	Asn	3.9764277363e-06
27106237	rs1003835206	Arg	1950	Gly	3.9766491163e-06
27106238	rs759215669	Arg	1950	Gln	3.57878496274e-05
27106243	rs767009507	Ile	1952	Phe	3.9763961126e-06
27106249	rs1195029856	Ile	1954	Val	7.9527922253e-06
27106255	rs1483998772	Glu	1956	Lys	3.9764909852e-06
27106267	rs760899285	His	1960	Tyr	3.9766174891e-06
27106285	rs370333544	Pro	1966	Ser	3.9764277363e-06
27106297	rs1370473850	Leu	1970	Ile	3.9764593605e-06
27106301	rs1167732547	Leu	1971	Arg	3.9765542362e-06
27106305	rs528872143	Asp	1972	Glu	1.59067229764e-05
27106322	rs1412046209	Ala	1978	Val	3.9766174891e-06
27106325	rs1355347077	Lys	1979	Arg	3.9763961126e-06
27106327	rs780084398	Arg	1980	Cys	3.9765226105e-06
27106328	rs748000514	Arg	1980	His	3.9766174891e-06
27106333	rs201604768	Val	1982	Ile	0.0003380044218931
27106346	rs201064943	Asn	1986	Ser	7.9528554727e-06
27106355	rs773909963	Arg	1989	Gln	3.9764593605e-06
27106369	rs1182546915	Val	1994	Leu	3.9765542362e-06
27106401	rs375639155	His	2004	Gln	3.9765226105e-06
27106417	rs754451193	Ile	2010	Val	1.59077351362e-05
27106436	rs1359182849	Leu	2016	Arg	1.19322249622e-05
27106441	rs1297966925	His	2018	Tyr	3.9773766814e-06
27106454	rs758364066	Pro	2022	Leu	3.9773766814e-06
27106464	rs1231875738	Lys	2025	Asn	3.9772501292e-06
27106468	rs149293353	Ala	2027	Pro	3.9775981671e-06
27106471	rs1212073675	Pro	2028	Ser	3.9775032416e-06
27106501	rs1451507023	Asp	2038	Asn	3.9774716008e-06
27106507	rs778665400	Gly	2040	Arg	1.19318452996e-05
27106511	rs1041682760	Val	2041	Ala	7.954879921e-06
27106516	rs745413277	Cys	2043	Arg	3.9772817665e-06
27106520	rs1456288081	Asn	2044	Ser	3.9770286823e-06
27106531	rs775253005	Trp	2048	Gly	3.9770286823e-06
27106547	rs746642669	Leu	2053	Ser	3.976870521e-06
27106553	rs769207671	Met	2055	Thr	3.9767756303e-06
27106577	rs1316245568	Thr	2063	Ile	3.9766807441e-06
27106603	rs1246332692	Asp	2072	Asn	3.9766491163e-06
27106625	rs1472524661	Ser	2079	Ile	1.1929188338e-05
27106673	rs778949840	Pro	2095	Leu	3.9767756303e-06
27106684	rs1289079681	Ala	2099	Ser	3.976744001e-06
27106700	rs1322532917	Ser	2104	Phe	3.9766174891e-06
27106715	rs768439550	Asn	2109	Ser	6.75976587352e-05
27106715	rs768439550	Asn	2109	Ile	7.9526657335e-06
27106720	rs770028290	Val	2111	Ile	3.18104099566e-05
27106730	rs773818181	Pro	2114	Leu	3.9763644894e-06
27106750	rs774421023	Thr	2121	Ala	7.9526657335e-06
27106751	rs759561977	Thr	2121	Ile	3.9762696228e-06
27106773	rs761716992	Gln	2128	His	3.9763012445e-06
27106816	rs1353450888	Arg	2143	Cys	3.9763961126e-06
27106838	rs146955423	Thr	2150	Ser	3.9765858624e-06
27106840	rs751138052	Met	2151	Val	3.9765542362e-06
27106843	rs754498428	Val	2152	Leu	3.9765542362e-06
27106843	rs754498428	Val	2152	Leu	3.9765542362e-06
27106846	rs781033223	Arg	2153	Ser	2.78363224241e-05
27106846	rs781033223	Arg	2153	Cys	3.9766174891e-06
27106847	rs747780610	Arg	2153	His	3.18136989787e-05
27106862	rs142069738	Arg	2158	Gln	7.953741042e-06
27106867	rs201998747	Asn	2160	Asp	7.9531717248e-06
27106871	rs749602456	Pro	2161	Leu	2.38610333418e-05
27106891	rs1373585145	Val	2168	Met	3.9765226105e-06
27106913	rs775743350	Ala	2175	Gly	7.9532982327e-06
27106961	rs750197954	Ser	2191	Asn	3.9777563862e-06
27106966	rs766452447	Gly	2193	Ser	7.9569054003e-06
27107002	rs141992367	Ala	2205	Thr	3.18316741073e-05
27107013	rs1449649907	Phe	2208	Leu	3.9792759309e-06
27107020	rs558823674	Ser	2211	Gly	3.9795293012e-06
27107021	rs749644171	Ser	2211	Asn	3.18382616309e-05
27107023	rs1173150306	Gln	2212	Glu	3.9795926488e-06
27107027	rs779441751	Ala	2213	Val	2.38809772095e-05
27107033	rs772207194	Leu	2215	Pro	3.9791809253e-06
27107033	rs772207194	Leu	2215	Arg	7.9583618507e-06
27107041	rs760749276	Met	2218	Leu	3.9790225928e-06
27107041	rs760749276	Met	2218	Val	1.59160903715e-05
27107043	rs1329769026	Met	2218	Ile	7.959311997e-06
27107046	rs200298922	Gln	2219	His	3.18339540954e-05
27107048	rs139576809	Asn	2220	Ser	0.0002586591111677
27107050	rs762698084	Pro	2221	Ser	3.9791809253e-06
27107050	rs762698084	Pro	2221	Thr	3.9791809253e-06
27107056	rs1226067093	Phe	2223	Val	3.9790225928e-06
27107058	rs766256065	Phe	2223	Leu	3.9789275994e-06
27107062	rs557263210	Pro	2225	Ser	3.9790225928e-06
27107072	rs759546283	Val	2228	Ala	3.9783577339e-06
27107074	rs573998153	Asp	2229	Asn	3.9785160135e-06
27107083	rs752164675	Arg	2232	Gly	3.9810185037e-06
27107084	rs142878055	Arg	2232	Gln	2.38819277492e-05
27107095	rs763691986	Arg	2236	Cys	1.99147648066e-05
27107096	rs753503744	Arg	2236	His	3.9840002549e-06
27107098	rs746165075	Ala	2237	Thr	4.38260980429e-05
27107099	rs758918502	Ala	2237	Val	3.9839050237e-06
27107104	rs1324565544	Leu	2239	Phe	3.9855245747e-06
27107117	rs770921107	Lys	2243	Arg	3.9909007462e-06
27107117	rs770921107	Lys	2243	Thr	7.9818014925e-06
27107118	rs774295596	Lys	2243	Asn	3.991474211e-06
27107119	rs372878743	Val	2244	Leu	2.39532432691e-05
27107140	rs1210240737	Phe	2251	Ile	4.0131309645e-06
27107158	rs763643412	Arg	2257	Trp	4.0557421196e-06
27107170	rs750806872	Ile	2261	Val	4.0864696988e-06
27107174	rs375849292	Ser	2262	Leu	3.27906481071e-05
27107180	rs1308037041	Ser	2264	Leu	4.1129582863e-06
27107186	rs781328252	Leu	2266	Ser	8.258729477e-06
27107193	rs748177409	Asn	2268	Lys	4.1537899179e-06
27107198	rs369917594	Leu	2270	Ser	8.3293768793e-06
27107221	rs771875432	Val	2278	Ile	8.5674385928e-06
27107236	rs760654073	Gly	2283	Ser	4.4746733488e-06

## Sheet: ARID1B
Position	rsID	Original_Res	Res_Num	New_Res	Allele_Frequency
157099083	rs753014356	Ala	7	Val	7.9539308326e-06
157099085	rs1351910038	Ala	8	Pro	2.38648296051e-05
157099088	rs963639621	Ala	9	Ser	1.59081147293e-05
157099088	rs963639621	Ala	9	Thr	0.0002386217209398
157099095	rs1366521884	Ala	11	Gly	7.9171548912e-06
157099101	rs973526057	Thr	13	Ile	3.15169088215e-05
157099116	rs1228472961	Ser	18	Asn	7.8415381961e-06
157099125	rs1319766536	Ser	21	Cys	7.8382191566e-06
157099127	rs1212813613	Glu	22	Lys	1.56971085925e-05
157099131	rs1268735872	Ala	23	Val	7.843875502e-06
157099131	rs1268735872	Ala	23	Glu	3.921937751e-05
157099140	rs982218682	Lys	26	Thr	2.32147831739e-05
157099144	rs1403994771	Glu	27	Asp	4.62727314793e-05
157099145	rs777781316	Gly	28	Ser	7.7059412807e-06
157099145	rs777781316	Gly	28	Cys	7.7059412807e-06
157099155	rs1390052922	Ala	31	Val	7.6498217591e-06
157099158	rs935320680	Ala	32	Val	7.6259036695e-06
157099161	rs1325414473	Ala	33	Val	7.6032907042e-06
157099164	rs1057520140	Leu	34	Pro	1.51526630805e-05
157099167	rs747481125	Ser	35	Phe	6.56857593273e-05
157099173	rs757718031	Ser	37	Phe	7.5049157197e-06
157099179	rs995863053	Ser	39	Phe	5.97416175042e-05
157099181	rs1051551529	Ser	40	Thr	1.49320591309e-05
157099182	rs1210872756	Ser	40	Phe	7.456343111e-06
157099184	rs1239463899	Ser	41	Pro	7.4798791251e-06
157099184	rs1239463899	Ser	41	Ala	7.4798791251e-06
157099185	rs890215101	Ser	41	Phe	3.73000716161e-05
157099188	rs1187699866	Ala	42	Val	2.2547575384e-05
157099203	rs1357090779	Ala	47	Val	7.3895629812e-06
157099205	rs746200189	Ser	48	Thr	7.3730000737e-06
157099209	rs375486386	Ser	49	Phe	3.66746372878e-05
157099209	rs375486386	Ser	49	Tyr	7.3349274575e-06
157099221	rs1484818039	Ser	53	Leu	5.11045891921e-05
157099223	rs1252797246	Gly	54	Ser	7.2825786154e-06
157099227	rs1484268936	Pro	55	Arg	1.45465124736e-05
157099235	rs772615576	Ala	58	Thr	4.33990105025e-05
157099238	rs1392648169	Met	59	Leu	2.1678180189e-05
157099241	rs760615443	Glu	60	Gln	7.2102212095e-06
157099253	rs1371991750	Leu	64	Phe	7.193106127e-06
157099261	rs1327887344	Asn	66	Lys	2.15709396301e-05
157099275	rs1331627857	Thr	71	Ser	7.2470069861e-06
157099278	rs1272998963	Val	72	Ala	7.2728330593e-06
157099295	rs1201726156	Ala	78	Thr	1.43110653157e-05
157099307	rs1460103880	Gln	82	Lys	2.13845802919e-05
157099314	rs1278839037	His	84	Arg	1.45401672119e-05
157099315	rs372726215	His	84	Gln	9.45509556919e-05
157099316	rs1391271938	His	85	Asn	7.2745260646e-06
157099317	rs1042976677	His	85	Arg	7.1817411413e-06
157099320	rs535189355	His	86	Arg	2.86985220261e-05
157099326		His	88	Arg	7.1972477724e-06
157099328	rs751612160	His	89	Tyr	0.0001436430756855
157099329	rs757399076	His	89	Pro	7.18349520142e-05
157099340	rs1250963206	His	93	Tyr	7.207103321e-06
157099349	rs374989034	His	96	Tyr	7.2001497631e-06
157099349	rs374989034	His	96	Asn	6.4801347868e-05
157099353	rs1327454042	Ala	97	Asp	1.44366807183e-05
157099356	rs552796500	His	98	Arg	7.2368325831e-06
157099357	rs756468465	His	98	Gln	7.219069895e-06
157099359	rs1188660877	His	99	Leu	1.44703141505e-05
157099359	rs1188660877	His	99	Arg	7.2351570752e-06
157099359	rs1188660877	His	99	Pro	1.44703141505e-05
157099361	rs1426215828	Leu	100	Phe	7.1925887565e-06
157099391	rs1393672207	Leu	110	Val	7.111465104e-06
157099396	rs1457648775	Asn	111	Lys	7.1297180909e-06
157099404	rs747743024	Gln	114	Arg	5.49925367271e-05
157099408	rs1187066399	Gln	115	His	7.1761750986e-06
157099412	rs1341256623	Gln	117	Glu	7.1355177531e-06
157099435	rs1291761395	Gln	124	His	7.1430612303e-06
157099440	rs1209976011	Gln	126	Leu	7.1188564269e-06
157099443	rs1003399837	Gln	127	Pro	7.1373511862e-06
157099444	rs748838689	Gln	127	His	2.14294898352e-05
157099459	rs1472791367	His	132	Gln	1.44721989059e-05
157099467	rs759611608	Ser	135	Phe	7.2787620281e-06
157099470	rs769645555	Asn	136	Ser	1.45613396432e-05
157099471	rs775436632	Asn	136	Lys	7.296394122e-06
157099471	rs775436632	Asn	136	Lys	7.296394122e-06
157099476	rs561130072	Asn	138	Ser	4.41247848916e-05
157099479	rs1004236528	Ser	139	Ile	7.4111404262e-06
157099479	rs1004236528	Ser	139	Asn	7.4111404262e-06
157099480	rs1229372337	Ser	139	Arg	7.4090538638e-06
157099487	rs1035193068	Gly	142	Ser	7.5284197846e-06
157099488	rs751856926	Gly	142	Asp	2.25924029279e-05
157099500	rs1208360824	Gly	146	Ala	7.625671059e-06
157099502	rs1256347904	Ala	147	Ser	3.05012886794e-05
157099503	rs1483287008	Ala	147	Gly	7.6508752601e-06
157099517	rs528280784	Pro	152	Ala	7.70060064685e-05
157099532	rs780352077	Pro	157	Ala	7.764939744e-06
157099533	rs1375043876	Pro	157	Leu	7.7692833613e-06
157099539	rs1410863573	His	159	Pro	7.8057918975e-06
157099545	rs1371827905	Gly	161	Asp	7.858052146e-06
157099547	rs1302581812	Ala	162	Thr	7.9164027865e-06
157099548	rs1349489705	Ala	162	Asp	7.9083892192e-06
157099559	rs1279209560	Ala	166	Pro	1.05478556209e-05
157099563	rs1207056012	Ala	167	Val	1.1068068622e-05
157099566	rs1022306360	Gly	168	Asp	2.69745360379e-05
157099742	rs777266582	Val	227	Phe	2.00416867083e-05
157099743	rs746730857	Val	227	Ala	0.0001123216893182
157099769	rs1432266844	Ser	236	Gly	1.1440338634e-05
157099779	rs1228696049	Pro	239	Leu	1.03080031336e-05
157099787	rs1294837845	Gly	242	Cys	1.05187865527e-05
157099794	rs775385239	Pro	244	Arg	1.01036635884e-05
157099799	rs375160616	Gly	246	Ser	0.0047653736417167
157099803	rs768554794	Arg	247	Pro	3.86264436633e-05
157099809		Gly	249	Ala	9.370841689e-06
157099850	rs1164896895	Met	263	Leu	8.3792797171e-06
157099851	rs1413303563	Met	263	Thr	8.4139671855e-06
157099862	rs1344255932	His	267	Tyr	8.3049580599e-06
157099868	rs1448215466	Ala	269	Thr	8.3447378083e-06
157099869	rs774432900	Ala	269	Val	8.2983419912e-06
157099871	rs776819042	Ser	270	Ala	8.9051952909e-06
157099872	rs762100979	Ser	270	Cys	3.5916314986e-05
157099874	rs1288950976	Ala	271	Ser	1.81662942576e-05
157099889	rs767529376	Ala	276	Thr	8.3707225607e-06
157099890	rs1446499396	Ala	276	Val	8.3694615088e-06
157099895	rs1484921100	Gly	278	Ser	1.66836283554e-05
157099896	rs1187630791	Gly	278	Asp	8.3229296712e-06
157099926	rs980540915	Glu	288	Gly	9.0876045074e-06
157099928	rs926297805	Gly	289	Arg	9.1151055529e-06
157099929	rs761134074	Gly	289	Glu	9.5697442964e-06
157099945	rs1210635068	Gln	294	His	1.00625893054e-05
157099961	rs947635621	Gly	300	Ser	9.9034414459e-05
157099973	rs765697199	Pro	304	Ala	2.93936098292e-05
157100004	rs756982067	Gly	314	Ala	3.48723671362e-05
157100015	rs1194403943	Gly	318	Arg	2.10623867896e-05
157100021	rs201842850	Ser	320	Gly	2.40708646254e-05
157100027	rs1453256339	Gly	322	Arg	4.99300978629e-05
157100028	rs1193518744	Gly	322	Glu	3.65363536719e-05
157100040	rs1159915692	Gly	326	Ala	3.73440884308e-05
157100052	rs749315126	Gly	330	Glu	8.07232805941e-05
157100063	rs1392444066	Ala	334	Pro	9.41796948577e-05
157100088	rs768271181	Ala	342	Val	0.0005282620179609
157100094	rs530780611	Ala	344	Val	0.0006779661016949
157100246	rs773467188	Ala	395	Thr	0.000624739691795
157100250	rs760718156	Gly	396	Asp	0.0001630257580697
157100250	rs760718156	Gly	396	Ala	0.0001630257580697
157100259	rs766500898	Ala	399	Val	0.0001031991744066
157100287	rs760090226	Gln	408	His	2.58384579608e-05
157100296	rs753125848	His	411	Gln	1.04940603618e-05
157100306	rs767247521	Ala	415	Ser	3.57251308432e-05
157100348	rs199948752	Met	429	Val	0.0006642125480153
157100363	rs776783024	Gly	434	Arg	9.6015362457e-06
157100370	rs770362902	Ser	436	Asn	2.04135791128e-05
157100370	rs770362902	Ser	436	Thr	1.02067895564e-05
157100375	rs763387163	Pro	438	Ala	1.04288336392e-05
157100405	rs753422144	Pro	448	Ser	1.9113149847e-05
157100411	rs752684703	Pro	450	Thr	2.61780104712e-05
157100490	rs777545755	Gly	476	Ala	0.0001651582215762
157100513	rs769813347	Ala	484	Pro	1.09791177181e-05
157100550	rs1420609905	Arg	496	Lys	1.32524053115e-05
157100551	rs759078059	Arg	496	Ser	1.32105631663e-05
157100553	rs764716697	Ser	497	Asn	3.29619618959e-05
157100553	rs764716697	Ser	497	Thr	6.5923923791e-06
157100555	rs758342480	His	498	Tyr	6.5659881812e-06
157100559	rs751389585	Pro	499	Arg	1.95827567299e-05
157100562	rs781454908	Ala	500	Glu	1.29849893523e-05
157100562	rs781454908	Ala	500	Val	1.29849893523e-05
157100585	rs200682868	Pro	508	Ser	0.0011782635980584
157100591	rs780293502	Met	510	Val	1.97677943095e-05
157100595	rs775035352	Gly	511	Val	4.75672737156e-05
157150367	rs1196211007	Pro	517	Ser	3.9985285414e-06
157150370	rs145785954	Met	518	Val	3.99568466056e-05
157150371	rs775164729	Met	518	Thr	3.9966108739e-06
157150373	rs762428637	Asp	519	Asn	3.9894041425e-06
157150377	rs763652332	Pro	520	Gln	3.9867639437e-06
157150379	rs147794292	Met	521	Val	0.000175370070706
157150387	rs1421577231	Met	523	Ile	3.9820330668e-06
157150394	rs767293145	Pro	526	Thr	3.9800995024e-06
157150407	rs750214622	Gly	530	Asp	3.9779462659e-06
157150410	rs141260832	Met	531	Thr	8.35269036179e-05
157150411	rs1048427417	Met	531	Ile	1.98883072663e-05
157150412	rs1271065501	Gly	532	Ser	3.9776614532e-06
157150416	rs147088160	Ser	533	Asn	3.9773450426e-06
157150418	rs1341903238	Asn	534	Asp	1.98865670217e-05
157150420	rs1217395033	Asn	534	Lys	3.9775665248e-06
157150439	rs754167205	Gln	541	Lys	1.19309911472e-05
157150443	rs539811282	Ser	542	Asn	3.976997049e-06
157150449	rs779142775	Pro	544	Leu	1.19307064568e-05
157150458	rs1374641072	Gly	547	Val	3.9768388903e-06
157150460	rs778162933	Gly	548	Ser	7.9539940981e-06
157150467	rs570309056	Tyr	550	Cys	1.59072290402e-05
157150481	rs1165021634	Pro	555	Ala	2.38608435603e-05
157150487	rs749006707	Arg	557	Trp	1.98846689202e-05
157150488	rs768096043	Arg	557	Gln	3.9771552204e-06
157150496	rs17318151	Ile	560	Val	0.0129970331130041
157150497	rs756050584	Ile	560	Thr	8.74904555866e-05
157150500	rs773247445	Gly	561	Ala	3.9771235851e-06
157150511	rs143370913	Arg	565	Trp	1.59112787099e-05
157150512	rs754042537	Arg	565	Gln	7.9561457247e-06
157150520	rs765362265	Gly	568	Arg	4.37695968422e-05
157150532	rs151093357	Gly	572	Arg	1.19455283905e-05
157150535	rs778121932	Met	573	Val	7.9629880316e-06
157150544	rs1457449058	Pro	576	Thr	3.9867321553e-06
157222516	rs1317165445	Pro	582	Ser	3.976870521e-06
157222517	rs148382861	Pro	582	Leu	7.9536145201e-06
157222535	rs761867629	Gly	588	Asp	7.9534247446e-06
157222543	rs1219700956	Gly	591	Ser	3.9770919503e-06
157222549	rs1488838128	Cys	593	Arg	3.9782627722e-06
157222558	rs571695301	Gly	596	Ser	1.99165099901e-05
157222577	rs763818779	Ser	602	Asn	7.984223175e-06
157222586	rs746407600	Pro	605	Leu	1.19526674369e-05
157222591	rs751317747	Pro	607	Ser	1.19504772223e-05
157222591	rs751317747	Pro	607	Ala	7.9669848149e-06
157222595	rs199949701	Pro	608	Leu	0.0001155516595609
157222595	rs199949701	Pro	608	Gln	3.9845399848e-06
157222604	rs1163675358	Pro	611	Leu	1.99230174605e-05
157222607	rs779895443	Pro	612	Leu	3.9847940259e-06
157222607	rs779895443	Pro	612	Arg	3.9847940259e-06
157222613	rs1296046545	Ala	614	Val	3.9887994511e-06
157222625	rs772078777	Pro	618	Leu	2.40157543348e-05
157222632	rs771442003	Gln	620	His	4.0117785819e-06
157222640	rs538689102	Gln	623	Arg	8.0531507952e-06
157222646	rs759934770	Tyr	625	Phe	4.0644128142e-06
157222652	rs558155146	Pro	627	Leu	4.0314777784e-06
157256604	rs767255855	Met	631	Thr	3.9943759187e-06
157256605	rs142897795	Met	631	Ile	3.99418446741e-05
157256619	rs749173157	Tyr	636	Cys	1.19343135382e-05
157256631	rs1422976996	Ser	640	Phe	3.9772817665e-06
157256637	rs765810222	Pro	642	Arg	7.9548166414e-06
157256643	rs753748958	Leu	644	Gln	1.19309911472e-05
157256646	rs376595068	Ala	645	Val	7.9546268086e-06
157256646	rs376595068	Ala	645	Gly	3.9773134043e-06
157256649	rs764967238	Pro	646	Arg	3.9769021522e-06
157256651	rs573836252	Gly	647	Arg	1.98859342809e-05
157256652	rs778044758	Gly	647	Glu	3.976997049e-06
157256661	rs1277043745	Asn	650	Ser	3.97680726e-06
157256664	rs1343300256	His	651	Arg	3.9766807441e-06
157256673	rs1319420589	Leu	654	Ser	3.9766174891e-06
157256677	rs1196152028	Asn	655	Lys	3.97680726e-06
157256681	rs781146492	Ile	657	Val	3.976744001e-06
157256682	rs746327988	Ile	657	Thr	3.9767756303e-06
157256684	rs770455355	Gln	658	Lys	3.9769654163e-06
157256688	rs776187102	Gln	659	Arg	3.9775665248e-06
157256690	rs1477561038	Glu	660	Gln	3.9776614532e-06
157256693	rs749657274	Arg	661	Gly	2.39055253637e-05
157256709	rs559304585	Pro	666	Leu	3.9844764796e-06
157405812	rs767620420	Ile	672	Thr	3.9836193572e-06
157405819	rs1468081255	Asp	674	Glu	3.9828895066e-06
157405827	rs373508866	Thr	677	Met	1.5926229704e-05
157405832	rs991392838	Thr	679	Ala	3.9794976282e-06
157405844	rs1301806171	Leu	683	Val	3.9784210442e-06
157405845	rs779512205	Leu	683	Ser	3.9785160135e-06
157405847	rs1231045566	Ser	684	Cys	3.9782311193e-06
157405861	rs772549124	Ser	688	Arg	7.9559558285e-06
157405862	rs780820426	Ala	689	Thr	1.59117850636e-05
157405868	rs775004900	Gly	691	Arg	3.9781994669e-06
157405875	rs762908553	Thr	693	Met	1.19351681665e-05
157405878	rs1465698737	Ser	694	Asn	3.9782627722e-06
157405889	rs374648940	Asp	698	Asn	3.9784527001e-06
157405892	rs1461225115	Gln	699	Lys	3.9786426462e-06
157405893	rs368202669	Gln	699	Arg	3.9788959359e-06
157405896	rs762401544	Ser	700	Asn	3.9790225928e-06
157405901	rs1384826406	Pro	702	Ala	3.9792125934e-06
157405902	rs1282587061	Pro	702	Leu	3.979370941e-06
157405905	rs774701560	Ala	703	Val	3.9794976282e-06
157405907	rs753933273	Gln	704	Lys	1.59172304019e-05
157405909	rs755131525	Gln	704	His	1.19393481115e-05
157405911	rs779271100	Ser	705	Leu	2.38779359912e-05
157405919	rs1189779233	Ser	708	Pro	3.9790225928e-06
157405926	rs758625736	His	710	Arg	3.9792125934e-06
157405928	rs1420907045	Ala	711	Thr	3.9794342836e-06
157405929	rs563771544	Ala	711	Val	3.9792125934e-06
157405934	rs1351212592	Pro	713	Ser	3.978769287e-06
157405941	rs779724084	Leu	715	Arg	3.9782944256e-06
157405952	rs768277043	Pro	719	Ala	3.9784843565e-06
157405955	rs748129248	Gly	720	Arg	3.979402612e-06
157405956	rs367698478	Gly	720	Ala	7.9569054003e-06
157405956	rs367698478	Gly	720	Glu	3.9784527001e-06
157405959	rs567668222	Gly	721	Asp	3.9787059656e-06
157405967	rs534990481	Pro	724	Ser	0.0001233398849358
157405976	rs971544940	Val	727	Ile	7.9579818558e-06
157405980	rs1219489337	Gly	728	Val	7.9583618507e-06
157405985	rs759533117	Pro	730	Ser	3.9794659556e-06
157405988	rs765365713	Val	731	Ile	1.19389679956e-05
157405994	rs753092220	Ser	733	Gly	3.9812403952e-06
157405998	rs763191352	Asn	734	Ser	7.9641295604e-06
157406007	rs764402992	Arg	737	Gln	3.9862553914e-06
157406015	rs1380723609	Pro	740	Ser	3.9962275611e-06
157406018	rs974267163	Ile	741	Val	3.9969623086e-06
157406025	rs751891035	Pro	743	Leu	4.0373372953e-06
157406027	rs757669934	Ala	744	Thr	4.0422005739e-06
157406033	rs748973290	Ile	746	Val	4.1139058244e-06
157431617	rs757549352	Pro	752	Ser	3.9804480392e-06
157431621	rs754080772	Pro	753	Leu	4.77642357324e-05
157431636	rs778467052	Ser	758	Asn	7.9586152009e-06
157431654	rs762229592	Ser	764	Phe	3.9786743057e-06
157431656	rs758038225	His	765	Asn	1.19360229171e-05
157431658	rs1179204023	His	765	Gln	3.9785476709e-06
157431659	rs777845775	Pro	766	Ser	7.957032027e-06
157431662	rs147784000	Ala	767	Thr	0.0008077480144519
157431681	rs770027363	Met	773	Thr	3.9788326105e-06
157431690	rs1401119256	Glu	776	Ala	7.9585518619e-06
157454162	rs780321051	Gly	778	Asp	8.4909825765e-06
157454167	rs1341872184	Met	780	Val	4.2596331603e-06
157454168	rs141219657	Met	780	Arg	4.2450227108e-06
157454177	rs1229674387	Thr	783	Ile	4.2340229145e-06
157454188	rs773646023	Pro	787	Ala	8.2351972329e-06
157454188	rs773646023	Pro	787	Ser	4.1175986164e-06
157454189	rs201156721	Pro	787	Leu	1.23872757903e-05
157454201	rs752341983	Gln	791	Arg	4.0224937852e-06
157454202	rs778702667	Gln	791	His	3.9885130823e-06
157454203	rs1424382468	Tyr	792	His	3.9867957325e-06
157454204	rs762721043	Tyr	792	Cys	1.99274640309e-05
157454209	rs114201726	Pro	794	Ser	0.0022063450341306
157454212	rs1380036170	Gln	795	Glu	3.9794659556e-06
157454218	rs556939212	Thr	797	Ala	1.98889401581e-05
157454233	rs767477226	Ser	802	Pro	1.98853015804e-05
157454234	rs150140314	Ser	802	Leu	0.0003221393232687
157454234	rs150140314	Ser	802	Trp	7.9540573646e-06
157454239	rs1288082874	His	804	Tyr	3.9770286823e-06
157454240	rs779733858	His	804	Arg	2.38619822944e-05
157454240	rs779733858	His	804	Leu	7.9539940981e-06
157454276	rs779154161	Ser	816	Thr	3.9773766814e-06
157454279	rs748209235	Ser	817	Asn	3.9779779142e-06
157454299	rs772107512	Ser	824	Arg	3.9842224789e-06
157454299	rs772107512	Ser	824	Gly	3.9842224789e-06
157454300	rs1452330277	Ser	824	Ile	3.984063745e-06
157454306	rs141030037	Thr	826	Ile	3.9919522243e-06
157454309	rs771280525	Tyr	827	Phe	3.9928129367e-06
157454311	rs150249745	Gly	828	Ser	3.60195946594e-05
157454311	rs150249745	Gly	828	Cys	4.0021771843e-06
157454312	rs774205020	Gly	828	Asp	4.0046774632e-06
157454324	rs908980448	Ser	832	Asn	1.627365783e-05
157454327	rs766942261	Gln	833	Arg	4.2407022602e-06
157454330	rs750324294	Tyr	834	Cys	4.2632287989e-06
157454333	rs138934947	Gly	835	Val	4.2100654244e-06
157454335	rs753607638	Pro	836	Thr	1.29271340543e-05
157469772	rs572020611	Pro	843	Ser	8.0595114324e-06
157469773	rs761388338	Pro	843	His	4.0292686071e-06
157469775	rs1479869810	Pro	844	Ala	8.0499094385e-06
157469779	rs749077422	Ala	845	Val	1.20742809765e-05
157469788	rs760280267	Gly	848	Glu	8.0223985367e-06
157469811	rs145635490	Gly	856	Ser	0.0001882424562836
157469820	rs975926585	Pro	859	Ser	4.0026577647e-06
157469823	rs542660265	Gly	860	Ser	5.20191430446e-05
157469824	rs1293969778	Gly	860	Val	4.0001600064e-06
157469826	rs1367196203	Met	861	Val	1.59976963317e-05
157469839	rs923205456	Ala	865	Val	3.9944716512e-06
157469844	rs564110998	Asn	867	Asp	3.9930361449e-06
157469850	rs1298000260	Met	869	Leu	3.9917291372e-06
157469852	rs376497842	Met	869	Ile	5.9882151925e-05
157469862	rs757473942	Gly	873	Arg	3.9906777767e-06
157469868	rs781763581	Ser	875	Cys	3.9894996369e-06
157469870	rs1490932846	Ser	875	Arg	3.9888949165e-06
157469871	rs138254872	Gln	876	Glu	2.79191461527e-05
157469878	rs770228055	Cys	878	Tyr	7.9756900965e-06
157469881	rs780312215	Gly	879	Val	3.9873998165e-06
157469901	rs749701314	Met	886	Val	3.9860647177e-06
157469901	rs749701314	Met	886	Leu	3.9860647177e-06
157469913	rs1427621219	Gly	890	Arg	3.9861282736e-06
157469914	rs771600870	Gly	890	Val	1.19587661742e-05
157469922	rs772975321	Asn	893	Tyr	3.9872408293e-06
157469929	rs1422474095	Pro	895	Gln	3.9877814376e-06
157469931	rs760095080	Phe	896	Leu	1.1963630563e-05
157469945	rs751177927	Met	900	Ile	2.79331838242e-05
157469954	rs146077641	Met	903	Ile	7.9856896441e-06
157469974	rs752405476	Met	910	Thr	4.001952953e-06
157469982	rs1057517704	Gln	913	Glu	4.011006201e-06
157469995	rs1362066362	Gly	917	Glu	4.0216849251e-06
157469997	rs1244162531	Met	918	Val	4.020197472e-06
157470001	rs1318124895	Gly	919	Glu	4.0194218463e-06
157470003	rs1239914614	Pro	920	Thr	4.0227526892e-06
157470009	rs531418921	Met	922	Val	8.0400070752e-06
157470009	rs531418921	Met	922	Leu	6.43200566016e-05
157470010	rs1244548014	Met	922	Thr	4.0215878837e-06
157470015	rs1442559706	Thr	924	Ala	4.0251491317e-06
157470024	rs1380667288	Arg	927	Cys	4.0325832728e-06
157470025	rs756655213	Arg	927	Pro	4.0348286408e-06
157470025	rs756655213	Arg	927	His	1.21044859224e-05
157470045	rs377633743	Ala	934	Thr	3.23629832197e-05
157470054	rs1337652239	Met	937	Val	4.0497962952e-06
157470058	rs549928918	Gln	938	Pro	4.0560053214e-06
157470060	rs746676470	Ala	939	Ser	4.0560711272e-06
157470066	rs770377920	Ala	941	Thr	4.0634218888e-06
157488184	rs773631262	Phe	951	Val	4.0092051349e-06
157488187	rs760765281	Pro	952	Thr	8.0183459755e-06
157488188	rs1490444631	Pro	952	Leu	4.0076305285e-06
157488190	rs34786733	Gly	953	Ser	0.0014662286675747
157488191	rs755539131	Gly	953	Asp	4.0059608697e-06
157488205	rs1242775298	Gly	958	Arg	3.9974416373e-06
157488209	rs1476540063	Leu	959	Arg	3.9963233824e-06
157488212	rs370071892	Met	960	Thr	0.0002158014626543
157488224		Ser	964	Tyr	3.9984645895e-06
157488241	rs946519289	Met	970	Leu	3.9974096785e-06
157488248	rs550604212	Asn	972	Ser	7.9996800127e-06
157488248	rs550604212	Asn	972	Thr	3.9998400063e-06
157488265	rs745524201	Asn	978	His	8.0258110082e-06
157488268	rs868392930	Thr	979	Ala	8.0386498283e-06
157488272	rs139620600	Gln	980	Leu	0.0004065727926317
157488275	rs377351099	Ala	981	Val	8.0617855242e-06
157488277	rs779048797	Pro	982	Ala	4.0288140782e-06
157488278	rs370190261	Pro	982	Leu	3.62871035633e-05
157488284	rs1185881393	Tyr	984	Cys	8.081069287e-06
157488289	rs760973888	Met	986	Val	1.6221126395e-05
157488289	rs760973888	Met	986	Leu	4.0552815987e-06
157488291	rs566567531	Met	986	Ile	0.0001624668973696
157488293	rs750810656	Ala	987	Val	1.6258312062e-05
157488298	rs527731946	Ala	989	Thr	0.0002438786459857
157488304	rs1262364263	Val	991	Met	8.1319324724e-06
157488313	rs1203396820	Ser	994	Pro	4.0993350878e-06
157488314	rs1267578477	Ser	994	Leu	4.1072822113e-06
157495150	rs758377419	Gly	999	Ser	3.9778513238e-06
157495151	rs1303647267	Gly	999	Asp	3.9775348829e-06
157495154	rs777905171	Leu	1000	Pro	3.9771552204e-06
157495163	rs746808513	Met	1003	Thr	6.3631952785e-05
157495165	rs1311902475	Met	1004	Leu	3.977060316e-06
157495175	rs1337807420	Gly	1007	Val	3.9768388903e-06
157495190	rs746092285	Pro	1012	Leu	3.9769021522e-06
157495204	rs769132694	Ala	1017	Thr	3.976933784e-06
157495218	rs1164148507	Glu	1021	Asp	3.9768388903e-06
157495226	rs1403026992	Thr	1024	Ile	3.9769021522e-06
157495234	rs368880015	Pro	1027	Ser	7.9544369849e-06
157495234	rs368880015	Pro	1027	Thr	3.9772184924e-06
157495235	rs1366974259	Pro	1027	Leu	3.9771552204e-06
157495237	rs570798143	Glu	1028	Lys	7.9546268086e-06
157502115	rs1273496927	Ser	1037	Thr	7.9691434764e-06
157502119	rs867068967	Thr	1038	Asn	7.9660962941e-06
157502122	rs906441540	Thr	1039	Ile	7.9634953373e-06
157502128	rs779243569	Gly	1041	Val	3.981272096e-06
157502151	rs1248514225	Glu	1049	Lys	7.9570953419e-06
157502158	rs771373121	Gly	1051	Glu	3.9775981671e-06
157502167	rs746278639	Pro	1054	Leu	1.98853015804e-05
157502187	rs761227259	Asp	1061	Asn	7.9538043045e-06
157502191	rs940353111	Arg	1062	Gln	3.976870521e-06
157502199	rs771621841	Thr	1065	Ser	1.19297575873e-05
157502200	rs773082217	Thr	1065	Asn	1.19292832091e-05
157502200	rs773082217	Thr	1065	Ser	1.19292832091e-05
157502205	rs760633180	Met	1067	Leu	3.9763961126e-06
157502211	rs766340916	Glu	1069	Gln	3.9764909852e-06
157502215	rs753607488	Arg	1070	Lys	7.9527922253e-06
157502217	rs759432635	Gly	1071	Arg	3.9764593605e-06
157502217	rs759432635	Gly	1071	Ser	3.9764593605e-06
157502224	rs377588212	Pro	1073	Leu	7.9531084724e-06
157502232	rs774855592	Ser	1076	Gly	3.57906960097e-05
157502235	rs757809298	Leu	1077	Met	7.9534247446e-06
157502244	rs370283707	Val	1080	Met	1.59076086091e-05
157502255	rs374705142	Lys	1083	Asn	3.9767123723e-06
157502257	rs1387977593	Pro	1084	Leu	3.9767123723e-06
157502272	rs746567959	Arg	1089	Gln	1.59071025212e-05
157502277	rs759186918	Tyr	1091	His	3.9767123723e-06
157502280	rs775526039	Val	1092	Ile	9.94233446013e-05
157502286	rs1282312643	Val	1094	Ile	3.9773134043e-06
157502290	rs764452515	Lys	1095	Arg	3.9774083207e-06
157502293	rs751670059	Glu	1096	Gly	3.9777880316e-06
157502296	rs375581771	Ile	1097	Ser	7.9562090255e-06
157502306	rs750948289	Leu	1100	Phe	7.9612129704e-06
157505369	rs1391923441	Asn	1104	Ser	4.0343403046e-06
157505402	rs1408001716	Asn	1115	Ile	3.9813037973e-06
157505410	rs756707971	Val	1118	Ile	1.19435309855e-05
157505413	rs1235667711	Gly	1119	Ser	3.9808283307e-06
157505423	rs1344705302	Ser	1122	Asn	3.9779779142e-06
157505460	rs779917726	Gln	1134	His	3.9767123723e-06
157505479		Cys	1141	Gly	3.9767756303e-06
157505492	rs762153671	Arg	1145	His	2.78400865428e-05
157505507	rs773317331	Pro	1150	Leu	1.19326046489e-05
157505509	rs766902947	Pro	1151	Ser	1.19320351279e-05
157505527	rs756872796	Gly	1157	Arg	1.19358329619e-05
157505539	rs1291907563	Lys	1161	Glu	3.9815257206e-06
157505545	rs780758224	Pro	1163	Ala	3.9833654658e-06
157510781	rs1402613006	Ser	1173	Pro	8.1901423446e-06
157510788	rs1332061566	Ser	1175	Cys	4.0779042834e-06
157510800	rs759056899	Pro	1179	Leu	7.9877308454e-06
157510808	rs752639283	Pro	1182	Ser	3.9861918314e-06
157510815	rs1202710670	Ser	1184	Leu	3.9846352464e-06
157510824	rs145857100	Ser	1187	Asn	3.9823819422e-06
157510830	rs902679026	Ser	1189	Phe	3.981050201e-06
157510853	rs138482029	Leu	1197	Val	0.0001074566989302
157510857	rs756141390	Lys	1198	Arg	3.979370941e-06
157510886	rs779536790	Gly	1208	Ser	3.58397247509e-05
157510891	rs748391706	Gln	1209	His	3.9820964941e-06
157510901	rs141190049	Met	1213	Val	1.99182554795e-05
157510901	rs141190049	Met	1213	Leu	2.39019065754e-05
157510902	rs376806897	Met	1213	Thr	3.9835241441e-06
157511174	rs574296429	Ser	1218	Asn	7.57442872861e-05
157511175	rs369035728	Ser	1218	Arg	3.9879722756e-06
157511180	rs1489287750	Thr	1220	Ile	3.983587619e-06
157511185	rs1207649814	Ser	1222	Gly	3.980986807e-06
157511189	rs138218716	Val	1223	Ala	7.957601897e-06
157511209	rs773649998	Val	1230	Met	1.19306115631e-05
157511219	rs772973856	Ser	1233	Leu	3.97680726e-06
157511222	rs533211077	Ser	1234	Phe	7.9538043045e-06
157511228	rs150196933	Pro	1236	Leu	1.19302320032e-05
157511233	rs754100748	Arg	1238	Trp	1.19298524674e-05
157511234	rs754960836	Arg	1238	Gln	1.19300422323e-05
157511242	rs138784762	Met	1241	Val	6.76024973157e-05
157511244	rs1382136581	Met	1241	Ile	3.9766807441e-06
157511248	rs752863054	Pro	1243	Ala	3.976744001e-06
157511248	rs752863054	Pro	1243	Ser	3.976744001e-06
157511252	rs376071880	Asn	1244	Ser	1.19304217801e-05
157511254	rs747374301	Ala	1245	Thr	1.19311809482e-05
157511258	rs779516798	Pro	1246	Leu	3.9767756303e-06
157511263	rs1182325800	Gln	1248	Glu	3.9769654163e-06
157511278	rs773883674	Met	1253	Val	0.0001789890697341
157511280	rs1457941130	Met	1253	Ile	3.9774716008e-06
157511281	rs747709980	Pro	1254	Thr	1.98881490497e-05
157511284	rs773135175	Asp	1255	Asn	3.9780412125e-06
157511285	rs1303872467	Asp	1255	Val	3.9776298099e-06
157511287	rs760402063	Val	1256	Leu	3.9781361636e-06
157511287	rs760402063	Val	1256	Met	2.78469531455e-05
157511288	rs776675533	Val	1256	Ala	3.9798777381e-06
157511303	rs759771283	Pro	1261	Leu	3.981557426e-06
157511306	rs752811689	Tyr	1262	Phe	3.981652545e-06
157511306	rs752811689	Tyr	1262	Cys	5.9724788176e-05
157511312	rs374517532	Pro	1264	Arg	3.9872090334e-06
157511327	rs764630192	Phe	1269	Ser	4.0121326892e-06
157511329		Gly	1270	Arg	4.020262121e-06
157511330	rs879892169	Gly	1270	Ala	4.0222996291e-06
157511333	rs149389876	Gly	1271	Glu	4.0329085336e-06
157517313	rs752398721	Glu	1280	Lys	4.0133886645e-06
157517322	rs753381410	Met	1283	Val	4.0006721129e-06
157517326	rs371538726	Thr	1284	Met	5.58717185342e-05
157517332	rs1436727530	Gly	1286	Ala	3.9864460833e-06
157517337	rs144029881	Met	1288	Val	7.97486323109e-05
157517337	rs144029881	Met	1288	Leu	7.974863231e-06
157517347	rs774520303	Ser	1291	Asn	1.1956097211e-05
157517352	rs761809331	Met	1293	Val	3.9837145748e-06
157517360	rs1344215061	Asp	1295	Glu	3.9832385322e-06
157517369	rs1216471978	Asn	1298	Lys	3.9866050071e-06
157517372	rs367653751	Gln	1299	His	3.987145443e-06
157517376	rs1437511816	Pro	1301	Ser	3.9896588043e-06
157517388	rs754234955	Met	1305	Val	2.7990147468e-05
157517388	rs754234955	Met	1305	Leu	3.9985924954e-06
157517390	rs757999037	Met	1305	Ile	7.9975687391e-06
157517392	rs763750480	Ser	1306	Cys	8.0189889658e-06
157517398	rs751015296	Leu	1308	Arg	4.0441622517e-06
157517398	rs751015296	Leu	1308	Pro	4.0441622517e-06
157517401	rs781175942	Gly	1309	Val	4.0377937494e-06
157517406	rs745841288	Gly	1311	Arg	8.1193874734e-06
157517407	rs1392038286	Gly	1311	Val	4.0668591646e-06
157517412	rs138785718	Arg	1313	Cys	1.24865769298e-05
157517413	rs370064281	Arg	1313	His	3.7503750375e-05
157517419	rs768938099	Gln	1315	Arg	8.4775218508e-06
157517420	rs1338778896	Gln	1315	His	2.54904793059e-05
157517428	rs1229105280	Tyr	1318	Cys	4.3050006888e-06
157517437	rs142808724	Ser	1321	Asn	5.26740878603e-05
157517442	rs772095737	Asp	1323	Asn	4.4858739828e-06
157517443	rs1449257615	Asp	1323	Gly	4.4876857901e-06
157517449	rs1472809204	Arg	1325	Lys	4.5024358177e-06
157519953	rs1402902987	Pro	1328	Leu	4.048451872e-06
157519966	rs1436469038	Gln	1332	His	4.0497962952e-06
157519983	rs1373672033	Pro	1338	Leu	4.0802004194e-06
157519998	rs577211667	Pro	1343	Leu	1.63868610148e-05
157520001	rs773119970	Pro	1344	Leu	1.64252159915e-05
157520037	rs765570329	Gln	1356	Arg	4.3508906273e-06
157520040	rs367809905	Pro	1357	Leu	1.31358863658e-05
157521846	rs778062751	Lys	1360	Arg	4.2104554028e-06
157521848	rs747088591	Arg	1361	Cys	4.16399477e-06
157521849	rs771056710	Arg	1361	His	4.147656574e-06
157521852	rs1191506489	His	1362	Arg	1.62486696401e-05
157521854	rs1252375034	Met	1363	Val	4.0622994239e-06
157521860	rs746412839	Gly	1365	Cys	4.0439332912e-06
157521860	rs746412839	Gly	1365	Ser	8.0878665825e-06
157521865	rs763386213	Met	1366	Ile	1.20409391932e-05
157521869	rs1423681879	Gly	1368	Arg	4.0132920231e-06
157521872	rs773062339	Pro	1369	Ser	4.0163223339e-06
157521876	rs1443644212	Pro	1370	Gln	4.0090122595e-06
157521884	rs760245781	Arg	1373	Cys	4.0058003989e-06
157521884	rs760245781	Arg	1373	Ser	4.0058003989e-06
157521885	rs1049209609	Arg	1373	Leu	8.006341022e-06
157521887	rs1383243530	His	1374	Tyr	3.9962595011e-06
157521893	rs766030463	Gly	1376	Ser	3.9904866797e-06
157521896	rs753434703	Asp	1377	Asn	3.9888949165e-06
157521900	rs759345151	Met	1378	Thr	3.9857469688e-06
157521901	rs765236859	Met	1378	Ile	4.38295905519e-05
157521906	rs1211635321	Asn	1380	Ser	3.9835241441e-06
157521924	rs1272289468	Gln	1386	Pro	3.9800678203e-06
157521925	rs1465308586	Gln	1386	His	3.9800995024e-06
157521939	rs372833448	Tyr	1391	Cys	1.59177371344e-05
157521948	rs1008206119	Tyr	1394	Cys	7.9593753482e-06
157521953	rs149702962	Gly	1396	Ser	3.9801311851e-06
157521954	rs1418930429	Gly	1396	Asp	3.980574795e-06
157521962	rs145516400	Ser	1399	Ala	9.15904076967e-05
157521963	rs781209005	Ser	1399	Leu	1.99130199289e-05
157521972	rs769118968	Asp	1402	Gly	2.78882239982e-05
157521974	rs772972321	Arg	1403	Cys	1.19528579283e-05
157521975	rs144424476	Arg	1403	His	7.9717481246e-06
157521975	rs144424476	Arg	1403	Leu	3.9858740623e-06
157521989	rs765083250	Gly	1408	Ser	3.986477867e-06
157521998	rs775556116	Pro	1411	Thr	3.9878132427e-06
157521999	rs1258284323	Pro	1411	Leu	3.9890540357e-06
157522005	rs751387548	Pro	1413	Leu	2.79204824659e-05
157522022	rs745566888	Met	1419	Val	0.0001117916204195
157522026		Gln	1420	Arg	3.9964830948e-06
157522032	rs1453652388	Pro	1422	Leu	4.0011843505e-06
157522037	rs1376702390	Gln	1424	Glu	4.0020810821e-06
157522040	rs780408339	Ile	1425	Val	3.1994624903e-05
157522050	rs755473951	His	1428	Leu	4.0027218508e-06
157522051	rs917868982	His	1428	Gln	2.00336565429e-05
157522052	rs779375711	Gly	1429	Arg	2.00129684035e-05
157522059	rs770643408	Pro	1431	Leu	1.20022084063e-05
157522069	rs745359242	Met	1434	Ile	7.9932217479e-06
157522069	rs745359242	Met	1434	Ile	3.9966108739e-06
157522073	rs141461351	Gly	1436	Ser	7.59495694858e-05
157522076	rs376207220	Gly	1437	Ser	6.39473074186e-05
157522077		Gly	1437	Ala	3.9972818483e-06
157522080	rs370889837	Pro	1438	Leu	0.0001877716696497
157522082	rs761599931	Leu	1439	Met	7.9846056802e-06
157522091	rs750713205	Ser	1442	Pro	7.9789356099e-06
157522098	rs1305457851	Ser	1444	Thr	3.9870500614e-06
157522116	rs779570779	Asn	1450	Ser	3.9842224789e-06
157522130	rs758892744	Arg	1455	Cys	7.9666674633e-06
157522131	rs780970034	Arg	1455	His	3.9844129764e-06
157522136	rs775015868	Asp	1457	Tyr	3.9824136612e-06
157522137	rs748759595	Asp	1457	Val	3.9822867883e-06
157522148	rs1040995163	Pro	1461	Thr	1.19495252055e-05
157522152	rs373500669	Tyr	1462	Cys	7.96749263e-06
157522166	rs1461829455	Gly	1467	Ser	3.9853022054e-06
157522169	rs1368764248	Pro	1468	Ser	3.9843812255e-06
157522173	rs760906582	Gly	1469	Ala	3.9839685107e-06
157522173	rs760906582	Gly	1469	Asp	3.9839685107e-06
157522175	rs977397943	Gly	1470	Ser	7.9702867709e-06
157522190	rs765827636	Pro	1475	Ser	7.96260759473e-05
157522193	rs1467542976	Pro	1476	Ser	3.9798777381e-06
157522197	rs758804576	Tyr	1477	Cys	3.9795609748e-06
157522200	rs778160923	Pro	1478	Leu	3.9796243234e-06
157522205	rs142788313	Met	1480	Val	4.77395331073e-05
157522215	rs1050569986	Thr	1483	Ile	3.9781361636e-06
157522223	rs34870395	Met	1486	Leu	0.0036314893481615
157522224	rs138181857	Met	1486	Thr	2.38644499244e-05
157522225	rs1391970327	Met	1486	Ile	3.9776298099e-06
157522229	rs768210321	Val	1488	Ile	3.9776298099e-06
157522229	rs768210321	Val	1488	Leu	1.19328894298e-05
157522235	rs1346882502	Asp	1490	Asn	3.9777563862e-06
157522245		Ile	1493	Lys	3.9778829706e-06
157522257	rs1295527965	Ser	1497	Asn	7.9568420885e-06
157522274	rs567836947	Val	1503	Ile	0.0001432824415328
157522283	rs1285642669	Arg	1506	Cys	3.9798143814e-06
157522295	rs1261779311	Met	1510	Val	3.9799410968e-06
157522297	rs1475351276	Met	1510	Ile	7.9624173899e-06
157522298	rs1189546002	Ser	1511	Pro	3.9807649437e-06
157522299	rs867707366	Ser	1511	Leu	3.9810185037e-06
157522313	rs752856754	Met	1516	Val	3.9807649437e-06
157522322	rs1359930751	Ile	1519	Val	3.9816842524e-06
157522322	rs1359930751	Ile	1519	Phe	1.19450527573e-05
157522328	rs542516057	Arg	1521	Cys	1.5930035285e-05
157522329	rs1244601527	Arg	1521	His	7.9675561115e-06
157522331	rs1280483856	Pro	1522	Thr	3.9820647802e-06
157522335	rs1353499186	Pro	1523	Arg	3.9820647802e-06
157522341	rs757628046	Pro	1525	Leu	2.78771176653e-05
157522353	rs570186838	Thr	1529	Met	5.97276419526e-05
157522356	rs1441455233	Pro	1530	Leu	3.9812403952e-06
157522376	rs370174322	Ile	1537	Val	3.9798777381e-06
157522377	rs1379779039	Ile	1537	Asn	3.9795293012e-06
157522388	rs746048984	Pro	1541	Ser	7.958678541e-06
157522398	rs758724418	Ala	1544	Val	1.19369727837e-05
157522410	rs1235911089	Arg	1548	His	7.9588052241e-06
157522413	rs1277541274	Ser	1549	Phe	3.9783260795e-06
157522422	rs367764610	Asn	1552	Ser	3.9780728623e-06
157522424	rs774777278	Arg	1553	Cys	2.38695766332e-05
157522425	rs762211408	Arg	1553	His	3.18316741073e-05
157522427	rs767808574	Met	1554	Leu	3.977914618e-06
157522436	rs750814930	Ser	1557	Gly	3.9781994669e-06
157522455	rs1455506883	Pro	1563	Leu	1.19379228014e-05
157522460	rs139214813	Met	1565	Val	4.77539715386e-05
157522481	rs1168651010	Pro	1572	Thr	3.9865732213e-06
157522485	rs777745107	Thr	1573	Met	4.78602480756e-05
157522491	rs781086610	Pro	1575	Arg	1.59565980532e-05
157522509	rs944809709	Gly	1581	Glu	4.0246955317e-06
157522512	rs1252761521	Pro	1582	Leu	4.02949591e-06
157522524	rs770072973	Pro	1586	Gln	1.65047822606e-05
157522526	rs775920998	Pro	1587	Ser	4.1333928541e-06
157522532	rs1273529067	Ile	1589	Val	1.68070051597e-05
157522556	rs1265377330	Pro	1597	Ser	9.1942186752e-06
157522565	rs1193991138	Val	1600	Ile	4.9062417207e-06
157522578	rs1476952813	Gln	1604	Arg	5.3364640589e-06
157522596	rs1463476361	Arg	1610	Lys	5.7496377728e-06
157522599	rs762183842	Arg	1611	Gln	1.7320616152e-05
157522620	rs984561078	Ile	1618	Asn	6.105751618e-06
157525012	rs1022849043	Ala	1623	Val	3.9766491163e-06
157525018	rs544895806	Arg	1625	His	7.9527289789e-06
157525060	rs1215965074	Thr	1639	Met	3.9763012445e-06
157525077	rs1484341574	Ile	1645	Val	3.9763012445e-06
157525078		Ile	1645	Thr	3.9763012445e-06
157525081	rs777085838	Asn	1646	Ser	3.9763012445e-06
157525086	rs925651033	Leu	1648	Phe	7.9528554727e-06
157525099	rs762465807	Asp	1652	Ala	3.9763644894e-06
157525110	rs763822415	Ala	1656	Thr	3.9764277363e-06
157525111	rs750965814	Ala	1656	Gly	3.9763961126e-06
157525118	rs761451340	Phe	1658	Leu	3.9764277363e-06
157525125	rs1376954196	Ser	1661	Pro	3.9764909852e-06
157525126	rs190027529	Ser	1661	Phe	1.19297575873e-05
157525129	rs1302082390	Gln	1662	Arg	3.9765858624e-06
157527344	rs1256511542	Cys	1677	Tyr	3.9777880316e-06
157527350	rs541564441	Ile	1679	Thr	3.9775032416e-06
157527351	rs753008910	Ile	1679	Met	3.9774399605e-06
157527355	rs758650746	Ile	1681	Val	7.9548166414e-06
157527364	rs777781055	Ile	1684	Val	3.9771868561e-06
157527364	rs777781055	Ile	1684	Phe	3.9771868561e-06
157527370	rs369339813	Met	1686	Val	6.36339773622e-05
157527374	rs149841055	Glu	1687	Gly	0.0002227171492204
157527377	rs746202741	Tyr	1688	Cys	3.976997049e-06
157527382	rs770242254	Val	1690	Met	7.9539940981e-06
157527383	rs773843930	Val	1690	Ala	7.9535512606e-06
157527388	rs747758337	Asp	1692	Tyr	3.9769021522e-06
157527394	rs772787830	Ser	1694	Gly	3.976870521e-06
157527403	rs1220653612	Ala	1697	Ser	3.976744001e-06
157527404	rs1276705409	Ala	1697	Val	3.9766807441e-06
157527406	rs1019972010	Leu	1698	Val	3.9767756303e-06
157527409	rs1292719787	Asp	1699	His	3.9766491163e-06
157527416	rs759224463	Asn	1701	Ser	3.9766174891e-06
157527418	rs546855765	Ala	1702	Thr	0.0002147544243388
157527418	rs546855765	Ala	1702	Pro	3.976933784e-06
157527431	rs751635758	Asp	1706	Gly	7.9536145201e-06
157527434	rs757383409	Asp	1707	Gly	3.9772184924e-06
157527434	rs757383409	Asp	1707	Ala	3.9772184924e-06
157527449	rs781527504	Ala	1712	Val	1.59092536173e-05
157527451	rs756610931	Asp	1713	Asn	4.77254830216e-05
157527453	rs189662115	Asp	1713	Glu	3.9772501292e-06
157527454	rs771781497	Asp	1714	Asn	3.9774083207e-06
157527454	rs771781497	Asp	1714	His	3.9774083207e-06
157527461	rs138020626	Gly	1716	Glu	3.9773766814e-06
157527461	rs138020626	Gly	1716	Ala	3.9773766814e-06
157527469	rs746497588	Glu	1719	Lys	1.59093801705e-05
157527482	rs149518409	Glu	1723	Ala	0.001686273574025
157527483	rs1286296169	Glu	1723	Asp	7.9546268086e-06
157527485	rs569199026	Cys	1724	Tyr	3.9774716008e-06
157527490		Asp	1726	Tyr	3.9786743057e-06
157527496	rs765101364	Asp	1728	Asn	8.0475772768e-06
157527497	rs1355303630	Asp	1728	Ala	3.9773134043e-06
157527499	rs374680141	Glu	1729	Lys	2.78418582451e-05
157527508	rs528801298	Glu	1732	Lys	7.9543737123e-06
157527520	rs751827621	Glu	1736	Lys	3.976744001e-06
157527529	rs147690017	Ser	1739	Arg	4.37420965984e-05
157527532	rs376495346	Glu	1740	Lys	3.57926887467e-05
157527536	rs1382077403	Lys	1741	Arg	3.9765542362e-06
157527547	rs370789207	Asp	1745	Asn	0.0001312388148737
157527548	rs1360183236	Asp	1745	Gly	3.976744001e-06
157527554	rs1336589954	Lys	1747	Arg	3.9767756303e-06
157527560	rs908000630	Ser	1749	Asn	3.9774083207e-06
157527565	rs1280712992	Ala	1751	Ser	3.9777563862e-06
157527575	rs777539420	Ala	1754	Val	7.955829236e-06
157527577	rs558541490	Pro	1755	Ala	7.9565888512e-06
157527578	rs142466273	Pro	1755	Leu	2.38709061395e-05
157527583	rs769767772	Ala	1757	Thr	1.19380178115e-05
157527586	rs768478175	Ala	1758	Thr	1.98992302977e-05
157527601	rs1437722411	Glu	1763	Lys	3.9800678203e-06
157527604	rs387907143	Lys	1764	Gln	3.9823502238e-06
157527607	rs762046160	Pro	1765	Ala	3.9816842524e-06
157527608	rs767643077	Pro	1765	Leu	3.9814623114e-06
157527611	rs1174477597	Lys	1766	Arg	3.9807649437e-06
157527619	rs1414300835	Ser	1769	Gly	3.9782627722e-06
157527628	rs766977678	Asp	1772	Asn	1.98908390751e-05
157527628	rs766977678	Asp	1772	His	3.978167815e-06
157527643	rs1331127893	Lys	1777	Glu	3.977060316e-06
157527646	rs1234770932	Ile	1778	Val	3.976744001e-06
157527649	rs1272781774	Val	1779	Ile	3.9769654163e-06
157527653	rs753020972	Lys	1780	Arg	1.19302320032e-05
157527669	rs1456409388	Phe	1785	Leu	3.9763961126e-06
157527673	rs138149494	Val	1787	Phe	2.3859135663e-05
157527695	rs1201052597	Gly	1794	Glu	3.9764277363e-06
157527697	rs745372243	Arg	1795	Cys	7.953045221e-06
157527698	rs376758952	Arg	1795	His	4.37414008382e-05
157527700	rs779934605	Val	1796	Met	3.9764593605e-06
157527706	rs749183221	Glu	1798	Gln	3.9767123723e-06
157527712	rs768603214	Asn	1800	Asp	1.5906090442e-05
157527713	rs139181534	Asn	1800	Ser	3.18116748846e-05
157527735	rs772330993	Gln	1807	His	3.9781994669e-06
157527736	rs773361750	Leu	1808	Phe	3.9779462659e-06
157527739	rs1218816452	Gly	1809	Ser	7.9585518619e-06
157527742	rs1315767745	Gly	1810	Arg	3.9796876741e-06
157527743	rs1217772904	Gly	1810	Val	3.9793392705e-06
157527751	rs1489411042	Thr	1813	Ala	3.9813989043e-06
157527782	rs765843970	Ser	1823	Asn	3.9889585626e-06
157527787	rs1477086724	Met	1825	Val	3.9889903865e-06
157527799	rs753101362	Pro	1829	Ser	3.999872004e-06
157527802	rs1369594791	Arg	1830	Cys	4.0042605332e-06
157527803	rs758748419	Arg	1830	His	3.20381895219e-05
157527809	rs374035954	Arg	1832	Pro	4.0087229812e-06
157527809	rs374035954	Arg	1832	His	4.40959527932e-05
157527817	rs755793592	Pro	1835	Thr	4.0109096743e-06
157527817	rs755793592	Pro	1835	Ala	4.0109096743e-06
157527820	rs779490460	Pro	1836	Ala	3.61042691292e-05
157527820	rs779490460	Pro	1836	Thr	2.0057927294e-05
157527821	rs202194222	Pro	1836	Arg	6.41838224675e-05
157527821	rs202194222	Pro	1836	Leu	1.20344667126e-05
157527821	rs202194222	Pro	1836	His	3.20919112337e-05
157527825	rs1242437116	Leu	1837	Phe	4.0127766809e-06
157527829	rs1263775695	Ser	1839	Pro	4.0140975104e-06
157527832	rs183921218	Ala	1840	Thr	2.81061287421e-05
157527832	rs183921218	Ala	1840	Pro	2.00758062443e-05
157527839	rs771295398	Arg	1842	Thr	4.0152902251e-06
157527851	rs776790365	Gln	1846	Arg	4.0124224599e-06
157527865	rs200305796	Asp	1851	Asn	5.21267723102e-05
157527868	rs764324632	Ser	1852	Pro	8.0118575491e-06
157527874	rs1358257056	Glu	1854	Lys	4.0044850232e-06
157527880	rs751973216	Gln	1856	Glu	4.0000320002e-06
157527885	rs1381000019	Glu	1857	Asp	3.9981448607e-06
157527892	rs766023993	Ile	1860	Phe	2.39654896948e-05
157527895	rs753341293	Ile	1861	Val	3.9931637037e-06
157527907	rs1288189434	Asp	1865	Asn	7.9786809644e-06
157527911	rs758385169	Asp	1866	Gly	2.39264977987e-05
157527913	rs551038862	Val	1867	Ile	1.19629626675e-05
157527919	rs1180475935	Ser	1869	Pro	3.9852704404e-06
157527920	rs113818462	Ser	1869	Phe	3.9849528181e-06
157527920	rs113818462	Ser	1869	Cys	7.9699056363e-06
157527925	rs1377877762	Arg	1871	Trp	7.9703502968e-06
157527926	rs745924035	Arg	1871	Gln	1.59371439044e-05
157527935	rs911169696	Ala	1874	Val	3.9827943285e-06
157527949	rs764671385	Ala	1879	Thr	7.9646370116e-06
157527958	rs762232098	Gly	1882	Trp	1.19418194556e-05
157527962	rs1223278720	Pro	1883	Leu	7.961593274e-06
157527971	rs753537321	Glu	1886	Ala	3.9795293012e-06
157527974	rs1208525669	Ser	1887	Ile	3.979402612e-06
157527980	rs1262867142	Lys	1889	Thr	3.9788326105e-06
157527984	rs759014168	Phe	1890	Leu	2.3870716201e-05
157527985	rs764604817	Pro	1891	Ser	3.9786426462e-06
157527990		Phe	1892	Leu	3.9785793288e-06
157527991	rs1480065562	Gly	1893	Arg	3.9788009485e-06
157528007	rs758204258	Lys	1898	Arg	3.9788959359e-06
157528015	rs530153456	Arg	1901	Trp	3.58140534345e-05
157528018	rs757171511	Asn	1902	His	2.38733756157e-05
157528038	rs139174766	Asp	1908	Glu	3.9805114161e-06
157528052	rs747819482	Arg	1913	Gln	7.9605792117e-06
157528057	rs749387520	Glu	1915	Lys	1.19390630223e-05
157528070	rs769039505	Cys	1919	Tyr	4.37730803514e-05
157528073	rs774896570	Thr	1920	Ser	7.958741882e-06
157528082	rs1487301795	His	1923	Arg	7.9592486469e-06
157528106	rs917324402	Arg	1931	Gln	7.9616566615e-06
157528124	rs762587131	Asn	1937	Ser	3.9805114161e-06
157528133	rs1351633854	Arg	1940	Leu	3.9816842524e-06
157528147	rs751590307	Val	1945	Leu	3.9825088212e-06
157528147	rs751590307	Val	1945	Met	3.9825088212e-06
157528162	rs1402301963	Ala	1950	Ser	3.9825722637e-06
157528175	rs756220726	Lys	1954	Arg	1.99055679854e-05
157528196	rs780386457	Ile	1961	Thr	3.9799094172e-06
157528202	rs768828821	Gly	1963	Glu	3.9801311851e-06
157528219	rs772582709	His	1969	Tyr	3.9789592634e-06
157528225	rs754221406	Glu	1971	Lys	3.9786743057e-06
157528240	rs769317884	Lys	1976	Gln	3.9776298099e-06
157528241	rs775265871	Lys	1976	Thr	1.19332691588e-05
157528244	rs762342896	Arg	1977	Gln	3.97781967747e-05
157528247	rs763660892	Ala	1978	Val	3.9777880316e-06
157528247	rs763660892	Ala	1978	Gly	3.9777880316e-06
157528249	rs1361439044	Pro	1979	Ser	3.9774083207e-06
157528250	rs368420323	Pro	1979	Leu	3.9776614532e-06
157528256	rs750234084	Thr	1981	Ser	7.9545002585e-06
157528259	rs1449191685	Tyr	1982	Cys	3.9771552204e-06
157528264	rs1286532090	Lys	1984	Gln	7.9538043045e-06
157528272	rs1244671513	Glu	1986	Asp	3.9767756303e-06
157528274	rs754129097	Asp	1987	Gly	3.976744001e-06
157528280	rs574079611	Asp	1989	Gly	7.9531717248e-06
157528281	rs989154122	Asp	1989	Glu	3.9768388903e-06
157528282	rs748232008	Lys	1990	Glu	3.9765542362e-06
157528283	rs749055122	Lys	1990	Arg	3.9766174891e-06
157528292	rs778311119	Ala	1993	Val	8.35122882366e-05
157528294	rs747316819	Cys	1994	Arg	3.9766491163e-06
157528327	rs776894668	Glu	2005	Lys	3.9763644894e-06
157528330	rs768433749	Val	2006	Ile	7.952412762e-06
157528337	rs761473119	Arg	2008	Lys	7.9524760034e-06
157528340	rs767544238	Asp	2009	Gly	3.976206381e-06
157528346	rs139429265	Thr	2011	Met	7.9525392457e-06
157528390	rs778225695	Ala	2026	Pro	3.9764277363e-06
157528397	rs375017809	Thr	2028	Met	1.98829293122e-05
157528402	rs746220769	Ser	2030	Gly	3.9764277363e-06
157528407	rs768415267	Ile	2031	Met	3.9763644894e-06
157528413	rs778762659	Leu	2033	Phe	1.59074820841e-05
157528417	rs1469600286	Ile	2035	Val	3.9765226105e-06
157528432	rs747638224	Leu	2040	Val	3.9766174891e-06
157528444	rs771748834	Val	2044	Met	7.9532349783e-06
157528444	rs771748834	Val	2044	Leu	3.9766174891e-06
157528462	rs1438076886	Ala	2050	Thr	3.9765226105e-06
157528480	rs1281161603	Thr	2056	Ala	3.9765542362e-06
157528483	rs1322624757	Val	2057	Met	3.976744001e-06
157528487	rs1219011601	Gly	2058	Glu	3.9767756303e-06
157528496	rs149978361	Ser	2061	Leu	7.9531717248e-06
157528547	rs878852997	Ile	2078	Thr	1.59055844507e-05
157528595	rs781613431	Arg	2094	His	3.976870521e-06
157528601	rs1460879073	Glu	2096	Gly	3.9766174891e-06
157528621	rs191761610	Val	2103	Phe	3.9770286823e-06
157528621	rs191761610	Val	2103	Leu	3.9770286823e-06
157528625	rs747762304	Arg	2104	Thr	3.976997049e-06
157528630	rs771871664	Val	2106	Ile	2.78376508204e-05
157528643	rs1400440493	Lys	2110	Arg	3.9769654163e-06
157528658	rs777278111	Arg	2115	Gln	3.9766174891e-06
157528669	rs563193596	Met	2119	Val	3.9764909852e-06
157528673	rs1226524520	Ala	2120	Val	3.9765226105e-06
157528700	rs1211682431	Asp	2129	Gly	3.9766491163e-06
157528702	rs530084903	Ala	2130	Thr	4.37459236752e-05
157528703	rs769541604	Ala	2130	Val	1.98840363002e-05
157528733	rs1427268156	Lys	2140	Arg	7.9538043045e-06
157528734	rs763106833	Lys	2140	Asn	7.9540573646e-06
157528739	rs764230499	Ser	2142	Thr	3.9773134043e-06
157528744	rs1161111557	Gly	2144	Arg	3.9773450426e-06
157528757	rs751652188	Ser	2148	Asn	3.9778829706e-06
157528774	rs1382438059	Val	2154	Ile	3.9788009485e-06
157528778	rs1381434956	Thr	2155	Met	7.9591852977e-06
157528778	rs1381434956	Thr	2155	Lys	3.9795926488e-06
157528784	rs756720427	Ala	2157	Val	3.9801311851e-06
157528796	rs780516083	Gln	2161	Arg	3.9802896058e-06
157528801	rs758120346	Gln	2163	Lys	7.962100402e-06
157528804	rs777350143	His	2164	Tyr	1.59268638412e-05
157528810	rs766875935	Leu	2166	Val	5.97433426001e-05
157528813	rs745761087	Met	2167	Val	7.9672387144e-06
157528817	rs1426026926	His	2168	Leu	3.9856198834e-06
157528819	rs1181252259	Met	2169	Val	1.1961340946e-05
157528819	rs1181252259	Met	2169	Leu	3.9871136486e-06
157528825	rs1384009739	Pro	2171	Ser	3.9898816601e-06
157528829	rs775203171	Pro	2172	Leu	3.59163866518e-05
157528834	rs774480576	Leu	2174	Val	3.9929085943e-06
157528834	rs774480576	Leu	2174	Met	3.9929085943e-06
157528843	rs761917637	Pro	2177	Ser	3.9974735966e-06
157528843	rs761917637	Pro	2177	Ala	3.9974735966e-06
157528844	rs1450272524	Pro	2177	Leu	4.0022092194e-06
157528849	rs761204913	Val	2179	Ile	8.0203395811e-06
157528853	rs1240954937	Asp	2180	Ala	4.0168385873e-06
157528856	rs766996279	Met	2181	Thr	4.0258621383e-06
157528859	rs1315330076	Met	2182	Thr	1.2121016226e-05
157528888	rs150698489	Met	2192	Leu	2.08395852088e-05
157528895	rs763772159	Arg	2194	Thr	4.2318369557e-06
157528903	rs756960968	Glu	2197	Lys	4.322044154e-06
157528904	rs1405370033	Glu	2197	Gly	4.3366262782e-06
157528909	rs371461578	Arg	2199	Cys	4.4297180927e-06
157528910	rs146468586	Arg	2199	His	4.43911750344e-05
157528913	rs1379093164	Ser	2200	Leu	4.4933722758e-06
157528918	rs780022429	Phe	2202	Leu	4.5502115848e-06
157528954	rs748269099	Ile	2214	Val	5.0686806224e-06
157528956	rs772351256	Ile	2214	Met	5.0761936669e-06
157528964	rs760896148	Val	2217	Ala	5.3661311267e-06
157528972	rs766971912	Ser	2220	Thr	5.5105527084e-06

## Sheet: ARID2
Position	rsID	Original_Res	Res_Num	New_Res	Allele_Frequency
46123633	rs374143008	Thr	5	Met	4.1226572999e-06
46123647	rs560068535	Pro	10	Ser	4.1019582748e-06
46123647	rs560068535	Pro	10	Thr	0.0002502194547677
46123651	rs781611431	Asp	11	Ala	1.63912929451e-05
46123653	rs1490903912	Glu	12	Lys	4.0965474298e-06
46123654	rs897357659	Glu	12	Gly	4.0952388752e-06
46123662	rs774482788	Lys	15	Gln	2.86502459828e-05
46123668	rs1418993336	Leu	17	Phe	4.1026314277e-06
46123680	rs760657887	Asp	21	Tyr	8.2626190849e-06
46123701	rs776446572	His	28	Tyr	4.2165270996e-06
46123708	rs995867385	Arg	30	Thr	4.2526770602e-06
46123847	rs768151419	Pro	38	Leu	3.9906777767e-06
46123849	rs751021716	Ala	39	Ser	7.9804001372e-06
46123850	rs139981084	Ala	39	Glu	2.3942537909e-05
46123867	rs755189381	Leu	45	Val	3.9872726257e-06
46123867	rs755189381	Leu	45	Met	3.9872726257e-06
46123891	rs1338976862	Arg	53	Gly	3.9943440088e-06
46123892	rs1212941812	Arg	53	Lys	3.9917928738e-06
46123894	rs1265019728	Val	54	Ile	3.9920478407e-06
46123904	rs748244027	Leu	57	Ser	3.9983366919e-06
46125034	rs200127181	Glu	74	Ala	7.9546268086e-06
46125043	rs749050032	Asn	77	Ser	1.59088739699e-05
46125044	rs1015373582	Asn	77	Lys	3.9772184924e-06
46125048	rs768629455	Pro	79	Thr	3.9772501292e-06
46125055	rs1348928377	Ser	81	Asn	3.9771552204e-06
46125061	rs1225141237	Ser	83	Cys	7.9549432017e-06
46125066	rs367650508	Ala	85	Thr	1.98889401581e-05
46125067	rs371512904	Ala	85	Asp	1.9887832624e-05
46125088	rs772882172	Tyr	92	Cys	3.9782311193e-06
46205208	rs140285438	Glu	98	Lys	0.0003087781208645
46205235	rs1462618917	Gly	107	Arg	7.9691434764e-06
46205245	rs775866001	Asp	110	Gly	3.9813037973e-06
46205245	rs775866001	Asp	110	Val	3.9813037973e-06
46205250	rs1454982963	Glu	112	Gln	3.981050201e-06
46205260	rs1394629306	Pro	115	Arg	7.9626075947e-06
46205266	rs959618294	Asn	117	Ser	7.9591852977e-06
46205267	rs138168440	Asn	117	Lys	3.9795926488e-06
46205269	rs1226134739	Pro	118	Arg	3.9799410968e-06
46205274	rs1025267667	Pro	120	Ser	3.9799094172e-06
46205280	rs761936321	Leu	122	Val	3.9800678203e-06
46205286	rs142032280	Ile	124	Val	3.58180443347e-05
46205287	rs750443564	Ile	124	Thr	3.9795609748e-06
46205292	rs375773959	Ala	126	Thr	1.59214119108e-05
46205305	rs778930136	Ser	130	Tyr	3.9817159603e-06
46205326	rs1459853256	Ser	137	Asn	4.0013764735e-06
46211471	rs766555983	Tyr	146	Cys	4.0015045657e-06
46211480	rs754611748	Ser	149	Tyr	1.19737535322e-05
46211482	rs1365406322	Met	150	Val	3.9893086528e-06
46211483	rs1225351484	Met	150	Thr	7.9785536477e-06
46211486	rs763998343	Asp	151	Gly	3.9878768543e-06
46211495	rs554503964	Ser	154	Leu	1.19634397281e-05
46211519	rs749833945	Val	162	Glu	2.38961949292e-05
46211569	rs896638040	Val	179	Ile	7.9639392829e-06
46211591	rs773629227	Glu	186	Gly	3.9831116067e-06
46211594	rs760977378	Ser	187	Thr	1.99182554795e-05
46211602	rs766610841	Val	190	Ile	1.9924128917e-05
46211632	rs1316824721	Ile	200	Val	3.9891813402e-06
46211644	rs1206681199	Leu	204	Ile	3.9989122958e-06
46211659	rs1245306760	Val	209	Leu	4.0282947422e-06
46211668	rs767329695	Asp	212	Asn	4.0563014643e-06
46215206	rs370127062	Leu	214	Ser	5.2933018558e-06
46215241	rs375617751	Lys	226	Gln	5.1632623556e-06
46215242	rs778484108	Lys	226	Thr	1.03405130962e-05
46215265	rs771284827	Val	234	Ile	1.60331779896e-05
46230387	rs186180564	Val	241	Ile	4.44351085832e-05
46230405	rs1391481708	Arg	247	Cys	4.023335345e-06
46230431	rs149219400	Lys	255	Asn	4.0313477601e-06
46230436	rs79652446	His	257	Arg	1.21941305584e-05
46230524	rs200449496	Glu	258	Gly	3.21545993134e-05
46230526	rs750746147	Gly	259	Arg	4.0110383776e-06
46230527	rs1313067794	Gly	259	Asp	3.9989442787e-06
46230536	rs749340227	Gly	262	Glu	3.9911555991e-06
46230538	rs755107202	Glu	263	Lys	3.9911555991e-06
46230541	rs372591699	Trp	264	Arg	3.9912193175e-06
46230543	rs1256055941	Trp	264	Cys	3.9864143e-06
46230545	rs746998960	Ile	265	Thr	4.78423117405e-05
46230557	rs759470339	Leu	269	Ser	7.9697150826e-06
46230568	rs1374829894	Pro	273	Ser	3.983048147e-06
46230569	rs769348347	Pro	273	Leu	3.9834289356e-06
46230572	rs1170640220	Arg	274	Gln	3.9827943285e-06
46230592	rs762692646	Ile	281	Leu	3.9822867883e-06
46230592	rs762692646	Ile	281	Val	3.9822867883e-06
46230656	rs773972649	Asn	302	Ser	1.59405735418e-05
46230680	rs1325578765	Arg	310	His	3.9873998165e-06
46230692	rs916056847	Arg	314	His	3.9886403522e-06
46230707	rs1198993387	Ser	319	Cys	3.9889585626e-06
46230718	rs199634179	His	323	Asp	3.9909326011e-06
46230720	rs755172722	His	323	Gln	3.9912830378e-06
46230726	rs1377376309	Ile	325	Met	3.9912511774e-06
46230751	rs1360763969	Thr	334	Ala	8.000128002e-06
46231104	rs777713882	Leu	342	Val	8.3381277567e-06
46231116	rs1265430693	Pro	346	Thr	4.0346658489e-06
46231116	rs1265430693	Pro	346	Ala	4.0346658489e-06
46231159	rs768423580	Thr	360	Lys	4.0067313085e-06
46231183	rs772564527	Arg	368	Thr	4.0154514572e-06
46231185	rs761269408	Phe	369	Val	4.014387565e-06
46231186	rs1348051174	Phe	369	Tyr	4.0160319997e-06
46231295	rs549448155	Gly	379	Arg	7.9761990221e-06
46231310	rs1399453452	Ala	384	Thr	7.9731464427e-06
46231311	rs757940740	Ala	384	Val	3.9865732213e-06
46231388	rs896129362	Pro	410	Ser	3.9825722637e-06
46231394	rs777184361	Val	412	Met	3.9820964941e-06
46231395	rs1281116385	Val	412	Ala	3.9819062181e-06
46231430	rs1476762970	Met	424	Val	3.9820964941e-06
46231448	rs761737924	Asp	430	Asn	1.99161926612e-05
46231451	rs1333809206	Val	431	Ile	7.9664770645e-06
46231455	rs1373868237	Ala	432	Val	3.9834606712e-06
46231481	rs546650811	Lys	441	Glu	3.9853022054e-06
46233116	rs752551052	Met	445	Ile	1.63790773665e-05
46233120	rs369626187	Val	447	Met	4.0899460945e-06
46233129	rs371956323	Val	450	Ile	2.41372929221e-05
46233147		Met	456	Val	3.9960998065e-06
46233149	rs756883084	Met	456	Ile	3.9902000686e-06
46233152	rs780705807	Phe	457	Leu	7.9761990221e-06
46233153	rs1447949212	Gly	458	Arg	3.988099511e-06
46233160	rs1333611997	Asp	460	Gly	3.9831116067e-06
46233163	rs142830612	Ala	461	Val	2.39007640277e-05
46233168	rs749785309	Ala	463	Ser	3.9808283307e-06
46233172	rs376273452	Ala	464	Val	9.55246692458e-05
46233180	rs748428823	Leu	467	Phe	3.9792125934e-06
46233183	rs1197776491	Ile	468	Val	7.9583618507e-06
46233184	rs772370400	Ile	468	Thr	3.9791492578e-06
46233191	rs534904481	His	470	Gln	3.9791175908e-06
46233195	rs748902977	Ser	472	Arg	6.36613217681e-05
46233204	rs139689510	His	475	Tyr	7.9579818558e-06
46233204	rs139689510	His	475	Asp	3.9789909279e-06
46233207	rs1472490068	Gln	476	Glu	3.9789592634e-06
46233216	rs763846105	Ser	479	Pro	1.19372577731e-05
46233224	rs751322926	Ile	481	Met	7.9582351817e-06
46233228	rs374540100	Pro	483	Ser	7.9588685672e-06
46233237	rs370535448	Ile	486	Val	3.58308782546e-05
46233253	rs149755754	Thr	491	Ser	0.0006862705980928
46233258	rs779610429	Thr	493	Ala	2.40094116893e-05
46233259	rs773261633	Thr	493	Ile	4.0030743611e-06
46233261	rs1318427003	His	494	Tyr	8.0307094328e-06
46233262	rs930642646	His	494	Pro	8.0289040545e-06
46233273	rs755486741	Ala	498	Ser	8.1354387848e-06
46240639	rs144591817	Ala	500	Gly	0.0001889659941621
46240657	rs757456378	Ala	506	Val	1.59609276491e-05
46240672	rs774328835	Pro	511	Leu	3.9875270154e-06
46240674	rs1287100037	Pro	512	Ser	3.987463415e-06
46240677	rs1387137586	Pro	513	Ala	3.9871136486e-06
46240683	rs771892808	Ile	515	Val	3.9859376121e-06
46240698	rs772967696	Ser	520	Gly	3.9872090334e-06
46240699	rs1232426237	Ser	520	Asn	3.58871707352e-05
46240713	rs760267029	Cys	525	Gly	2.39295514006e-05
46242627	rs757429134	Ala	530	Val	8.0242009901e-06
46242631	rs1304903615	His	531	Gln	3.20525662085e-05
46242632	rs371744498	Phe	532	Leu	4.0058003989e-06
46242649	rs746059732	Asp	537	Glu	3.9973138051e-06
46242654	rs756281594	Ser	539	Tyr	3.9973457624e-06
46242654	rs756281594	Ser	539	Cys	1.59893830496e-05
46242671	rs1238410038	Met	545	Val	3.9925578721e-06
46242673	rs1469253969	Met	545	Ile	7.9849882221e-06
46242690	rs1423871055	Ser	551	Leu	1.19705046764e-05
46242702	rs1415581019	Lys	555	Arg	3.9887994511e-06
46242710	rs777576250	Arg	558	Cys	1.19706002058e-05
46242711	rs1331723696	Arg	558	His	3.990454832e-06
46242713	rs1401330994	Gly	559	Cys	3.9900726991e-06
46242716	rs746751314	Gly	560	Arg	1.19757610596e-05
46242731	rs770141321	Thr	565	Ala	1.59943699817e-05
46242732	rs769479539	Thr	565	Ile	3.9993920924e-06
46242744	rs1259049529	Lys	569	Arg	3.9979850155e-06
46243367	rs760917118	Val	574	Ile	8.0232996622e-06
46243377	rs753927423	Asn	577	Thr	3.9987204094e-06
46243394	rs755117739	Val	583	Met	3.9838732809e-06
46243400	rs778828713	Asp	585	Asn	7.9653983097e-06
46243406	rs78128744	Ser	587	Gly	0.0026236792024652
46243407	rs1373748194	Ser	587	Ile	3.9819379295e-06
46243411	rs1421580451	Ser	588	Arg	3.9817793775e-06
46243421	rs1326292220	Ala	592	Thr	3.981272096e-06
46243433	rs1233164763	Val	596	Leu	3.980986807e-06
46243437	rs779914776	Val	597	Ala	3.9808600249e-06
46243449	rs938510522	Arg	601	Gln	1.19422948313e-05
46243455	rs144928351	Ala	603	Gly	3.9802579207e-06
46243455	rs144928351	Ala	603	Val	0.000262697022767
46243457	rs768319234	Ile	604	Val	1.19393481115e-05
46243469	rs552832083	Ile	608	Val	3.9798777381e-06
46243476	rs748709727	Met	610	Lys	8.7554522589e-05
46243482	rs537378282	Tyr	612	Cys	3.9800995024e-06
46243493	rs1384902058	Pro	616	Ser	3.9808600249e-06
46243502	rs760970569	Thr	619	Ala	3.9815891318e-06
46243505	rs766726060	Ser	620	Thr	3.9814940158e-06
46243508	rs201224068	Val	621	Leu	1.59277517182e-05
46243509	rs1300885277	Val	621	Ala	3.9817793775e-06
46243514	rs140086050	Arg	623	Cys	3.9825722637e-06
46243514	rs140086050	Arg	623	Gly	3.9825722637e-06
46243515	rs150280339	Arg	623	His	2.38965756207e-05
46243520	rs1278391538	Asp	625	Tyr	3.9825722637e-06
46243521	rs757225486	Asp	625	Val	3.9826674313e-06
46243526	rs1229995738	Val	627	Leu	3.9840954908e-06
46243529	rs767303859	Pro	628	Thr	3.9848575413e-06
46243529	rs767303859	Pro	628	Ala	2.3909145248e-05
46243530	rs756036744	Pro	628	Leu	2.3908383076e-05
46243536	rs1211523321	Val	630	Ala	3.9905822259e-06
46243538	rs748995238	Ser	631	Ala	7.9910500239e-06
46243548	rs754534654	Pro	634	Arg	4.0195510965e-06
46243553	rs778514826	Pro	636	Thr	4.0564989169e-06
46243825	rs766297187	Pro	640	Arg	4.0777712533e-06
46243827	rs1354780358	His	641	Tyr	4.0754114127e-06
46243828	rs138933897	His	641	Arg	1.62835950921e-05
46243829	rs1279993622	His	641	Gln	8.1366965012e-06
46243842	rs1326867133	Ile	646	Val	4.0004800576e-06
46243843	rs754662276	Ile	646	Thr	7.9985282707e-06
46243844	rs182134493	Ile	646	Met	3.9995200575e-06
46243849	rs752381571	Asn	648	Ser	3.9963233824e-06
46243858	rs771332266	Gln	651	Pro	3.59502448611e-05
46243861	rs771389737	Arg	652	Lys	3.9903274462e-06
46243864	rs781543592	Thr	653	Ile	7.9803364509e-06
46243876	rs746164328	Asn	657	Ile	3.9851116229e-06
46243876	rs746164328	Asn	657	Ser	3.9851116229e-06
46243879	rs1467228632	Gln	658	Arg	3.9851751484e-06
46243881	rs993030810	Ser	659	Pro	5.57822261889e-05
46243889	rs1432314284	Asn	661	Lys	3.9827943285e-06
46243897	rs576198202	Ala	664	Val	3.9814623114e-06
46243900	rs1381451841	Thr	665	Ile	3.9811452958e-06
46243921	rs760722365	Gln	672	Arg	3.979370941e-06
46243935	rs185913937	Val	677	Met	0.0001034488246621
46243950	rs759306222	Ser	682	Pro	3.9787376261e-06
46243953	rs1486453608	Arg	683	Gly	3.9784527001e-06
46243954	rs1204953000	Arg	683	Lys	3.9787059656e-06
46243985	rs1435256642	His	693	Gln	1.19359279388e-05
46243988	rs781048448	Gln	694	His	2.78567051089e-05
46244013	rs555464451	Ile	703	Val	3.9792759309e-06
46244031	rs781709469	Ile	709	Val	1.19403935553e-05
46244035	rs746385580	Pro	710	Leu	3.9803529777e-06
46244043	rs573747474	Val	713	Ile	2.78666857752e-05
46244062	rs768956662	Ile	719	Thr	3.9831433373e-06
46244073	rs746167865	Ile	723	Leu	3.983048147e-06
46244081	rs149000309	Gln	725	His	1.59375249023e-05
46244082	rs1214635419	Thr	726	Ala	3.9840954908e-06
46244094	rs759495769	Val	730	Ile	7.9722565472e-06
46244094	rs759495769	Val	730	Leu	3.9861282736e-06
46244103	rs752498266	Ala	733	Ser	7.9741637095e-06
46244106	rs762519006	Val	734	Ile	3.18991985326e-05
46244107	rs961736855	Val	734	Ala	3.9874316155e-06
46244116	rs376922251	Gly	737	Glu	3.9890222108e-06
46244118	rs367843006	Pro	738	Thr	3.988608534e-06
46244126	rs750937519	Gln	740	His	7.9785536477e-06
46244127	rs1300098322	Ser	741	Gly	3.9892131675e-06
46244128		Ser	741	Asn	3.9899453377e-06
46244133	rs756592035	Val	743	Ile	3.9895951358e-06
46244133	rs756592035	Val	743	Leu	3.9895951358e-06
46244140	rs749598125	Gln	745	Pro	7.9793176087e-06
46244141	rs755263489	Gln	745	His	2.79334067582e-05
46244143	rs371834944	Asn	746	Ser	8.37955388851e-05
46244146	rs748375959	His	747	Arg	3.9901682254e-06
46244147	rs145816500	His	747	Gln	3.9903274462e-06
46244152	rs138384363	Thr	749	Ile	0.000271409413117
46244157	rs1259561223	Pro	751	Thr	3.992430352e-06
46244161	rs1475473313	Gln	752	Pro	3.9912193175e-06
46244173	rs142897831	Val	756	Ala	7.9844781744e-06
46244193	rs763875129	Leu	763	Phe	1.99616735867e-05
46244196	rs1355268695	His	764	Tyr	3.9921434616e-06
46244199	rs200754824	His	765	Tyr	0.0001157647659954
46244208	rs1357948834	Val	768	Ile	7.9813555534e-06
46244231	rs756580589	Leu	775	Phe	3.9888949165e-06
46244241	rs766849555	Val	779	Leu	3.989085861e-06
46244245	rs564577032	Pro	780	Gln	3.9894678049e-06
46244247	rs377470102	Gly	781	Arg	3.9890540357e-06
46244274	rs201863765	Thr	790	Ala	7.975880936e-06
46244275	rs758654990	Thr	790	Arg	7.9763262636e-06
46244293	rs1186832624	Val	796	Ala	7.9754992662e-06
46244304	rs747054553	His	800	Asp	3.9866367934e-06
46244305	rs1409562646	His	800	Arg	3.9863825173e-06
46244308	rs375643219	Met	801	Lys	3.9864460833e-06
46244308	rs375643219	Met	801	Thr	1.19593382499e-05
46244327	rs1435397786	Asn	807	Lys	3.9850480995e-06
46244329	rs888614502	Ile	808	Thr	3.9844447277e-06
46244334	rs74916892	Ala	810	Pro	0.0004144450023511
46244335	rs1433339453	Ala	810	Val	3.9846670013e-06
46244337	rs768492556	Cys	811	Arg	1.19519055321e-05
46244340	rs774079605	Thr	812	Ser	3.9839050237e-06
46244343	rs761481393	Ser	813	Thr	3.9844447277e-06
46244343	rs761481393	Ser	813	Pro	3.9844447277e-06
46244346	rs148307427	Thr	814	Ala	0.0001354689616702
46244347	rs772607760	Thr	814	Ile	3.9849845781e-06
46244356	rs771480169	Gln	817	Pro	7.9703502968e-06
46244361	rs1278120538	Gln	819	Lys	3.9851116229e-06
46244374	rs1241344137	Thr	823	Ile	3.9858740623e-06
46244379	rs765801823	Ser	825	Pro	1.99303235887e-05
46244382	rs961833189	Pro	826	Ser	1.99276228737e-05
46244383	rs372086007	Pro	826	Leu	7.9712397669e-06
46244387	rs765729231	Gln	827	His	7.9712397669e-06
46244389	rs753044989	Pro	828	Leu	3.9857787414e-06
46244391	rs1402994225	Val	829	Leu	3.9860329405e-06
46244411	rs778117927	Gln	835	His	7.9703502968e-06
46244416	rs757394988	Ser	837	Leu	7.9704773518e-06
46244418	rs749242367	Ala	838	Ser	4.78243888441e-05
46244439	rs1352170728	Thr	845	Ala	3.9845082319e-06
46244440	rs145274890	Thr	845	Ser	1.19533341833e-05
46244446	rs969265727	Ile	847	Thr	7.9684449579e-06
46244464	rs199554368	Tyr	853	Cys	1.99165099901e-05
46244484	rs1471193056	Asn	860	Asp	3.9818745072e-06
46244485	rs147193304	Asn	860	Ser	1.99109581949e-05
46244487	rs1407814697	Ile	861	Val	3.9821916389e-06
46244496	rs770524187	Ala	864	Pro	3.9817159603e-06
46244509	rs1439756141	Gln	868	Pro	3.9803846643e-06
46244511	rs565725502	Asn	869	His	7.9612129704e-06
46244519	rs1337072759	Gln	871	His	3.9808600249e-06
46244529	rs760125078	Gly	875	Arg	1.99017648885e-05
46244538	rs765780561	Val	878	Phe	3.9786743057e-06
46244557		Pro	884	Leu	3.9784843565e-06
46244568		Ala	888	Ser	3.9782944256e-06
46244569	rs1273536227	Ala	888	Asp	3.9779462659e-06
46244569	rs1273536227	Ala	888	Gly	3.9779462659e-06
46244592	rs1265531657	Ile	896	Val	3.9785476709e-06
46244596	rs757368105	Ala	897	Val	7.9572219746e-06
46244605	rs781284991	Pro	900	Arg	3.9782627722e-06
46244607	rs750439799	Leu	901	Phe	3.9782627722e-06
46244614	rs148633366	Ser	903	Phe	7.9564622386e-06
46244617	rs748076245	Gln	904	Arg	3.9780412125e-06
46244619	rs1161161116	Gln	905	Lys	3.9781994669e-06
46244620	rs771942866	Gln	905	Arg	3.978167815e-06
46244621	rs777408532	Gln	905	His	7.9567154678e-06
46244626	rs770423384	Ser	907	Leu	3.9784527001e-06
46244631	rs776293401	Thr	909	Ala	7.9580451857e-06
46244637	rs1293818717	Val	911	Ile	3.9794342836e-06
46244646	rs944136578	Pro	914	Ser	3.9792125934e-06
46244649	rs776178316	Ile	915	Val	3.9789275994e-06
46244667	rs1272432698	Pro	921	Ser	7.9563989338e-06
46244670	rs35025539	Thr	922	Ala	0.0019371519490851
46244670	rs35025539	Thr	922	Pro	3.9777247414e-06
46244677	rs750633537	Gln	924	Arg	7.9551330496e-06
46244682	rs766416912	Val	926	Ile	2.78473962684e-05
46244699	rs1166926242	Gln	931	His	3.9773766814e-06
46244703	rs145505205	Ala	933	Thr	3.97718685619e-05
46244710	rs758220690	Gln	935	Pro	1.59103926684e-05
46244712	rs118033428	Gly	936	Cys	5.17042516803e-05
46244716	rs746723711	Gln	937	Arg	3.9771868561e-06
46244718	rs1297408122	Thr	938	Ala	3.9771552204e-06
46244719	rs757059958	Thr	938	Ser	0.0001272679547244
46244722	rs781056017	Tyr	939	Phe	8.74981108362e-05
46244725	rs1340210304	Ala	940	Val	3.976997049e-06
46244748	rs775088285	Leu	948	Val	3.9772184924e-06
46244749	rs1199124472	Leu	948	His	1.19313707554e-05
46244758	rs749828269	Pro	951	Leu	3.9773134043e-06
46244769	rs1192111911	Pro	955	Ser	3.9776298099e-06
46244776	rs1387865366	Gly	957	Asp	3.9782311193e-06
46244781	rs1455202847	Thr	959	Pro	3.9779462659e-06
46244793	rs768982341	Thr	963	Ala	3.978769287e-06
46244808	rs1290539299	Ile	968	Val	3.9795609748e-06
46244833	rs1320142801	Pro	976	Arg	3.9838415387e-06
46244844	rs767866745	Thr	980	Ser	3.9843494752e-06
46244850	rs773465023	Asn	982	Asp	1.99226999242e-05
46244860	rs1311644656	Pro	985	Arg	3.9842224789e-06
46244863	rs760866202	Thr	986	Ile	1.19544773502e-05
46244868	rs1263015225	Met	988	Val	3.985079861e-06
46244872	rs766470086	Ser	989	Leu	1.99258757422e-05
46244875	rs758368727	Ser	990	Leu	7.9696515668e-06
46244881	rs751508960	Ser	992	Phe	7.9687624511e-06
46244887	rs1430939773	Pro	994	Leu	3.9844447277e-06
46244891	rs757157257	Gln	995	His	3.9853339709e-06
46244896	rs781109272	Gln	997	Pro	3.9849210587e-06
46244947	rs1386766958	Gln	1014	Arg	3.9829529613e-06
46244965	rs1367080331	Ala	1020	Glu	3.9817476686e-06
46244967	rs1385086744	Pro	1021	Thr	3.9817476686e-06
46244968	rs779616407	Pro	1021	Leu	1.99087383434e-05
46244968	rs779616407	Pro	1021	Arg	3.9817476686e-06
46244968	rs779616407	Pro	1021	His	3.9817476686e-06
46244971	rs774791280	Pro	1022	Leu	7.9626075947e-06
46244974	rs577713771	Pro	1023	Leu	0.0001393367570365
46244993	rs773518135	Gln	1029	His	3.9805431053e-06
46245009	rs1178369678	Gln	1035	Lys	3.9806064852e-06
46245021	rs1418390497	Gln	1039	Glu	3.980733251e-06
46245023	rs1179885211	Gln	1039	His	3.9803212915e-06
46245040	rs776897929	Ser	1045	Leu	7.9630514413e-06
46245058	rs1349459066	Gln	1051	Pro	3.9821916389e-06
46245063	rs1456476967	Ala	1053	Thr	3.9826039857e-06
46245064	rs765326842	Ala	1053	Val	3.9824453807e-06
46245076	rs1234210825	Ser	1057	Leu	3.9836510959e-06
46245099	rs1251425183	Leu	1065	Phe	3.9843177254e-06
46245108	rs753528071	Arg	1068	Cys	2.78915576239e-05
46245109	rs754489425	Arg	1068	His	7.9692704929e-06
46245111	rs1259446790	Gly	1069	Ser	3.9843494752e-06
46245112	rs778465726	Gly	1069	Val	3.9846670013e-06
46245123	rs748677570	Pro	1073	Ser	7.9685084545e-06
46245138	rs1422331150	Ile	1078	Val	3.983746315e-06
46245139	rs778115237	Ile	1078	Thr	3.9836193572e-06
46245158	rs1429185265	Ile	1084	Met	3.9820647802e-06
46245159	rs1306719789	Pro	1085	Ala	3.9817793775e-06
46245165	rs561939993	Pro	1087	Ser	1.59268638412e-05
46245165	rs561939993	Pro	1087	Ala	3.9817159603e-06
46245166	rs776757244	Pro	1087	Leu	3.9818427968e-06
46245166	rs776757244	Pro	1087	Arg	3.9818427968e-06
46245166	rs776757244	Pro	1087	His	7.9636855936e-06
46245183	rs1483504309	Pro	1093	Ser	3.9810185037e-06
46245195	rs775596896	Val	1097	Met	3.9808600249e-06
46245202	rs1340927587	Tyr	1099	Ser	3.9799410968e-06
46245202	rs1340927587	Tyr	1099	Cys	3.9799410968e-06
46245208	rs761842735	Val	1101	Gly	2.38775558933e-05
46245210	rs1282415115	Ala	1102	Thr	7.9596921191e-06
46245225	rs529386166	Ala	1107	Ser	3.9788642729e-06
46245225	rs529386166	Ala	1107	Thr	7.55984211866e-05
46245235	rs753485118	Gly	1110	Glu	1.59141906838e-05
46245235	rs753485118	Gly	1110	Ala	7.9570953419e-06
46245250	rs752136701	Thr	1115	Ile	3.9788326105e-06
46245262	rs778319379	Gln	1119	Arg	3.9783577339e-06
46245276	rs746105658	Gln	1124	Lys	7.957032027e-06
46245294	rs1305042866	Val	1130	Ile	3.9792442619e-06
46245297	rs775722505	Pro	1131	Ser	7.9588685672e-06
46245297	rs775722505	Pro	1131	Ala	7.9588685672e-06
46245300	rs1218637500	Ser	1132	Gly	3.9794659556e-06
46245306	rs749440039	Met	1134	Val	3.9798143814e-06
46245308	rs533386847	Met	1134	Ile	1.19403935553e-05
46245310	rs773324646	Pro	1135	Gln	7.9597554763e-06
46245318	rs776448384	Gly	1138	Arg	3.9803212915e-06
46245319	rs1464578816	Gly	1138	Val	3.9803846643e-06
46245322	rs1255013500	Gly	1139	Val	3.980574795e-06
46245324	rs752341244	Val	1140	Ile	3.9804163515e-06
46245333	rs757943714	Val	1143	Met	3.980986807e-06
46245345	rs1388325108	Asn	1147	His	3.9814623114e-06
46245354	rs757739061	Ile	1150	Val	7.9638758591e-06
46245360	rs781412841	Pro	1152	Ser	3.9825088212e-06
46245361	rs1371181527	Pro	1152	Arg	3.9824136612e-06
46245366	rs746181283	Pro	1154	Thr	3.9825405422e-06
46245366	rs746181283	Pro	1154	Ser	3.9825405422e-06
46245372	rs1273023545	Ile	1156	Val	3.9823502238e-06
46245373	rs756417116	Ile	1156	Thr	3.9823502238e-06
46245379	rs749494879	Asn	1158	Ser	3.9825088212e-06
46245383	rs1326784750	Ser	1159	Arg	3.9826357083e-06
46245391	rs774526469	Thr	1162	Ser	3.9824136612e-06
46245398	rs373042061	Phe	1164	Leu	3.9825405422e-06
46245412	rs770836944	Gly	1169	Val	3.9827308789e-06
46245418	rs1411769168	Gln	1171	Arg	3.9827943285e-06
46245423	rs1455973422	Thr	1173	Ala	3.9829846894e-06
46245445	rs1390936994	Thr	1180	Met	1.1950001195e-05
46245460	rs775170616	Ala	1185	Val	3.9839367669e-06
46245462	rs967761538	Thr	1186	Ser	3.983746315e-06
46245469	rs1410406371	Ser	1188	Asn	3.9840954908e-06
46245494	rs1234834146	Ile	1196	Met	7.9704138238e-06
46245498	rs757713971	Pro	1198	Ala	3.9856198834e-06
46245511	rs768123632	Thr	1202	Asn	3.9866050071e-06
46245511	rs768123632	Thr	1202	Ser	3.9866050071e-06
46245513	rs756545426	Met	1203	Val	2.39182951039e-05
46245514	rs780546787	Met	1203	Thr	7.9732100143e-06
46245518	rs754138436	Ser	1204	Arg	3.9879086609e-06
46245519	rs371267186	Gly	1205	Arg	3.9876860255e-06
46245522	rs779140610	Thr	1206	Ala	3.9872090334e-06
46245523	rs371554995	Thr	1206	Met	1.59508713163e-05
46245528	rs201984956	Thr	1208	Ala	1.59509985325e-05
46245532	rs745770012	Gly	1209	Glu	3.9882903794e-06
46245535	rs569971226	Val	1210	Ala	0.0002273162327718
46245537	rs146617999	Gly	1211	Arg	7.9763898859e-06
46245546	rs1334618271	Val	1214	Ile	3.9881631318e-06
46245553	rs369610372	Thr	1216	Met	3.9880358923e-06
46245564	rs766909497	Thr	1220	Ala	3.9859693877e-06
46245573		Ser	1223	Thr	3.985079861e-06
46245579	rs750992711	Ala	1225	Ser	3.9850163385e-06
46245586	rs766885599	Gln	1227	Arg	7.9697150826e-06
46245594	rs1449558732	Cys	1230	Gly	1.19536199545e-05
46245595	rs369438191	Cys	1230	Tyr	2.39066683666e-05
46245597	rs145068183	Thr	1231	Ala	3.9843812255e-06
46245601	rs549206976	Thr	1232	Ile	1.19520007649e-05
46245601	rs549206976	Thr	1232	Asn	2.39040015298e-05
46245606	rs769648999	Thr	1234	Ala	7.9678735339e-06
46245609	rs779834747	Pro	1235	Ser	1.9920318725e-05
46245613	rs1394005285	Pro	1236	Gln	3.9838415387e-06
46245629	rs774096955	Lys	1241	Asn	3.9837145748e-06
46245630	rs567461153	Ile	1242	Leu	3.9836510959e-06
46245640	rs772560485	Gln	1245	Arg	3.9835241441e-06
46245643	rs1257089659	Lys	1246	Met	3.983587619e-06
46245657	rs190392029	Lys	1251	Glu	1.59316849349e-05
46245669	rs368710956	Gly	1255	Arg	1.99144475333e-05
46245670	rs754383773	Gly	1255	Asp	3.9828895066e-06
46245670	rs754383773	Gly	1255	Val	1.194866852e-05
46245676	rs760045597	His	1257	Arg	1.19482878103e-05
46245688	rs1199501070	Arg	1261	His	3.9839050237e-06
46245712	rs752984515	Pro	1269	Leu	1.19582894862e-05
46245721	rs764238264	Arg	1272	Gln	1.19612455643e-05
46245724		Arg	1273	Gln	3.9860329405e-06
46245729	rs1363196500	Ala	1275	Thr	3.9859058369e-06
46245730	rs1388522276	Ala	1275	Val	3.9873680181e-06
46245732	rs534804460	Thr	1276	Ala	1.59389220507e-05
46245735	rs751531955	Asn	1277	His	3.9846670013e-06
46245735	rs751531955	Asn	1277	Asp	3.9846670013e-06
46245744	rs749189461	Asn	1280	Asp	3.9842859761e-06
46245745	rs1330225883	Asn	1280	Ser	3.9848892997e-06
46245751	rs778526359	Asp	1282	Gly	7.9698421174e-06
46245751	rs778526359	Asp	1282	Val	3.9849210587e-06
46245768	rs1191222355	Met	1288	Val	3.9846352464e-06
46245771	rs772792570	His	1289	Asp	4.3839372539e-05
46245772	rs374577612	His	1289	Arg	5.17990198031e-05
46245774	rs777982636	Val	1290	Met	9.96349375886e-05
46245774	rs777982636	Val	1290	Leu	3.9853975035e-06
46245782	rs909888716	Ser	1292	Arg	7.970795007e-06
46245784	rs1459529899	Leu	1293	Arg	3.9858105145e-06
46245790	rs775650392	Asn	1295	Ser	1.99271463529e-05
46245793	rs1390067410	Gly	1296	Glu	7.9716210291e-06
46245802	rs764277536	Tyr	1299	Cys	1.59431149658e-05
46245804		Ser	1300	Gly	3.9865732213e-06
46245806	rs751774391	Ser	1300	Arg	1.59464200287e-05
46245807	rs1228109585	Asp	1301	Asn	3.9869228929e-06
46245814	rs556661357	Ser	1303	Ile	3.9865414361e-06
46245819	rs61925814	Pro	1305	Ser	1.59462928855e-05
46245838	rs778778139	Lys	1311	Arg	3.9873680181e-06
46245845	rs1252362585	Gln	1313	His	3.9889267393e-06
46245850	rs1482612658	Glu	1315	Gly	3.9884176351e-06
46245851	rs138825597	Glu	1315	Asp	7.9781080714e-06
46245857	rs1410071743	Asn	1317	Lys	7.9771534325e-06
46245870	rs149367629	Ile	1322	Phe	7.57829576094e-05
46245879	rs776240045	Gly	1325	Arg	1.19687854076e-05
46245893	rs1381774328	Glu	1329	Asp	1.19687854076e-05
46245931	rs767617255	Glu	1342	Ala	1.59557069574e-05
46245933	rs1202900260	Gln	1343	Glu	3.9893723121e-06
46245936	rs1483452285	Ile	1344	Val	3.9883221926e-06
46245937	rs750439870	Ile	1344	Thr	7.9771534325e-06
46245942	rs759534699	Met	1346	Val	7.9777261884e-06
46245942	rs759534699	Met	1346	Leu	3.9888630942e-06
46245946	rs765146369	Gln	1347	Arg	3.9887994511e-06
46245949	rs1429729468	Asp	1348	Val	3.9884176351e-06
46245952	rs1167243616	Ile	1349	Asn	3.9887039902e-06
46245952	rs1167243616	Ile	1349	Thr	3.9887039902e-06
46245955	rs752675964	Lys	1350	Arg	3.9885767162e-06
46245957	rs758169718	Ser	1351	Gly	3.9887039902e-06
46245958	rs777690388	Ser	1351	Asn	7.9782353739e-06
46245967	rs1376454522	Arg	1354	Lys	3.9888949165e-06
46245973	rs142127790	Pro	1356	Leu	8.37607792145e-05
46245982	rs745425739	Asn	1359	Ile	3.9879086609e-06
46246000	rs769337847	Asp	1365	Gly	3.9877496331e-06
46246015	rs780463578	Ser	1370	Phe	3.19073410814e-05
46246027		Lys	1374	Arg	3.9881313211e-06
46246035	rs1209104510	Pro	1377	Ala	3.9883858204e-06
46246040	rs768927331	Asn	1378	Lys	3.9881313211e-06
46246048	rs774661514	Thr	1381	Ile	1.59515074174e-05
46246058	rs773409968	His	1384	Gln	3.9880040837e-06
46246059	rs781522138	Val	1385	Ile	1.59521435692e-05
46246069	rs752626586	Gly	1388	Asp	1.19631534872e-05
46246071		Glu	1389	Lys	3.9873998165e-06
46246077	rs373883601	Ser	1391	Pro	3.9878132427e-06
46246083	rs140256220	Met	1393	Val	1.99390662136e-05
46246084	rs757104256	Met	1393	Arg	7.9746088454e-06
46246084	rs757104256	Met	1393	Lys	3.9873044227e-06
46246085	rs367762492	Met	1393	Ile	3.9877496331e-06
46246099	rs755626808	Thr	1398	Ser	3.9883540063e-06
46246099	rs755626808	Thr	1398	Ile	3.9883540063e-06
46246102	rs1368162830	Leu	1399	Ser	3.9887039902e-06
46246105	rs545415503	Asp	1400	Val	1.19654437983e-05
46246107	rs1276298778	Ile	1401	Val	3.988544899e-06
46246108	rs769087666	Ile	1401	Thr	7.9765171335e-06
46246108	rs769087666	Ile	1401	Asn	1.19647757003e-05
46246113	rs201871368	Gln	1403	Glu	3.9891495133e-06
46246122		Thr	1406	Ala	3.9894996369e-06
46246128	rs773463172	Lys	1408	Glu	7.9808459696e-06
46246129	rs374602869	Lys	1408	Arg	7.9805912021e-06
46246134	rs776705268	Asp	1410	Tyr	3.9910281686e-06
46246138	rs762810888	Gln	1411	Pro	3.9908688919e-06
46246144	rs761736425	Glu	1413	Gly	7.9822474816e-06
46246147	rs146518146	Arg	1414	Ile	7.18390804597e-05
46246149	rs142794344	Ile	1415	Val	7.9818014925e-06
46246152	rs1435740309	Ser	1416	Ala	3.9906459259e-06
46246153	rs755755143	Ser	1416	Tyr	7.9822474816e-06
46246159	rs1228723298	Gly	1418	Glu	3.9893086528e-06
46246161	rs1328705436	Pro	1419	Thr	3.9891813402e-06
46246167	rs1292179845	Leu	1421	Ile	3.987940468e-06
46246174	rs1221566317	Leu	1423	Ser	1.19593382499e-05
46246174	rs1221566317	Leu	1423	Trp	3.9864460833e-06
46246180	rs368599091	Gly	1425	Val	3.9843812255e-06
46246185	rs778151100	Ser	1427	Pro	3.9832702648e-06
46246191	rs747198269	Ser	1429	Cys	3.9820647802e-06
46246194	rs1164622037	Ser	1430	Gly	7.9643832779e-06
46246198	rs140811361	Ile	1431	Thr	7.9629880316e-06
46246206	rs150136669	Ala	1434	Ser	0.0065816716570045
46246212	rs528309142	Asn	1436	Asp	1.59247079806e-05
46246212	rs528309142	Asn	1436	His	3.9811769951e-06
46246216	rs774475353	Ala	1437	Val	0.0001473270102173
46246216	rs774475353	Ala	1437	Glu	3.9818110869e-06
46246216	rs774475353	Ala	1437	Gly	2.38908665217e-05
46246224	rs772995852	Gln	1440	Glu	1.19432456964e-05
46246233	rs766117243	Ser	1443	Gly	4.77783086478e-05
46246234	rs1290256577	Ser	1443	Ile	3.9815257206e-06
46246239	rs753431962	Thr	1445	Ala	3.9815891318e-06
46246243	rs1206465845	Asp	1446	Gly	3.981557426e-06
46246248	rs61741940	Leu	1448	Phe	0.0007328283190352
46246255	rs139806958	Gly	1450	Glu	0.0008879721582899
46246263	rs757556695	Ala	1453	Pro	7.9646370116e-06
46246275	rs775669378	Asn	1457	Asp	3.9819379295e-06
46246276	rs144541241	Asn	1457	Ser	3.9820647802e-06
46246284	rs771991634	Val	1460	Met	1.19475264637e-05
46246287	rs773013756	Pro	1461	Ser	3.9823819422e-06
46246291	rs1313069976	Gln	1462	Pro	3.9823185058e-06
46246294	rs372134695	Gln	1463	Arg	3.9823819422e-06
46246296	rs760589011	Arg	1464	Gly	3.9827308789e-06
46246296	rs760589011	Arg	1464	Cys	5.57582323047e-05
46246297	rs770601353	Arg	1464	His	1.99127027113e-05
46246299	rs146628989	Pro	1465	Thr	3.9822867883e-06
46246302	rs141396339	Ser	1466	Gly	4.38062013651e-05
46246305	rs373317295	Val	1467	Ile	1.59306697253e-05
46246311	rs1449540788	Val	1469	Ile	3.982826054e-06
46246321	rs762436361	His	1472	Arg	7.9660328359e-06
46246324	rs764728025	Ser	1473	Phe	3.58517172972e-05
46246330	rs1401205732	Thr	1475	Ile	3.9840319997e-06
46246338	rs757685704	Ile	1478	Val	7.9681909816e-06
46246339	rs147073436	Ile	1478	Thr	1.99206361854e-05
46246344	rs587778056	Gly	1480	Arg	7.9679370214e-06
46246347	rs780535717	His	1481	Tyr	2.39034301422e-05
46246348	rs780297425	His	1481	Pro	3.9840319997e-06
46246349	rs1236035174	His	1481	Gln	3.9840319997e-06
46246353	rs1269556352	Ile	1483	Val	3.983587619e-06
46246354	rs749439841	Ile	1483	Thr	3.9841907311e-06
46246356	rs768616829	Ile	1484	Leu	2.78895573528e-05
46246356	rs768616829	Ile	1484	Val	7.9684449579e-06
46246357	rs746899409	Ile	1484	Thr	3.9840002549e-06
46246368	rs776372381	Asp	1488	Asn	3.58662904691e-05
46246375	rs1391038907	Gly	1490	Glu	3.9848892997e-06
46246380	rs759194586	Lys	1492	Glu	3.9843177254e-06
46246395	rs138256000	Pro	1497	Ser	1.99215886271e-05
46246398	rs116531573	Ala	1498	Thr	0.0012711087734398
46246399	rs762564588	Ala	1498	Val	3.9845717382e-06
46246411	rs767927060	Asp	1502	Gly	3.9841589838e-06
46246413	rs756536652	Val	1503	Leu	3.9849528181e-06
46246413	rs756536652	Val	1503	Ile	1.59398112726e-05
46246416	rs140500006	Arg	1504	Trp	0.000310786688767
46246417	rs778810498	Arg	1504	Gln	6.37561963053e-05
46246425	rs150428204	Asn	1507	Asp	3.9840954908e-05
46246425	rs150428204	Asn	1507	His	3.9840954908e-06
46246432	rs1184036990	Thr	1509	Ile	3.9843494752e-06
46246438	rs1412402523	Glu	1511	Ala	3.9836510959e-06
46246440	rs781092163	Cys	1512	Arg	3.983587619e-06
46246459	rs769545688	Pro	1518	Leu	2.39011448648e-05
46246461	rs775172499	Ala	1519	Ser	4.38187655855e-05
46246461	rs775172499	Ala	1519	Pro	7.9670482882e-06
46246462	rs768240113	Ala	1519	Val	3.983301998e-06
46246471	rs370721871	Thr	1522	Ser	0.0001115351216131
46246476	rs1351471079	Arg	1524	Gly	7.9664136002e-06
46246477	rs762393136	Arg	1524	Thr	7.9666674633e-06
46246483	rs749745926	Thr	1526	Ile	3.9836510959e-06
46246486	rs1323010784	Val	1527	Ala	3.9838732809e-06
46246488	rs761166036	Ala	1528	Thr	3.9839367669e-06
46246491	rs200040222	Gly	1529	Arg	0.0002151171591787
46246518	rs1176843459	Ile	1538	Val	3.9852704404e-06
46246524	rs1248618090	Thr	1540	Ala	3.9868275218e-06
46246525	rs755116095	Thr	1540	Lys	2.79089053329e-05
46246527	rs201407137	Ile	1541	Val	3.9866367934e-06
46246540	rs765365503	Asn	1545	Ser	3.988099511e-06
46246543	rs752665033	Asn	1546	Thr	3.9887039902e-06
46246560	rs1461745980	Thr	1552	Ala	3.9926535175e-06
46246561	rs781147197	Thr	1552	Lys	3.9932274861e-06
46246561	rs781147197	Thr	1552	Arg	3.9932274861e-06
46246572	rs1396224009	Val	1556	Leu	3.997185981e-06
46246584	rs768132403	Ala	1560	Thr	4.0029461683e-06
46246599	rs138175128	Val	1565	Ile	2.81370838726e-05
46246611	rs78712333	Ala	1569	Thr	0.0019234336314588
46246618	rs1484387669	Glu	1571	Val	8.077674922e-06
46246626	rs771681424	Val	1574	Ile	4.0601552603e-06
46246630	rs545162031	Gln	1575	Arg	1.62804138481e-05
46246645	rs761215208	His	1580	Leu	2.88926678664e-05
46246646	rs766881879	His	1580	Gln	4.1290578315e-06
46246647	rs776795949	Pro	1581	Ala	4.1344865794e-06
46246653	rs759820287	Thr	1583	Ala	1.25516710458e-05
46246669	rs1361241243	Val	1588	Ala	4.5940259286e-06
46246675	rs765441891	Pro	1590	Leu	5.31853169844e-05
46254587	rs771509959	Thr	1593	Ala	4.5583422221e-06
46254590	rs146219095	Pro	1594	Ala	8.50861071404e-05
46254593	rs770170367	Met	1595	Val	1.69769198774e-05
46254599	rs763117295	Pro	1597	Ser	4.2191956525e-06
46254609	rs764163637	Ala	1600	Gly	8.3286137855e-06
46254611	rs1490622245	Val	1601	Ile	8.246810546e-06
46254617	rs922849184	Val	1603	Met	4.0706999161e-06
46254624	rs1158780297	Gly	1605	Val	4.0619034079e-06
46254630	rs1166853627	Pro	1607	Leu	4.048451872e-06
46254636	rs528287228	Ser	1609	Asn	8.0901567063e-06
46254650	rs142859254	Pro	1614	Ala	0.0001051882059746
46254660	rs778721115	Gly	1617	Glu	8.1554759943e-06
46254663	rs144553917	Ser	1618	Tyr	0.0001346268388802
46254672	rs148443918	Pro	1621	His	4.1019919272e-06
46254680	rs777441257	Pro	1624	Ala	8.2226022891e-06
46254683	rs781461421	Met	1625	Val	2.05495779116e-05
46254687	rs770531021	Arg	1626	Lys	1.23548307388e-05
46254691	rs201062155	Lys	1627	Asn	2.47414518283e-05
46254693	rs746334291	Pro	1628	Arg	1.24511293174e-05
46254696	rs748381246	Gly	1629	Glu	4.1534793696e-06
46254704	rs1231903893	Phe	1632	Leu	4.2607947234e-06
46254709	rs768922410	Met	1633	Ile	1.26558782335e-05
46285565	rs773280858	Trp	1642	Leu	4.0062818499e-06
46285583	rs1406938171	Gln	1648	Arg	3.9808283307e-06
46285585	rs201268655	Val	1649	Leu	0.0010945099381502
46285600	rs775567053	Ala	1654	Ser	1.19368777902e-05
46285606	rs762887418	Glu	1656	Lys	3.9787059656e-06
46285606	rs762887418	Glu	1656	Gln	3.9787059656e-06
46285640	rs756863039	Cys	1667	Tyr	3.9779779142e-06
46285672	rs755574195	Gln	1678	Glu	3.9790542583e-06
46285815	rs767266553	Ala	1695	Ser	3.9820330668e-06
46285821	rs575938975	Leu	1697	Val	3.9823502238e-06
46285845	rs1199932151	Pro	1705	Ser	3.9834606712e-06
46285861	rs765829002	Ser	1710	Asn	7.9755628753e-06
46285861	rs765829002	Ser	1710	Thr	3.9877814376e-06
46285867	rs1365606759	Lys	1712	Arg	3.9915379395e-06
46285870	rs150531382	Ser	1713	Phe	4.0035872141e-06
46285873	rs753168445	Ser	1714	Phe	8.0198893255e-06
46285878	rs1304184157	Lys	1716	Glu	4.035545081e-06
46285879	rs200606247	Lys	1716	Met	8.0992645867e-06
46285879	rs200606247	Lys	1716	Arg	4.0496322933e-06
46287210	rs373875150	Thr	1719	Pro	4.0243068131e-06
46287210	rs373875150	Thr	1719	Ala	1.20729204394e-05
46287213	rs777957470	Val	1720	Leu	4.0135497439e-06
46287220	rs757492254	Gly	1722	Asp	5.20104020804e-05
46287223	rs1481112654	Thr	1723	Ile	7.9847969466e-06
46287226	rs781548286	Ser	1724	Asn	7.9771534325e-06
46287238	rs201845936	Arg	1728	Lys	1.99161926612e-05
46287240	rs372711740	Ala	1729	Ser	7.9654617578e-06
46287252	rs747985086	Ile	1733	Val	3.9800995024e-06
46287255	rs541389124	Val	1734	Leu	8.35847509572e-05
46287265	rs1173051583	Pro	1737	Arg	7.9599455539e-06
46287279	rs760334642	Met	1742	Val	1.98957462894e-05
46287280	rs573868869	Met	1742	Thr	2.78542664777e-05
46287301	rs764708751	Arg	1749	Lys	3.9820330668e-06
46287314	rs200664780	Phe	1753	Leu	7.9679370214e-06
46287324	rs375731144	Thr	1757	Ser	1.99269875177e-05
46287324	rs375731144	Thr	1757	Ala	3.9853975035e-06
46287413	rs200266987	Asp	1758	Asn	2.93478898867e-05
46287458	rs1480594875	Ala	1773	Ser	4.101184422e-06
46298725	rs1339307626	Lys	1791	Thr	3.9880358923e-06
46298765	rs765314451	Asn	1804	Lys	7.9659059226e-06
46298782	rs755903547	Thr	1810	Ser	3.9826357083e-06
46298833	rs779621057	Gln	1827	Pro	3.9906459259e-06
46298835	rs748922082	Glu	1828	Lys	3.9925897534e-06
46298841	rs565984097	Asp	1830	Tyr	3.99367402035e-05
46298850	rs1475588211	Met	1833	Val	7.9956503662e-06

## Sheet: ARID3A
Position	rsID	Original_Res	Res_Num	New_Res	Allele_Frequency
929575	rs775391208	Arg	16	Gln	0.0001075233242903
929578	rs762575709	Ala	17	Val	2.47806908856e-05
929580	rs1381759794	Arg	18	Cys	8.2481029363e-06
929581	rs763786581	Arg	18	His	5.77719822392e-05
929598	rs773745826	Arg	24	Trp	7.41265422438e-05
929599	rs972745936	Arg	24	Gln	3.30011220381e-05
929599	rs972745936	Arg	24	Leu	8.2502805095e-06
929614	rs761318578	Pro	29	Leu	1.64368250628e-05
929616	rs3746143	Asp	30	His	8.2564111032e-06
929616	rs3746143	Asp	30	Asn	6.60512888257e-05
929622	rs760005633	Pro	32	Thr	8.1571391281e-06
929626	rs1405142146	Ala	33	Val	8.0742834073e-06
929629	rs765638846	Ala	34	Gly	8.065556846e-06
929632	rs1404830450	Pro	35	Leu	8.0667279737e-06
929634	rs777245711	Pro	36	Ser	7.9793176087e-06
929635	rs17857499	Pro	36	Arg	1.5932700274e-05
929637	rs3746142	Gly	37	Ser	9.51082649082e-05
929640	rs372928434	Arg	38	Trp	7.05826993961e-05
929641	rs757309861	Arg	38	Gln	2.3419203747e-05
929641	rs757309861	Arg	38	Pro	7.806401249e-06
929646	rs566450902	Arg	40	Trp	0.0001280313300195
929647	rs745854452	Arg	40	Gln	8.95081527009e-05
929649	rs901576100	Ala	41	Pro	7.3796381025e-06
929650	rs1321621039	Ala	41	Val	2.93694381626e-05
929652	rs984404034	Ala	42	Pro	2.1711754744e-05
929655	rs780064122	Pro	43	Ser	0.0001910098051699
929658	rs768209693	Asp	44	Asn	1.37826476466e-05
929660	rs533592758	Asp	44	Glu	6.7273925971e-06
929661	rs761261637	Glu	45	Gln	6.6591196643e-06
929661	rs761261637	Glu	45	Lys	2.66364786575e-05
929676	rs753006514	Glu	50	Lys	6.2259522593e-06
929685	rs764241109	Arg	53	Trp	3.02755071147e-05
929686	rs201419429	Arg	53	Gln	9.63251938544e-05
929694	rs781483243	Arg	56	Trp	2.93689206334e-05
929701	rs1222642121	Gln	58	Arg	2.32596004e-05
929712	rs749060364	Leu	62	Val	1.75613182696e-05
929737	rs770296331	Ala	70	Val	5.01366222957e-05
929750	rs767784999	His	74	Gln	1.27954141235e-05
929752	rs756215696	Pro	75	Leu	9.51849125567e-05
929752	rs756215696	Pro	75	Arg	6.3456608371e-06
929763	rs116393241	Gly	79	Arg	6.5547121825e-06
929763	rs116393241	Gly	79	Cys	0.000301516760399
929763	rs116393241	Gly	79	Ser	0.0017763270014813
929766	rs777347924	Gly	80	Ser	0.0001184678162432
929767	rs1383988513	Gly	80	Val	6.5844922039e-06
929776	rs770384410	Asp	83	Gly	6.6294533352e-06
929784	rs774786700	Pro	86	Ser	6.7317401548e-06
929784	rs774786700	Pro	86	Ala	1.34634803096e-05
929785	rs762212890	Pro	86	Leu	2.01946766832e-05
929787	rs1420775177	Gly	87	Arg	6.7533800667e-06
929791	rs370403414	Ser	88	Leu	1.35934207843e-05
929796	rs1451989551	Glu	90	Lys	6.7959713481e-06
929805	rs375623283	Ala	93	Thr	4.81788398535e-05
929806	rs1376223527	Ala	93	Glu	6.8846815834e-06
929811	rs755008780	Arg	95	Trp	2.06148729436e-05
929812	rs765015703	Arg	95	Gln	2.05490711819e-05
929814	rs752500578	Glu	96	Gln	8.19090263747e-05
929824	rs375496194	Pro	99	Arg	6.8558892088e-06
929824	rs375496194	Pro	99	Leu	0.0001028383381324
929835	rs756833434	Gly	103	Arg	4.76371951219e-05
929839	rs934605415	Arg	104	Gln	6.7876681644e-06
929844	rs200325004	Arg	106	Gly	0.0016332782130174
929845	rs1462752427	Arg	106	Ile	6.7739662927e-06
929857	rs1407488749	Gly	110	Val	6.7888662593e-06
929863	rs1284612476	Glu	112	Ala	6.8120819084e-06
929864	rs1345807601	Glu	112	Asp	6.8170972799e-06
929878	rs1227822470	Met	117	Thr	6.8493150684e-06
929886	rs187709308	Asp	120	Asn	6.90121599425e-05
929886	rs187709308	Asp	120	His	6.9012159942e-06
929889	rs772606131	Glu	121	Lys	3.46620450606e-05
929895	rs201922730	Met	123	Leu	6.9303911512e-06
929895	rs201922730	Met	123	Val	1.38607823025e-05
929896	rs371181848	Met	123	Arg	2.77330966775e-05
932425	rs1381897611	Lys	126	Gln	9.0323629564e-06
932439	rs775520957	Glu	130	Asp	4.5997736911e-06
932443	rs1462947351	Met	132	Val	4.627230325e-06
932458	rs546907163	Gly	137	Arg	0.0001264400112391
932458	rs546907163	Gly	137	Trp	9.3659267584e-06
932459	rs750083906	Gly	137	Ala	1.8952315973e-05
932459	rs750083906	Gly	137	Val	4.7380789932e-06
932466	rs761449781	Asp	139	Glu	2.08640498511e-05
932482	rs1157927357	Glu	145	Lys	5.3926961323e-06
932488	rs778366147	Tyr	147	Asp	5.4489380019e-06
932489	rs747420465	Tyr	147	Cys	5.3747258889e-06
932491	rs71335278	Glu	148	Lys	1.71481485715e-05
932494	rs1281415177	Asp	149	Asn	5.6170308374e-06
932496	rs773246652	Asp	149	Glu	2.82689507978e-05
932499	rs201472856	Glu	150	Asp	3.05268941937e-05
932503	rs141023843	Glu	152	Gln	1.83123351889e-05
932503	rs141023843	Glu	152	Lys	0.0005554741673991
932505	rs1325884054	Glu	152	Asp	6.2533611816e-06
932514	rs565227251	Asp	155	Glu	1.4726239213e-05
932534	rs1409362708	Pro	162	Leu	8.5641368206e-06
932543	rs754487740	Ala	165	Gly	9.0514120202e-06
932558	rs773573379	Thr	170	Met	1.83012755989e-05
932560	rs61735587	Ala	171	Thr	0.0006264071464884
932569	rs570019877	Pro	174	Ser	9.7104348332e-06
932594	rs756346008	Ala	182	Val	3.40930399059e-05
932599	rs749403652	Arg	184	Cys	6.83900971139e-05
932600	rs201690655	Arg	184	His	0.0006362745266633
932602	rs911982273	Gly	185	Ser	5.0979659116e-05
932605	rs534929571	Asp	186	Asn	5.06833809193e-05
932609	rs772042824	Gly	187	Asp	8.4207689846e-06
932611	rs927823241	Val	188	Ile	8.3954597353e-06
932617	rs1302798263	Arg	190	Gly	8.2177371638e-06
932620	rs939166353	Val	191	Met	7.7009564587e-06
932620	rs939166353	Val	191	Leu	2.31028693763e-05
932639	rs373775705	Arg	197	Leu	1.51682922019e-05
932639	rs373775705	Arg	197	Gln	0.0001137621915148
932642	rs760487324	Pro	198	Leu	7.4827895839e-06
932648	rs766151255	Pro	200	Arg	7.3141118473e-06
932648	rs766151255	Pro	200	Leu	8.04552303213e-05
932653	rs35228814	Pro	202	Ser	1.4559007658e-05
932659	rs1448864737	His	204	Asp	1.44914934933e-05
932665	rs776380486	Gly	206	Arg	1.4415453366e-05
932680	rs577924521	Val	211	Leu	7.1404090026e-06
932680	rs577924521	Val	211	Ile	2.85616360105e-05
932684	rs111301205	Ala	212	Asp	7.1130838063e-06
932684	rs111301205	Ala	212	Val	7.1130838063e-06
932690	rs1206526401	Gln	214	Pro	7.0820526621e-06
932692	rs1284444131	Leu	215	Met	7.0875740651e-06
932699	rs367623103	Pro	217	Leu	7.0709356262e-06
932710	rs1445144445	Gly	221	Ser	2.11595429538e-05
932711	rs757767143	Gly	221	Asp	1.41031788565e-05
932713	rs1036013642	Asp	222	Asn	7.0477130171e-06
960098	rs761152181	Glu	234	Lys	1.19949141563e-05
960101	rs766789167	Leu	235	Ile	7.9933495331e-06
960101	rs766789167	Leu	235	Phe	3.9966747665e-06
960101	rs766789167	Leu	235	Val	3.9966747665e-06
960104	rs779139236	Asp	236	Asn	7.9930939668e-06
960107	rs752740985	Gly	237	Arg	3.9962595011e-06
960110	rs1407389507	Asp	238	His	1.19871497754e-05
960146	rs1292824667	Ser	250	Arg	4.0075662851e-06
964303	rs1346552034	Met	274	Ile	3.9856834251e-06
964310	rs749030700	Val	277	Met	7.9699056363e-06
964310	rs749030700	Val	277	Leu	3.9849528181e-06
964320	rs1454504887	Thr	280	Met	3.9862553914e-06
964337	rs747600455	Val	286	Leu	3.9902319122e-06
964343	rs1228218964	Val	288	Ile	3.9916654026e-06
964395	rs1482658281	Thr	305	Met	8.3113083661e-06
964853	rs1323062149	Pro	324	Leu	4.0015045657e-06
964870	rs145361495	Arg	330	Trp	3.99376971923e-05
964871	rs774570359	Arg	330	Gln	3.9930042565e-06
964873	rs1227095806	Gly	331	Ser	3.9921434616e-06
964889	rs368350530	Asn	336	Thr	3.987177238e-06
964889	rs368350530	Asn	336	Ser	1.993588619e-05
964906	rs1449679620	Ile	342	Val	3.9843812255e-06
964912	rs766373330	Ser	344	Gly	3.9843812255e-06
964931	rs759445593	Arg	350	Gln	3.9835558813e-06
964933	rs752484238	Arg	351	Cys	3.9834606712e-06
964934	rs758046272	Arg	351	His	1.99190489849e-05
964941	rs1162910979	Ser	353	Arg	3.9831750685e-06
964942	rs777228150	Phe	354	Val	1.19494300121e-05
964959	rs751100042	Phe	359	Leu	3.9848575413e-06
964964	rs756678274	Tyr	361	Cys	3.9868593117e-06
964967	rs372075149	Ser	362	Leu	3.19050505695e-05
964972	rs779427974	Gly	364	Arg	3.9897543109e-06
964973	rs1283271334	Gly	364	Asp	3.9901363828e-06
964975	rs538606329	Gly	365	Arg	1.19751874116e-05
964976	rs773267886	Gly	365	Glu	3.9911237408e-06
964981	rs1206752922	His	367	Tyr	7.9840319361e-06
964984	rs143163296	Gly	368	Arg	3.9936421217e-06
964984	rs143163296	Gly	368	Ser	1.59745684869e-05
964999	rs891123182	Pro	373	Ser	3.9975055565e-06
965011	rs752498725	Val	377	Met	2.00187375383e-05
965024	rs375909439	Gly	381	Val	8.0272927955e-06
965026	rs763836736	Leu	382	Val	4.0140330595e-06
965029	rs1333117894	Ala	383	Ser	4.0166127101e-06
965032	rs749890340	Ala	384	Thr	4.02110274721e-05
965036	rs1288498751	Ser	385	Ile	4.02485752e-06
965039	rs575203453	Thr	386	Ile	4.0237886384e-06
965042	rs779513674	Asn	387	Ser	1.61004669135e-05
965048	rs778179350	Ser	389	Ile	1.21130877875e-05
965051	rs747251396	Ser	390	Cys	4.0514370447e-06
965051	rs747251396	Ser	390	Phe	4.0514370447e-06
965053	rs771180105	Ile	391	Val	8.1114184437e-06
965057	rs745885970	Thr	392	Asn	8.1300813008e-06
965062	rs147399288	Ala	394	Pro	4.0753449779e-06
965062	rs147399288	Ala	394	Thr	7.7431554581e-05
965063	rs762844219	Ala	394	Val	1.62958013867e-05
965071	rs763856062	Ile	397	Val	8.1615996735e-06
966578	rs1391347278	Asp	402	Val	4.9168076151e-06
966584	rs145850291	Ala	404	Val	0.0120076985797447
966589	rs375227599	Pro	406	Thr	4.5754445044e-06
966589	rs375227599	Pro	406	Ala	1.37263335133e-05
966592	rs1297155248	Ile	407	Val	4.5160998961e-06
966593	rs1340053626	Ile	407	Thr	4.5024763619e-06
966595	rs768575143	Thr	408	Pro	4.4817726307e-06
966598	rs774034068	Val	409	Ile	4.4063733784e-06
966599	rs761624925	Val	409	Ala	4.3956430386e-06
966607	rs143073569	Arg	412	Cys	4.2890842805e-05
966608	rs368267576	Arg	412	His	0.00022697489572
966613	rs753391986	Pro	414	Ser	4.1875696183e-06
966616	rs1457306707	Val	415	Met	8.3338194728e-06
966623	rs1045674988	Leu	417	Arg	4.135751921e-06
966626	rs751888436	Ala	418	Val	4.56333073361e-05
966638	rs1313484710	Val	422	Gly	4.1124508562e-06
966640	rs1231936611	Val	423	Met	4.1215698235e-06
966655	rs750690353	Ala	428	Ser	4.1323338595e-06
966658	rs937201928	Ala	429	Thr	3.71673521978e-05
966664	rs1484670654	Gln	431	Glu	4.1280010567e-06
966667	rs756327494	Ala	432	Thr	7.01615366201e-05
966676	rs1422739050	Ala	435	Thr	1.23730728938e-05
966680	rs999477648	Gln	436	Arg	8.2121358944e-06
966688	rs749335471	Val	439	Met	8.2231432142e-06
966700	rs778870269	Ala	443	Thr	8.2362146357e-06
966701	rs1290357880	Ala	443	Val	4.1191250978e-06
966716	rs1282545796	Gln	448	Arg	8.1427256959e-06
966721	rs773129754	Arg	450	Trp	2.43902439024e-05
966722	rs371676089	Arg	450	Gln	2.43500564109e-05
966724	rs1185137227	Glu	451	Lys	4.0497634938e-06
966736	rs1181396793	Ser	455	Ala	4.0315752977e-06
966749	rs548635209	Pro	459	Leu	1.60503338469e-05
966749	rs548635209	Pro	459	Arg	4.0125834617e-06
966769	rs750722798	Val	466	Leu	3.9962275611e-06
966775	rs369884232	Asp	468	Asn	1.19835106892e-05
966777	rs1220171155	Asp	468	Glu	3.9917928738e-06
966778	rs1278425843	Glu	469	Lys	1.1975091809e-05
966784	rs1346671874	Gln	471	Lys	3.9908370381e-06
966785	rs144256341	Gln	471	Pro	8.37921953555e-05
966787	rs140181068	Arg	472	Trp	6.3847786876e-05
966788	rs772133293	Arg	472	Gln	1.99490899225e-05
966798	rs777713031	Gln	475	His	3.9894041425e-06
966799	rs746742501	Arg	476	Cys	3.99007269912e-05
966800	rs559697185	Arg	476	His	5.18866794919e-05
966805	rs776302212	Leu	478	Phe	3.9903274462e-06
966811	rs759076550	Gln	480	Lys	7.9826935204e-06
966818	rs769392624	Phe	482	Ser	1.19745182252e-05
966820	rs1429188198	Leu	483	Val	3.9930680338e-06
966837	rs534931697	Gln	488	His	1.60258978509e-05
966846	rs773591927	Met	491	Ile	4.0165159134e-06
966853	rs760991193	Arg	494	Trp	1.20959938068e-05
966854	rs140675218	Arg	494	Gln	0.0003749909276388
966859	rs1194726175	Asn	496	His	4.0371091069e-06
968410	rs537786817	Glu	501	Lys	1.20977498185e-05
968416	rs781106095	Arg	503	Cys	1.59309235156e-05
968417	rs143256319	Arg	503	His	2.7885113333e-05
968420	rs755814713	Gln	504	Arg	3.9823502238e-06
968422	rs779533318	Asp	505	Asn	3.9803212915e-06
968434	rs1183562614	Asn	509	His	3.9780095631e-06
968441	rs142537557	Thr	511	Met	6.36557497055e-05
968452	rs1174748444	Gly	515	Ser	7.9569687131e-06
968460	rs1022065150	Asn	517	Lys	7.9579185268e-06
968467	rs1434997315	Ser	520	Gly	3.979370941e-06
968470	rs1353051807	Met	521	Leu	3.9796876741e-06
968470	rs1353051807	Met	521	Val	3.9796876741e-06
968474	rs747585677	Ser	522	Leu	3.980226236e-06
968486	rs1276448472	Asn	526	Ser	3.9822550714e-06
968488	rs770082664	Gly	527	Ser	1.19489540682e-05
968494	rs763245378	Met	529	Val	3.9845399848e-06
971890	rs1294890712	Ala	536	Gly	4.2427533772e-06
971896	rs547744138	Pro	538	Leu	2.12579611064e-05
971898	rs1266544789	Pro	539	Ser	4.252713231e-06
971899	rs145475596	Pro	539	Gln	4.2593428685e-06
971899	rs145475596	Pro	539	Leu	2.981540008e-05
971902	rs757883431	Ala	540	Val	1.69948080861e-05
971908	rs201677585	Thr	542	Met	4.2473666326e-06
971910	rs780569363	Pro	543	Ala	4.254160569e-06
971919	rs1418467220	Ala	546	Thr	4.2259354108e-06
971937	rs769033902	Gly	552	Ser	2.22182723071e-05
971940	rs748380647	Gly	553	Ser	3.93924804131e-05
971941	rs772101781	Gly	553	Val	4.3692162499e-06
971943	rs200079740	Gly	554	Ser	0.0004320465039146
971944	rs1270360847	Gly	554	Asp	4.3498686339e-06
971946	rs572708769	Gly	555	Ser	3.93098929897e-05
971949	rs1051505	Gly	556	Ser	0.7771939019026138
971950	rs1484721214	Gly	556	Asp	2.65162898407e-05
971952	rs752338179	Ser	557	Gly	3.010623199e-05
971955	rs758051704	Ser	558	Gly	4.2960862654e-06
971959	rs763578244	Ser	559	Thr	1.28307115912e-05
971963	rs751013219	Asn	560	Lys	4.2843065849e-06
971964	rs576049092	Ala	561	Thr	2.14800622062e-05
971967	rs749782323	Gly	562	Ser	4.2750023512e-06
971970	rs779323045	Gly	563	Ser	2.98917917139e-05
971973	rs374272985	Arg	564	Trp	1.28234720833e-05
971974	rs143689585	Arg	564	Gln	0.0003714361343317
971974	rs143689585	Arg	564	Leu	8.5387617087e-06
971976	rs747064662	Gly	565	Arg	8.5259487249e-06
971977	rs770883132	Gly	565	Val	4.2592340193e-06
971977	rs770883132	Gly	565	Glu	4.2592340193e-06
971986	rs535008862	Thr	568	Ile	5.15645545252e-05
971988	rs561845616	Gly	569	Arg	3.02195667377e-05
971991	rs529074862	Thr	570	Ala	4.3291167735e-06
971992	rs1208554450	Thr	570	Asn	8.7766260893e-06
971994	rs1253873193	Ser	571	Gly	4.3844649637e-06
971996	rs148111495	Ser	571	Arg	4.3957203266e-06
971997	rs371664837	Gly	572	Ser	3.942664891e-05
972000	rs754455044	Gly	573	Ser	2.64666960741e-05
972007	rs755538493	Ala	575	Gly	4.3790889743e-06
972010	rs141917785	Gly	576	Glu	4.4510121601e-06
972012	rs1309997687	Pro	577	Ser	4.4570430193e-06
972013	rs368720844	Pro	577	Leu	1.33824618376e-05
972016	rs150609955	Ala	578	Val	4.5365052578e-05
972028	rs781231612	Thr	582	Ile	9.4408202184e-06
972030	rs745869302	Pro	583	Thr	1.93657709997e-05
972033	rs775161413	Ser	584	Thr	4.9392960515e-06
972034	rs1230906725	Ser	584	Cys	4.9367113603e-06
972051	rs768306091	Asn	590	Asp	5.80922504937e-05
972054	rs761544461	Ser	591	Pro	1.79179358537e-05
972060	rs765729766	Pro	593	Ser	6.7089779542e-06

## Sheet: ARID3B
Position	rsID	Original_Res	Res_Num	New_Res	Allele_Frequency
74836285	rs1216560967	Pro	3	Leu	4.1172934559e-06
74836287	rs765768391	Leu	4	Phe	4.0993686972e-06
74836287	rs765768391	Leu	4	Val	2.04968434861e-05
74836290	rs751127718	Gln	5	Lys	2.8097517116e-05
74836293	rs756777862	Gln	6	Glu	4.5485144551e-06
74836303	rs1464524869	Gln	9	Arg	8.2125405494e-06
74836308	rs755710615	Gln	11	Glu	4.0979911647e-06
74836315	rs540147284	Gln	13	Pro	8.9655543402e-06
74836326	rs139869260	Gln	17	Glu	2.05691906434e-05
74836328	rs201809126	Gln	17	His	1.65035565164e-05
74836345	rs562735419	Leu	23	Pro	1.24955224377e-05
74836350	rs777055147	Met	25	Val	8.2703409034e-06
74836354	rs759921078	Asp	26	Gly	4.123405273e-06
74836380	rs763522240	Met	35	Val	2.00924251557e-05
74836382	rs1422915260	Met	35	Ile	4.0170322165e-06
74836390	rs1193851646	Ala	38	Val	3.9992001599e-06
74836412	rs375093355	Lys	45	Asn	0.0002588465796411
74836425	rs1301483075	Pro	50	Ser	3.9817159603e-06
74836426	rs754732175	Pro	50	Leu	1.19443869344e-05
74836434	rs796974862	Leu	53	Phe	7.9633050901e-06
74836440	rs777973099	Ala	55	Thr	1.19460040616e-05
74836447	rs1212103861	Ala	57	Gly	3.9821916389e-06
74836455	rs368293965	Pro	60	Ser	3.9823819422e-06
74836462	rs776667423	Gly	62	Asp	3.9830164179e-06
74836473	rs775986058	Leu	66	Val	1.99338197185e-05
74836480	rs139778598	Pro	68	Arg	0.0002911986213939
74836480	rs139778598	Pro	68	Leu	3.9890222108e-06
74836489	rs753531472	Arg	71	Thr	1.19779605525e-05
74836494	rs1174490891	Pro	73	Ser	1.20006720376e-05
74836503	rs752482380	Ala	76	Thr	1.60708402638e-05
74836503	rs752482380	Ala	76	Pro	4.0177100659e-06
74836506	rs1358820434	Ala	77	Thr	4.0144842592e-06
74836513	rs1399583794	Ala	79	Val	7.9996160184e-06
74836519	rs747134128	Val	81	Ala	3.9899134986e-06
74836524	rs377303553	Glu	83	Lys	3.9877496331e-06
74836524	rs377303553	Glu	83	Gln	1.19632488993e-05
74836527	rs781388841	Arg	84	Trp	3.58966177409e-05
74836528	rs368791303	Arg	84	Gln	2.39198207608e-05
74836530	rs1240567023	Gly	85	Arg	3.9848575413e-06
74836536	rs780571610	Met	87	Val	4.38082949015e-05
74836545	rs560397361	Glu	90	Lys	9.95207082689e-05
74836547	rs1190034526	Glu	90	Asp	3.9803212915e-06
74836557	rs371493462	Glu	94	Gln	3.9786743057e-06
74836557	rs371493462	Glu	94	Lys	3.9786743057e-06
74836560	rs770399084	Asp	95	Asn	3.9782627722e-06
74836562	rs201654614	Asp	95	Glu	3.978167815e-06
74836563	rs61733842	Gly	96	Arg	0.002024822977166
74836578	rs141044045	Glu	101	Gln	3.57918346894e-05
74836582	rs762603944	Asp	102	Ala	3.9764909852e-06
74836582	rs762603944	Asp	102	Gly	3.9764909852e-06
74836587	rs1370129954	Asp	104	Tyr	3.9766174891e-06
74836590	rs1447360757	Asp	105	His	7.9529187211e-06
74836596	rs80035463	Val	107	Leu	3.9878450482e-06
74836596	rs80035463	Val	107	Ile	0.0013678308515644
74836600	rs751491068	Ala	108	Val	3.976870521e-06
74836608	rs1323064258	Ala	111	Thr	3.9773766814e-06
74836613	rs750463011	Glu	112	Asp	3.9778196774e-06
74836617	rs780375250	Glu	114	Lys	3.9782944256e-06
74836624	rs1182729730	Gln	116	Arg	3.9830164179e-06
74836626	rs200098384	Ala	117	Thr	3.9843494752e-06
74836626	rs200098384	Ala	117	Pro	0.0001792957263867
74836646	rs768945826	His	123	Gln	4.0864029029e-06
74836647	rs748663809	Val	124	Leu	8.2774604751e-06
74836662	rs550927259	Arg	129	Cys	3.4410082154e-05
74836663	rs368986093	Arg	129	His	5.57824997425e-05
74836665	rs975080800	Gln	130	Glu	8.5193388993e-06
74836666	rs148820615	Gln	130	Arg	0.000722653925286
74836671	rs139406543	Pro	132	Ala	0.0011231764277055
74836672	rs762634552	Pro	132	Leu	4.2306911257e-06
74836681		Ala	135	Val	4.20224568e-06
74836684	rs763841932	Pro	136	Leu	4.1733091837e-06
74836687	rs1457631908	Met	137	Thr	4.1570707616e-06
74836692	rs1239529955	Asn	139	Asp	4.1289555394e-06
74836693	rs751355323	Asn	139	Ser	2.47761884311e-05
74836695	rs761662268	Leu	140	Val	4.1250721887e-06
74836702	rs756223805	Pro	142	Leu	1.22604111324e-05
74836705	rs780254533	Ala	143	Val	4.0718270287e-06
74836708	rs754060437	Pro	144	Arg	2.43243900659e-05
74836710	rs1360618867	Gly	145	Arg	4.0439659983e-06
74836716	rs779215718	Pro	147	Ser	4.0211674253e-06
74836723	rs758918124	His	149	Arg	1.99974403276e-05
74836729	rs778200691	Gln	151	Pro	3.9910281686e-06
74836734	rs1440991525	Ala	153	Thr	3.987463415e-06
74836735	rs745410115	Ala	153	Gly	3.9856834251e-06
74836737	rs964783036	Lys	154	Glu	3.9832385322e-06
74836746	rs1489333233	His	157	Tyr	3.9797827038e-06
74836750	rs769333131	Thr	158	Ile	1.19355480405e-05
74836752	rs374850745	Lys	159	Glu	5.56899185336e-05
74836773	rs774032036	Pro	166	Ser	3.9766807441e-06
74836773	rs774032036	Pro	166	Ala	3.9766807441e-06
74836774	rs761652462	Pro	166	Arg	7.9542471702e-06
74836774	rs761652462	Pro	166	Leu	5.9656853777e-05
74836776	rs773326406	Ser	167	Ala	2.38606537819e-05
74836777	rs760670903	Ser	167	Phe	1.98834037205e-05
74836779	rs140786777	Val	168	Ile	0.0001829331339627
74836779	rs140786777	Val	168	Leu	0.0015350476023829
74836789	rs755156759	Ala	171	Glu	3.9775981671e-06
74836795	rs753023065	Gln	173	Arg	3.9784210442e-06
74836802	rs1356148421	Asn	175	Lys	3.9794659556e-06
74836814	rs369668091	Asp	179	Glu	3.980574795e-06
74836815	rs554192034	Glu	180	Lys	3.9809551107e-06
74836821	rs1199581277	Leu	182	Phe	3.987463415e-06
74836822	rs572861926	Leu	182	Pro	1.19695494661e-05
74865203	rs200430821	Asn	185	Asp	0.0007198364658813
74865207	rs752954278	Gly	186	Asp	3.9770286823e-06
74865218	rs748920116	Trp	190	Arg	0.0001073780662403
74865228	rs764498872	Asp	193	Gly	1.19309911472e-05
74865237	rs1176465233	Gly	196	Ala	3.977060316e-06
74865242	rs145901163	Arg	198	Trp	1.59091270661e-05
74865243	rs577591308	Arg	198	Gln	7.9541839007e-06
74865246	rs1387897400	Gly	199	Glu	3.9769654163e-06
74865255	rs754558021	Ile	202	Asn	3.976933784e-06
74865255	rs754558021	Ile	202	Ser	1.98846689202e-05
74865261	rs747870404	Arg	204	Gln	7.9539940981e-06
74865489	rs1219293203	Gly	214	Ala	3.9775981671e-06
74865506	rs1250551991	Glu	220	Lys	7.954879921e-06
74865527	rs139222319	Val	227	Ile	4.37490554181e-05
74865534	rs1425100996	Met	229	Thr	3.9769654163e-06
74882161	rs774402617	Gly	233	Glu	4.0349914458e-06
74882164	rs748472537	Thr	234	Asn	4.0328434772e-06
74882166	rs143261698	Pro	235	Ser	4.0244039857e-06
74882187	rs760903389	Met	242	Val	3.9899134986e-06
74882214	rs767020815	Met	251	Val	3.97680726e-06
74882235	rs760094886	Glu	258	Lys	1.19292832091e-05
74882255	rs756713352	Glu	264	Asp	3.9765226105e-06
74882262	rs990193806	Asn	267	Asp	3.9764909852e-06
74882264	rs368288976	Asn	267	Lys	7.9531717248e-06
74882270	rs750254667	Lys	269	Asn	3.9767123723e-06
74882293	rs779803707	Gly	277	Asp	3.9794976282e-06
74882322	rs1417045374	Ala	287	Thr	4.0145164916e-06
74882322	rs1417045374	Ala	287	Ser	4.0145164916e-06
74882325	rs1330669274	Ala	288	Thr	4.0227526892e-06
74882334	rs1303053004	Leu	291	Val	4.0512729099e-06
74882341	rs747220039	Thr	293	Met	4.10266509124e-05
74883503	rs1268934459	Tyr	298	Cys	4.0461913201e-06
74883511	rs1220158981	Ala	301	Thr	4.0133564502e-06
74883515	rs778669730	Tyr	302	Cys	4.0074378045e-06
74883550	rs1195324733	Glu	314	Lys	3.9888630942e-06
74883558	rs771270878	Gln	316	His	3.9864143e-06
74883560	rs534871429	Ala	317	Glu	7.9724472223e-06
74883577	rs770445187	Arg	323	Cys	3.9836510959e-06
74883581	rs1360689173	Arg	324	Lys	3.9824453807e-06
74883587	rs372840399	Gly	326	Asp	3.9822550714e-06
74883589	rs1326379631	Arg	327	Trp	3.9825088212e-06
74883592	rs772776093	Arg	328	Trp	2.78797823783e-05
74883601	rs1306085843	Tyr	331	His	3.9828895066e-06
74883604	rs1233916747	Ser	332	Gly	3.9838415387e-06
74883605	rs1287005134	Ser	332	Asn	3.9841907311e-06
74883608	rs1352982253	Ser	333	Phe	3.9861918314e-06
74883619	rs759290574	Gly	337	Ser	1.99678916302e-05
74883623	rs765046727	Tyr	338	Phe	1.60069149872e-05
74883628	rs758339906	Pro	340	Ser	4.0130987543e-06
74883634	rs777779519	Ala	342	Thr	2.42040888774e-05
74883635	rs751620803	Ala	342	Val	2.01609651457e-05
74883643	rs553291894	Ala	345	Thr	4.0388048368e-06
74883652	rs139916482	Ala	348	Thr	8.01057395762e-05
74883655	rs1310325305	Ala	349	Thr	4.0014725418e-06
74883658	rs994507193	Gly	350	Arg	7.9960339671e-06
74883659	rs769141557	Gly	350	Ala	3.9956527298e-06
74883662	rs1214319809	Ala	351	Gly	3.9942801907e-06
74883667	rs760132413	Ala	353	Thr	4.79049565661e-05
74883668	rs1467011788	Ala	353	Gly	3.9923984733e-06
74883674	rs1027859512	Leu	355	Pro	3.9908051848e-06
74883677	rs557153895	Ser	356	Cys	3.9906459259e-06
74883688	rs1179148993	Ile	360	Val	3.9899771773e-06
74883691	rs759163368	Arg	361	Cys	1.19702180973e-05
74883692	rs375732452	Arg	361	His	6.78317771925e-05
74883694	rs1167786127	Phe	362	Leu	1.59616919393e-05
74883700	rs775347667	Ile	364	Phe	3.990773332e-06
74883703		Leu	365	Phe	3.9912193175e-06
74883707		Gly	366	Ala	3.9907096279e-06
74883728	rs1332465967	Thr	373	Asn	3.9941844674e-06
74883745	rs545906143	Arg	379	Trp	8.0130773422e-06
74883746	rs762464589	Arg	379	Gln	2.40313368632e-05
74883758	rs1332630949	Ala	383	Gly	8.0368408785e-06
74883760	rs756355290	Thr	384	Ala	4.0150000401e-06
74883772	rs1251684654	Lys	388	Glu	4.02485752e-06
74883904	rs1485056816	Asp	390	Gly	4.0271915976e-06
74883912	rs754188986	Pro	393	Ser	4.0463222976e-06
74883912	rs754188986	Pro	393	Thr	1.21389668929e-05
74883915	rs1264455014	Val	394	Met	4.0548211823e-06
74883937	rs1396002068	Asn	401	Ser	1.25708155945e-05
74883939	rs1436826768	Arg	402	Cys	8.4552295594e-06
74883940	rs755413625	Arg	402	His	2.55360441262e-05
74883954	rs748708053	Val	407	Met	1.77641980352e-05
74883961	rs758898092	Leu	409	Ser	6.77103082173e-05
74883979	rs775167120	Gly	415	Val	4.4205538069e-06
74883984	rs372219475	Arg	417	Trp	4.91523454605e-05
74883984	rs372219475	Arg	417	Gly	0.0001027730859629
74883985	rs202228664	Arg	417	Gln	0.0008823033882223
74883990	rs772075921	Ala	419	Thr	1.75413976985e-05
74883993	rs139972092	Ala	420	Thr	0.0005384561939831
74884001	rs1192027594	Glu	422	Asp	4.2721897535e-06
74884006	rs555824373	Leu	424	Arg	0.0002287069586209
74884008	rs765661355	Arg	425	Trp	8.4647485546e-06
74884009	rs752995560	Arg	425	Gln	1.26824154082e-05
74884015	rs146742821	Arg	427	Gln	6.25886672786e-05
74884024	rs994915879	Ser	430	Leu	8.2487152625e-06
74884038	rs749934899	Glu	435	Lys	4.0293984913e-06
74884042	rs1308538235	Lys	436	Arg	4.0143231048e-06
74884045	rs755691793	Lys	437	Thr	4.0090444041e-06
74884046	rs779409973	Lys	437	Asn	4.0067955252e-06
74884047	rs140393498	Ala	438	Thr	0.0004285245140051
74884051	rs1274318450	Ser	439	Leu	3.9992321474e-06
74884064	rs778862790	Glu	443	Asp	5.18506700701e-05
74884065	rs1025638822	Glu	444	Lys	3.9882267546e-06
74884074	rs113614863	Arg	447	Cys	7.9763262636e-06
74884075	rs113883275	Arg	447	His	7.9758173218e-06
74884080	rs772164167	Val	449	Met	7.9737186234e-06
74884080	rs772164167	Val	449	Leu	3.9868593117e-06
74884099	rs149869854	Arg	455	His	3.99096445647e-05
74884102	rs1323655460	Asn	456	Thr	3.9910918829e-06
74884114	rs759762415	Met	460	Thr	1.19831277561e-05
74884114	rs759762415	Met	460	Arg	3.9943759187e-06
74884116	rs143528758	Ala	461	Thr	0.0004716415524201
74884119	rs753085247	Arg	462	Trp	2.40005760138e-05
74884120	rs561048524	Arg	462	Gln	2.39994240138e-05
74884131	rs1337621666	Met	466	Val	4.0056078509e-06
74884132	rs375176479	Met	466	Thr	1.60232015959e-05
74884132	rs375176479	Met	466	Arg	4.0058003989e-06
74884138	rs757691580	Ile	468	Ser	0.0002725560142691
74884149	rs1206939308	Gly	472	Ser	1.20499349303e-05
74885482	rs1268803077	Asp	475	Gly	3.9989442787e-06
74885484	rs746727860	Arg	476	Gly	3.9970262124e-06
74885485	rs1235387848	Arg	476	Lys	3.9974096785e-06
74885488	rs1305857206	Ala	477	Val	3.9963233824e-06
74885497	rs780954234	Ser	480	Leu	1.19776736163e-05
74885511	rs1448637745	Asn	485	Asp	1.19603871976e-05
74885521	rs373930898	Thr	488	Met	7.9731464427e-06
74885523	rs1171490974	Ser	489	Cys	3.9858740623e-06
74885523	rs1171490974	Ser	489	Gly	3.9858740623e-06
74885530	rs756104705	Ile	491	Thr	3.98736801811e-05
74885543	rs762042540	Asn	495	Lys	3.9910600255e-06
74885544	rs145870403	Met	496	Val	3.9920478407e-06
74885546	rs1328281392	Met	496	Ile	3.993578326e-06
74885559	rs761247911	Asp	501	Asn	1.60554877657e-05
74885566	rs758086652	Thr	503	Ile	4.0231411076e-06
74885572	rs763608155	Tyr	505	Phe	4.0374350982e-06
74885577	rs1214132824	Gly	507	Ser	4.0628935928e-06
74887963	rs1485709483	Ala	511	Ser	4.0199388969e-06
74887973	rs1254659765	Pro	514	Leu	8.0298711205e-06
74887978	rs187109457	Val	516	Ile	4.01303433552e-05
74887982	rs1375084488	His	517	Pro	4.0129055041e-06
74887987	rs201459167	Ile	519	Phe	2.00502057151e-05
74887991	rs772265663	Thr	520	Met	2.80734401193e-05
74887994	rs1311096942	Gly	521	Val	8.0175745233e-06
74887997	rs777320693	Ser	522	Phe	8.0124352995e-06
74888003	rs760067611	Pro	524	Leu	1.20239517118e-05
74888006		Gln	525	Arg	4.0067313085e-06
74888014	rs529652330	Gly	528	Ser	4.0082409433e-06
74888023	rs761378160	Ala	531	Thr	5.61338230341e-05
74888023	rs761378160	Ala	531	Pro	5.21242642459e-05
74888026	rs750249678	Ser	532	Gly	1.71918785565e-05
74888029	rs760502205	Ser	533	Gly	4.0013124304e-06
74888039	rs753774621	Ser	536	Asn	7.9974408189e-06
74888039	rs753774621	Ser	536	Thr	3.9987204094e-06
74888047	rs1395949048	Cys	539	Arg	3.9967706093e-06
74888053	rs752761640	Pro	541	Ser	3.9975055565e-06
74888059	rs758720510	Pro	543	Ala	4.0015686148e-06
74888062	rs778106225	Thr	544	Ala	1.20131664304e-05
74888066	rs747206512	Ser	545	Leu	4.012325865e-06
74888071	rs757748167	Arg	547	Trp	2.81588157206e-05
74888072	rs781608342	Arg	547	Gln	2.41337977748e-05
74888074	rs746431338	Gly	548	Ser	4.0213614721e-06
74888078	rs188590703	Thr	549	Ile	4.03359175211e-05
74888078	rs188590703	Thr	549	Asn	8.0671835042e-06
74888080	rs1298635210	Pro	550	Ser	4.0266402519e-06
74888086	rs570240677	Ala	552	Thr	0.000125482703626
74888096	rs1208526520	Ser	555	Cys	4.0899460945e-06
74888099	rs1470007256	Thr	556	Ile	4.1128567903e-06
74888101	rs760306171	Ser	557	Gly	8.2245634812e-06

## Sheet: ARID3C
Position	rsID	Original_Res	Res_Num	New_Res	Allele_Frequency
34621460	rs745643006	Pro	412	Ser	0.0001092255334805
34621464	rs755450027	Ile	410	Met	5.7336819411e-06
34621465	rs779179016	Ile	410	Thr	5.7138939044e-06
34621466	rs748492999	Ile	410	Leu	1.1421261821e-05
34621466	rs748492999	Ile	410	Val	5.7106309105e-06
34621478	rs1461804878	Pro	406	Ala	1.12435349673e-05
34621489	rs747151774	Pro	402	Leu	5.4844406418e-06
34621496	rs199739092	Pro	400	Ser	0.0001546138917916
34621508	rs1382247994	Thr	396	Ala	5.1273637146e-06
34621514	rs910189775	Gly	394	Cys	5.0387479719e-06
34621522	rs140417025	Ala	391	Asp	0.0001540234910666
34621525	rs745803356	Pro	390	Gln	4.9069158071e-06
34621528	rs769724790	Val	389	Ala	4.8938044435e-06
34621529	rs775200086	Val	389	Met	9.84135732e-06
34621531	rs563374110	Pro	388	His	4.784414292e-06
34621531	rs563374110	Pro	388	Arg	4.784414292e-06
34621532	rs773984068	Pro	388	Ser	9.5612349291e-06
34621532	rs773984068	Pro	388	Thr	9.5612349291e-06
34621537	rs201672788	Arg	386	Pro	4.8122269061e-06
34621537	rs201672788	Arg	386	His	0.0002454235722122
34621538	rs150189522	Arg	386	Cys	3.33412717313e-05
34621538	rs150189522	Arg	386	Gly	9.5260776375e-06
34621540	rs140797141	Arg	385	His	0.0010343799012768
34621541	rs201191420	Arg	385	Cys	3.33647915653e-05
34622019	rs750535086	Thr	379	Ile	1.19306115631e-05
34622022	rs756206053	Tyr	378	Cys	3.57918346894e-05
34622026	rs779944241	Val	377	Ile	3.9767756303e-06
34622032	rs142710890	Gly	375	Arg	0.0006561471042041
34622032	rs142710890	Gly	375	Arg	2.78365438147e-05
34622034	rs772842236	Asn	374	Ser	7.9534247446e-06
34622036	rs760156708	Ile	373	Met	3.9766491163e-06
34622046	rs373744786	Ala	370	Gly	3.9767123723e-06
34622049	rs1175148882	Met	369	Arg	3.9765226105e-06
34622050	rs1354880540	Met	369	Val	7.9529819705e-06
34622052	rs763545339	Asn	368	Ile	3.9766491163e-06
34622056	rs764644821	Ile	367	Val	3.9765542362e-06
34622061	rs773753445	Ser	365	Thr	3.9767756303e-06
34622065	rs762265867	Ile	364	Val	7.9532982327e-06
34622065	rs762265867	Ile	364	Leu	7.9532982327e-06
34622069	rs767910203	Ser	362	Arg	5.96511600162e-05
34622071	rs750672288	Ser	362	Gly	3.9766491163e-06
34622073	rs756227110	Gly	361	Asp	7.9536145201e-06
34622077	rs1202782663	Ala	360	Thr	7.9538043045e-06
34622082	rs1232821506	Asn	358	Ser	3.9767123723e-06
34622100	rs542266902	Arg	352	Gln	2.38663484486e-05
34622100	rs542266902	Arg	352	Pro	3.9777247414e-06
34622101	rs748000904	Arg	352	Trp	2.78471747052e-05
34622104	rs746677927	Glu	351	Lys	7.9554494828e-06
34622344	rs146319245	Glu	350	Lys	0.0001564545746494
34622349	rs1017353875	Leu	348	Arg	4.0837662125e-06
34622353	rs1428849160	Pro	347	Ser	4.0665945523e-06
34622364	rs745431861	Arg	343	His	6.05302449457e-05
34622365	rs376819892	Arg	343	Cys	4.0268023967e-06
34622365	rs376819892	Arg	343	Gly	1.20804071902e-05
34622372	rs975944210	Phe	340	Leu	4.0050944801e-06
34622377	rs775074270	Ser	339	Gly	4.0133242364e-06
34622377	rs775074270	Ser	339	Arg	2.40799454187e-05
34622384	rs748700711	Met	336	Ile	4.001952953e-06
34622389	rs3808869	Cys	335	Gly	0.5510961767980583
34622389	rs3808869	Cys	335	Arg	4.005030318e-06
34622394	rs557801494	Arg	333	Gln	7.9791902717e-06
34622398	rs776702143	Pro	332	Ser	3.9838732809e-06
34622400	rs899524374	Pro	331	Leu	1.19510485053e-05
34622410	rs956009188	Pro	328	Ser	3.9804163515e-06
34622422	rs1159256703	Val	324	Leu	3.979402612e-06
34622424	rs759692940	Ala	323	Gly	3.9793076004e-06
34622424	rs759692940	Ala	323	Val	3.9793076004e-06
34622427	rs765305108	Arg	322	Thr	1.19365928189e-05
34622437	rs368315184	Pro	319	Ala	3.9790542583e-06
34622440	rs1417027542	Pro	318	Ala	3.9798143814e-06
34622449	rs988881587	Pro	315	Ala	3.9792125934e-06
34622451	rs758352558	Ala	314	Gly	1.19376377802e-05
34622463	rs12337871	Arg	310	Gln	0.016822578719
34622464	rs146137441	Arg	310	Trp	4.37828371278e-05
34622488	rs756990888	Val	302	Leu	4.0120361083e-06
34622493	rs780983211	Leu	300	Pro	4.0400449252e-06
34622500	rs745521294	Leu	298	Val	4.0597596622e-06
34622500	rs745521294	Leu	298	Met	3.24780772978e-05
34622505	rs1212837454	Pro	296	Leu	4.087238008e-06
34622507	rs200075015	Asn	295	Lys	3.68792001311e-05
34622511	rs1441815961	Pro	294	Leu	4.1178699082e-06
34622517	rs772678031	Gly	292	Ala	4.1614648356e-06
34622524	rs372559090	Glu	290	Lys	4.2379705206e-06
34623422	rs747472152	Glu	289	Lys	6.1813101905e-06
34623442	rs1169993172	Ser	282	Thr	5.5296277454e-06
34623455	rs775677901	Cys	278	Gly	1.6058237876e-05
34623455	rs775677901	Cys	278	Ser	5.3527459586e-06
34623463	rs1442419695	Ala	275	Val	5.3319114902e-06
34623466	rs1298753824	Pro	274	Gln	5.3345851826e-06
34623467	rs544733538	Pro	274	Ser	6.42219510628e-05
34623473	rs750287236	Gly	272	Ser	5.3093774224e-06
34623475	rs766188876	Ser	271	Phe	5.2728710783e-06
34623476	rs753551072	Ser	271	Ala	5.2857475104e-06
34623481	rs7847086	Ser	269	Phe	0.0004622188606305
34623484	rs752201658	Gly	268	Ala	5.2024264116e-06
34623493	rs781641801	Pro	265	Arg	1.03864809563e-05
34623521	rs746297996	Pro	256	Ser	5.0455614196e-06
34623526	rs780329882	Pro	254	Arg	4.8981671058e-06
34623526	rs780329882	Pro	254	Leu	1.95926684234e-05
34623529	rs768875626	Gly	253	Asp	4.8436939947e-06
34623533	rs1336836900	Pro	252	Thr	4.6977469605e-06
34623541	rs773273193	Ala	249	Val	4.4751138916e-06
34623541	rs773273193	Ala	249	Gly	1.34253416749e-05
34623548	rs760628147	Asp	247	Asn	8.8135234704e-06
34623557	rs1420733082	Gly	244	Arg	4.3693689757e-06
34623562	rs1474512327	Pro	242	Arg	4.3185351528e-06
34623580	rs758095175	Gly	236	Asp	2.12545272142e-05
34623582	rs759129977	Phe	235	Leu	4.2498576297e-06
34623582	rs759129977	Phe	235	Leu	1.27495728893e-05
34623586	rs752188935	Leu	234	His	1.69978412741e-05
34623587	rs1357331774	Leu	234	Phe	4.2471862391e-06
34623593	rs369136182	Thr	232	Ser	4.2468615693e-06
34623596	rs756575073	Ala	231	Thr	8.516944461e-06
34623599	rs1181813074	Thr	230	Pro	4.2590888957e-06
34623602	rs375123291	Tyr	229	His	6.4116812283e-05
34623604	rs755197771	Ala	228	Val	1.28767523113e-05
34623605	rs917838166	Ala	228	Thr	1.28725531421e-05
34623610	rs779196187	Arg	226	His	3.48468481025e-05
34623614	rs1174077326	Arg	225	Gly	8.7182437969e-06
34623614	rs1174077326	Arg	225	Cys	4.3591218984e-06
34623622	rs773355028	Arg	222	His	4.4143094254e-06
34623633	rs77754952	Asp	218	Glu	0.0025129905034939
34623635	rs1373900009	Asp	218	Asn	9.0581351111e-06
34623637	rs770939727	Ile	217	Thr	1.35343637495e-05
34623649	rs776337895	Leu	213	Arg	9.3651373397e-06
34623655	rs759342451	Gly	211	Glu	9.462349312e-06
34623659	rs764865701	Pro	210	Ala	1.45515220892e-05
34623686	rs751024693	Glu	201	Lys	5.4463264528e-06
34623689	rs149879108	Tyr	200	His	5.4459705264e-06
34623689	rs149879108	Tyr	200	Asn	2.17838821056e-05
34623707	rs758649179	Met	194	Val	4.21788382742e-05
34623864	rs765660656	Thr	191	Asn	8.8566899007e-06
34623868	rs758739197	Arg	190	Cys	8.7928320832e-06
34623868	rs758739197	Arg	190	Ser	4.3964160416e-06
34623873	rs778108570	Thr	188	Ser	4.351761593e-06
34623880	rs751753753	Ala	186	Thr	1.32044578249e-05
34623886	rs376209558	Ser	184	Ala	4.2996328113e-06
34623890	rs745850068	Ile	182	Met	8.5772120629e-06
34623891	rs769569665	Ile	182	Ser	4.2834624083e-06
34623915	rs1355393534	Arg	174	Leu	4.3744531933e-06
34623928	rs768367505	Arg	170	Trp	4.1956164199e-06
34623950	rs772552481	Glu	162	Asp	4.1885167624e-06
34623955	rs372986979	Val	161	Leu	8.4196345878e-06
34623960	rs1158475951	Gly	159	Asp	4.2365700728e-06
34623979	rs1340334076	Leu	153	Val	4.2408461336e-06
34623981	rs764466864	Arg	152	Leu	8.5348992028e-06
34623983	rs1309349792	Phe	151	Leu	4.2479439951e-06
34624006	rs781355051	Val	144	Met	2.18732228006e-05
34624017	rs1395850120	Met	140	Lys	4.4098710553e-06
34624019	rs142104753	Ile	139	Met	8.85120243585e-05
34624030	rs749142445	Arg	136	Cys	9.0820747091e-06
34624030	rs749142445	Arg	136	Ser	9.0820747091e-06
34624031	rs768457577	Asn	135	Lys	9.1812188986e-06
34625742	rs1196275560	Arg	130	Trp	3.9795293012e-06
34625743	rs188058337	Lys	129	Asn	1.19379228014e-05
34625747	rs750584977	Gln	128	Pro	7.9583618507e-06
34625752	rs568084594	Phe	126	Leu	1.59172304019e-05
34625754	rs766390398	Phe	126	Leu	7.95633563e-06
34625765	rs778697665	Asp	122	Gly	3.9781361636e-06
34625767	rs999180943	Asp	121	Glu	3.9782311193e-06
34625769	rs747869989	Asp	121	Asn	1.59129244772e-05
34625783	rs144404120	Arg	116	Lys	3.97832607951e-05
34625787	rs777283348	Lys	115	Gln	7.9565255444e-06
34625789	rs1323583530	Pro	114	Leu	3.9786426462e-06
34625799	rs200305923	Asp	111	His	7.9582985157e-06
34625799	rs200305923	Asp	111	Asn	2.38748955473e-05
34627699	rs773589349	Lys	105	Gln	4.0869373309e-06
34627705	rs1418340220	Gln	103	Lys	1.22023640046e-05
34627716	rs113497818	Thr	99	Asn	4.0408938457e-06
34627717	rs1302142583	Thr	99	Ala	4.0404040404e-06
34627722	rs1401161163	Glu	97	Gly	2.42101440503e-05
34627723	rs1449005627	Glu	97	Lys	4.0339497208e-06
34627726	rs759605101	His	96	Tyr	4.0319329086e-06
34627728	rs765215252	Pro	95	His	4.0304703558e-06
34627728	rs765215252	Pro	95	Arg	8.0609407117e-06
34627730	rs752587798	His	94	Gln	0.0013179213116339
34627740	rs762880234	Pro	91	Arg	4.030080521e-06
34627744	rs763825596	Pro	90	Thr	4.0227203243e-06
34627755	rs1236048284	Pro	86	Leu	8.0471887146e-06
34627758	rs143589793	Ser	85	Leu	0.0001367912003025
34627759	rs780988482	Ser	85	Ala	4.0237238759e-06
34627761	rs750013255	Ser	84	Thr	1.20749613601e-05
34627762	rs1175625364	Ser	84	Cys	1.6099559677e-05
34627774	rs934875477	Ala	80	Pro	4.0254407857e-06
34627774	rs934875477	Ala	80	Thr	1.20763223572e-05
34627776	rs1354211294	Gly	79	Val	8.0514001384e-06
34627780	rs370789342	Pro	78	Ser	1.20802126117e-05
34627782	rs1053346797	Arg	77	Leu	4.0281324772e-06
34627782	rs1053346797	Arg	77	His	2.01406623861e-05
34627783	rs1386504985	Arg	77	Ser	4.0279377764e-06
34627783	rs1386504985	Arg	77	Cys	8.0558755528e-06
34627790	rs1279447714	Glu	74	Asp	4.0349588837e-06
34627794	rs772586139	Ala	73	Asp	4.0373698957e-06
34627804	rs747339913	Glu	70	Lys	4.0526192077e-06
34627810	rs1306363781	Ala	68	Thr	4.0736184323e-06
34627813	rs140426594	Gly	67	Arg	4.0872714193e-06
34627813	rs140426594	Gly	67	Arg	7.76581569675e-05
34627816	rs1487391652	Ala	66	Thr	4.131650925e-06
34627824	rs769766423	Arg	63	Gln	4.1813361877e-06
34627825	rs375833800	Arg	63	Trp	0.000104864892073
34627830	rs370515839	Glu	61	Ala	4.2419614829e-06
34627831	rs751466709	Glu	61	Lys	4.2414936844e-06
34627842	rs761685541	Glu	57	Gly	4.4737524941e-06
34627845	rs1404790821	Ala	56	Gly	4.537287428e-06
34627846	rs1299148268	Ala	56	Thr	9.1051462286e-06
34627854	rs1398718138	Glu	53	Gly	4.8598421523e-06
34627858	rs750102872	Glu	52	Lys	4.9858402137e-06
34627863	rs765824707	Ala	50	Asp	5.1618764453e-06
34627869	rs368164274	Val	48	Gly	3.25079915479e-05
34627869	rs368164274	Val	48	Ala	4.33439887305e-05
34627870	rs1319550251	Val	48	Ile	5.4061651907e-06
34627885	rs757635029	Gly	43	Arg	5.9279633888e-06
34627893	rs781470039	Ala	40	Gly	6.0648698478e-06
34627896	rs1183663984	Gln	39	Arg	1.21973531743e-05
34627902	rs541211276	Thr	37	Ser	4.96376451901e-05
34627902	rs541211276	Thr	37	Asn	6.2047056487e-06
34627905	rs769170619	Arg	36	Pro	6.2211494195e-06
34627905	rs769170619	Arg	36	Gln	4.97691953565e-05
34627929	rs773089002	Pro	28	Leu	6.4656287177e-06
34627941	rs200716567	Pro	24	Leu	1.32532835009e-05
34627944	rs562959872	Cys	23	Ser	1.98636032576e-05
34627966	rs1442897978	Val	16	Leu	7.3724565025e-06
34627968	rs764596688	Gly	15	Ala	0.0002948330507849
34627974	rs939498476	Ala	13	Val	7.7357468863e-06
34627980	rs752067497	Arg	11	Gln	3.22752432746e-05
34627981	rs528829620	Arg	11	Gly	1.61443954731e-05
34627983	rs146932577	Ala	10	Val	0.002333976996054
34628004	rs1332721114	Ala	3	Val	1.91636962937e-05

## Sheet: ARID4A
Position	rsID	Original_Res	Res_Num	New_Res	Allele_Frequency
58766576	rs1386588433	Lys	2	Gln	3.9763328667e-06
58768299	rs146509016	Ala	3	Val	3.98660500717e-05
58768301	rs1237100082	Ala	4	Thr	3.9844447277e-06
58768304	rs1260220227	Asp	5	Asn	3.9820330668e-06
58768316	rs778842847	Tyr	9	His	3.9788009485e-06
58768317	rs1018674801	Tyr	9	Cys	3.9789592634e-06
58768325	rs1252362229	Val	12	Met	3.978167815e-06
58768334	rs1180580215	Asp	15	Asn	7.955829236e-06
58768346	rs1179255233	Lys	19	Gln	3.9772817665e-06
58768358	rs553092240	Ala	23	Thr	3.9772184924e-06
58768370	rs766796803	Ala	27	Thr	3.9773450426e-06
58768394	rs767894905	Leu	35	Met	1.59281322672e-05
58768403	rs148954262	Val	38	Ile	0.0001514813279331
58771665	rs913127587	Leu	41	Phe	4.0603860615e-06
58771680	rs1361261071	Asn	46	Asp	4.0417431229e-06
58771681	rs1243390513	Asn	46	Ser	4.0398490712e-06
58771684	rs764021680	Thr	47	Ile	4.0502227622e-06
58771692	rs765423964	Leu	50	Met	4.0497634938e-06
58771701	rs758090140	Asp	53	His	4.0589027973e-06
58771704	rs780066336	Asp	54	His	4.0652389547e-06
58771720	rs1413315300	Pro	59	Arg	4.0892436534e-06
58771726	rs1401449937	Arg	61	Lys	4.0845335054e-06
58772749	rs1336068377	Ile	65	Val	1.19435309855e-05
58772752	rs752292659	Val	66	Ile	7.9615298875e-06
58772768	rs777588429	Ser	71	Cys	3.9801945519e-06
58772776	rs748833176	Ser	74	Thr	3.9803846643e-06
58772788	rs1264403816	Ala	78	Ser	3.9807649437e-06
58772789	rs1326318057	Ala	78	Gly	3.981652545e-06
58772828	rs780349272	Val	91	Gly	3.9873998165e-06
58785281	rs377075782	Arg	99	Gln	7.15859468832e-05
58785281	rs377075782	Arg	99	Leu	3.976997049e-06
58785292	rs1385701899	Arg	103	Cys	7.953741042e-06
58785308	rs1011353836	Leu	108	Arg	3.9769654163e-06
58785482	rs1422894510	Ile	136	Met	3.9777563862e-06
58785490	rs760515586	Lys	139	Thr	3.978167815e-06
58785493	rs202087993	Thr	140	Arg	3.9783577339e-06
58785493	rs202087993	Thr	140	Met	1.98917886696e-05
58785501	rs749894051	Gly	143	Arg	7.9583618507e-06
58785504	rs762648248	Arg	144	Gly	1.98976465063e-05
58785506	rs1048596113	Arg	144	Ser	3.9800044576e-06
58785510	rs765989238	Ser	146	Pro	1.59212851661e-05
58785517	rs142328091	Leu	148	Pro	7.9686989505e-06
58785519	rs756433888	Pro	149	Ser	3.9854610381e-06
58785522	rs757954935	Val	150	Phe	3.9896269698e-06
58785523	rs569350205	Val	150	Gly	3.9909644564e-06
58790205	rs747159680	Thr	151	Ile	3.9804163515e-06
58790205	rs747159680	Thr	151	Ser	5.97062452732e-05
58790212	rs768753599	Asp	153	Glu	3.9792442619e-06
58790214	rs1366315654	Glu	154	Gly	3.9789275994e-06
58790220	rs781095768	Glu	156	Ala	3.9781361636e-06
58790222	rs747869988	Glu	157	Lys	3.9782627722e-06
58790232	rs1382650219	Ser	160	Asn	7.9544369849e-06
58790252	rs748822451	Lys	167	Gln	3.9766491163e-06
58790255	rs770373766	Arg	168	Cys	3.18139520086e-05
58790256	rs773999866	Arg	168	His	3.976744001e-06
58790258	rs146397124	Arg	169	Cys	8.74932391587e-05
58790258	rs146397124	Arg	169	Ser	7.9539308326e-06
58790259	rs368715644	Arg	169	His	1.98840363002e-05
58790264	rs762052890	Asn	171	Asp	3.9767123723e-06
58790276	rs750902132	Leu	175	Val	7.9533614882e-06
58790284	rs758555881	Lys	177	Asn	7.9532349783e-06
58790291	rs766631347	Ser	180	Gly	3.9766807441e-06
58790297		Val	182	Leu	3.976744001e-06
58790298	rs755274345	Val	182	Ala	3.9767123723e-06
58790307	rs139306325	Thr	185	Met	0.0013760190892821
58790307	rs139306325	Thr	185	Arg	3.976933784e-06
58790310	rs1315412699	Glu	186	Gly	3.9804797274e-06
58790321	rs1054100914	Trp	190	Arg	3.9797193501e-06
58790328	rs773910439	Pro	192	Leu	7.9714939376e-06
58794968	rs755910554	Ser	199	Ile	3.9984965652e-06
58794971	rs1208329394	Cys	200	Tyr	3.9959401248e-06
58794979	rs369499130	Asp	203	Asn	3.9930042565e-06
58794983	rs745415308	Ile	204	Asn	7.9812918518e-06
58794985	rs771424991	Thr	205	Pro	3.9893723121e-06
58794985	rs771424991	Thr	205	Ala	1.59574892486e-05
58794992	rs141577860	Lys	207	Arg	0.0002991289365368
58794994	rs1053813969	Lys	208	Gln	7.9727014701e-06
58795027	rs1349326037	Ser	219	Pro	3.9999040023e-06
58796253	rs138296226	Ile	224	Val	0.0014465148158184
58796254	rs1210544460	Ile	224	Thr	3.9849528181e-06
58796268	rs749690000	Ile	229	Val	3.9831750685e-06
58796268	rs749690000	Ile	229	Leu	3.9831750685e-06
58796277	rs1248490650	Val	232	Ile	7.9660962941e-06
58796278	rs1451067980	Val	232	Ala	3.9829846894e-06
58796283	rs771368721	Ile	234	Val	7.9666674633e-06
58796286	rs774931862	Leu	235	Val	0.0001115564515486
58796289	rs760031618	Asn	236	His	3.9849528181e-06
58796290	rs200497377	Asn	236	Ser	0.0001514209662251
58796296	rs564936346	Pro	238	Leu	2.78997839759e-05
58796298	rs1366425563	Glu	239	Lys	3.9863825173e-06
58796310	rs765009224	Ser	243	Ala	3.9878450482e-06
58796317	rs1364739777	Lys	245	Thr	3.9936421217e-06
58796319	rs758314987	Pro	246	Thr	3.9935145323e-06
58796320	rs541502877	Pro	246	Leu	3.9941525606e-06
58796721	rs1483451289	Gly	247	Glu	4.0691097601e-06
58796736	rs1441442085	Ser	252	Ile	4.0521922359e-06
58796738	rs762767053	Ile	253	Val	1.21529325026e-05
58796739	rs766245592	Ile	253	Thr	4.0509118602e-06
58796759	rs767206932	Val	260	Leu	4.0050623988e-06
58796765	rs1414322311	Asp	262	Asn	4.0063460521e-06
58796766	rs755774185	Asp	262	Ala	4.0051586443e-06
58796779	rs746251714	Met	266	Ile	3.9952376766e-06
58796783	rs758741430	Ile	268	Val	3.5936464331e-05
58796796	rs747581620	Leu	272	Pro	3.9906459259e-06
58796800	rs769138751	Glu	273	Asp	7.9774716201e-06
58796802	rs776738597	Ser	274	Leu	3.9914423476e-06
58796808	rs769936743	Ser	276	Thr	3.9865414361e-06
58796813	rs773433551	Asp	278	Tyr	7.9775989022e-06
58796816	rs775983032	Asp	279	Asn	3.9888949165e-06
58796818	rs766127659	Asp	279	Glu	7.9754992662e-06
58796820	rs957772483	Glu	280	Val	3.987717829e-06
58796826	rs774287225	Gly	282	Asp	3.9912511774e-06
58796837	rs759609667	Glu	286	Lys	3.9958443219e-06
58796844	rs767542194	Asp	288	Val	7.9866463273e-06
58796858	rs1372533896	Lys	293	Glu	1.20119158204e-05
58796864	rs752298873	Ala	295	Thr	4.0222672716e-06
58796868	rs200348917	Lys	296	Arg	2.81323345014e-05
58796876	rs1388386728	Glu	299	Gln	4.0338520867e-06
58796881	rs763678025	Glu	300	Asp	4.0370113197e-06
58811429	rs1186140500	Asp	308	Ala	3.9927810518e-06
58811431	rs761573983	Pro	309	Ser	7.9921996131e-06
58811439	rs764838287	Glu	311	Asp	1.19747094137e-05
58811441	rs528602711	Arg	312	Thr	3.9930361449e-06
58811447	rs755283034	Asn	314	Ser	1.59718894745e-05
58811456	rs781669818	Gln	317	Arg	7.9960339671e-06
58811481	rs1429675242	Asp	325	Glu	4.023043996e-06
58813137	rs199588026	Ile	330	Val	8.1003799078e-06
58813168	rs1290728413	Asp	340	Val	8.0310964052e-06
58813174	rs149267609	Asn	342	Ser	7.62813255285e-05
58813176	rs1279696057	Leu	343	Val	4.0175486525e-06
58813183	rs757363493	Lys	345	Arg	1.6049818637e-05
58813191	rs1208987210	Arg	348	Gly	4.0109740249e-06
58813201	rs779291787	Tyr	351	Phe	1.60427378536e-05
58813203	rs1483406899	His	352	Asp	4.0143553346e-06
58813738	rs1395122511	Ile	359	Val	5.40698366e-06
58813745	rs765481331	Ser	361	Ile	5.0444415298e-06
58813771	rs780098824	Met	370	Val	4.3449168817e-06
58814373	rs575489323	Tyr	394	Cys	1.25044807722e-05
58814388	rs780905106	Tyr	399	Phe	8.0549022134e-06
58814393	rs375037937	Arg	401	Gly	4.0230116265e-06
58814393	rs375037937	Arg	401	Cys	4.0230116265e-06
58814394	rs777650164	Arg	401	His	3.62047742028e-05
58814397	rs1157150694	Ser	402	Leu	4.0236591155e-06
58814402	rs139221235	Asn	404	Asp	1.20433560818e-05
58814402	rs139221235	Asn	404	His	4.41589723002e-05
58814409	rs575226683	Gln	406	Arg	4.0228821536e-06
58814414	rs762227156	Arg	408	Gly	3.9943120995e-06
58814420	rs773796827	Val	410	Ile	1.59741857158e-05
58814423	rs140982706	His	411	Asp	0.0013656183615774
58814423	rs140982706	His	411	Asn	7.9860722899e-06
58814424	rs751642312	His	411	Arg	3.9918566125e-06
58814435	rs1254864278	Pro	415	Ala	3.9915379395e-06
58814447	rs752523201	Glu	419	Gln	3.9878132427e-06
58814474	rs769864095	Met	428	Val	2.38878227842e-05
58814478	rs753651951	Glu	429	Gly	7.9627344029e-06
58814480	rs372341045	Glu	430	Lys	3.9814306076e-06
58814481	rs778346572	Glu	430	Gly	3.9815257206e-06
58814490	rs530188286	Lys	433	Arg	3.9810185037e-06
58814496	rs1373764942	Asp	435	Gly	3.980986807e-06
58814513	rs779802449	Thr	441	Ala	3.9812086949e-06
58814520	rs748535462	Val	443	Ala	7.9630514413e-06
58814524	rs770216201	Lys	444	Asn	3.9818745072e-06
58814543	rs749813377	Ile	451	Phe	7.9691434764e-06
58814544	rs771443891	Ile	451	Thr	3.9846987567e-06
58814544	rs771443891	Ile	451	Asn	1.99234937838e-05
58814552	rs548772971	Asn	454	Tyr	3.9878768543e-06
58814560	rs1205258672	Glu	456	Asp	3.9930680338e-06
58814562	rs1276080338	Ser	457	Thr	3.9950461427e-06
58814564	rs767752029	Glu	458	Lys	3.9989122958e-06
58814574	rs1175980331	Glu	461	Gly	4.0144197959e-06
58814576	rs1250303427	Ile	462	Val	4.0150322808e-06
58814577	rs35128078	Ile	462	Arg	9.23865453055e-05
58814577	rs35128078	Ile	462	Thr	4.0168063176e-06
58814579	rs760471786	Glu	463	Lys	4.0222672716e-06
58814589	rs1393539199	Ser	466	Phe	4.0532434053e-06
58814592	rs763944373	Pro	467	Leu	8.1275703441e-06
58814594	rs199522638	Arg	468	Trp	1.21979979019e-05
58817791	rs1435408163	Gly	469	Arg	4.3464654542e-06
58817795	rs750307908	Arg	470	Gln	8.6731773317e-06
58817809	rs758406593	Arg	475	Gly	8.5035459786e-06
58817813	rs1213515422	Asp	476	Gly	4.2457075896e-06
58817815	rs780062230	Val	477	Leu	4.2283298097e-06
58817815	rs780062230	Val	477	Ile	4.2283298097e-06
58817824	rs183203246	Ile	480	Val	1.26737357948e-05
58817839	rs751088682	Glu	485	Lys	1.23752165662e-05
58817872	rs754714959	Asn	496	Asp	4.0421678954e-06
58817873	rs368203750	Asn	496	Ser	8.0928410727e-06
58817879	rs1416955312	Thr	498	Ile	4.0468790468e-06
58817887	rs574204704	Lys	501	Glu	4.0246955317e-06
58817890	rs200434091	Asp	502	Asn	0.0007384101707974
58817893	rs1429527954	Val	503	Ile	4.0101376279e-06
58817893	rs1429527954	Val	503	Leu	4.0101376279e-06
58817894	rs746445250	Val	503	Ala	4.0091086949e-06
58817904	rs772554105	Asp	506	Glu	4.0028179838e-06
58817906	rs369355742	Tyr	507	Cys	3.9992641353e-06
58817906	rs369355742	Tyr	507	Phe	7.9985282707e-06
58817920	rs747062017	Lys	512	Gln	8.007815628e-06
58817924	rs768899728	Lys	513	Thr	4.0026257224e-06
58817924	rs768899728	Lys	513	Arg	4.0026257224e-06
58817954	rs763029814	Asn	523	Thr	4.0031064105e-06
58817959	rs766384984	Pro	525	Ser	1.20504189528e-05
58817971	rs751143787	Glu	529	Lys	8.0737618886e-06
58817977	rs1470434948	Lys	531	Glu	4.0405019919e-06
58817978	rs1178744699	Lys	531	Arg	4.0402407983e-06
58817988	rs1405511180	Lys	534	Asn	4.0473048996e-06
58817995	rs148677686	Asp	537	Asn	4.0695734273e-06
58817999	rs1376799806	Ser	538	Phe	4.0811329224e-06
58818008	rs1432355318	Asp	541	Ala	4.15020419e-06
58818013	rs1311703552	Asp	543	Asn	4.1923096272e-06
58818015	rs767093141	Asp	543	Glu	8.3722643626e-06
58818016	rs752330648	Glu	544	Lys	4.2147144109e-06
58818035	rs1281706380	Gln	550	Pro	4.261993249e-06
58820378	rs924974666	Glu	553	Ala	3.9832068001e-06
58820381	rs1254632988	Glu	554	Gly	3.9825088212e-06
58820383	rs563174185	Thr	555	Ala	3.9821599235e-06
58820391	rs763626642	Ser	557	Arg	7.9627978086e-06
58820391	rs763626642	Ser	557	Arg	3.9813989043e-06
58820394	rs750820971	Lys	558	Asn	1.99012896035e-05
58820405	rs758715922	Glu	562	Gly	1.59183705955e-05
58820414	rs752124426	Glu	565	Gly	3.58120583179e-05
58820415	rs755422780	Glu	565	Asp	7.9580451857e-06
58820428	rs917701148	Met	570	Val	3.9787059656e-06
58820434	rs781381484	Pro	572	Thr	3.9789909279e-06
58820441	rs775873056	Leu	574	Arg	7.9578551988e-06
58820444	rs756389683	Thr	575	Ile	7.9579818558e-06
58820446	rs778090202	Gly	576	Arg	3.9789592634e-06
58820465	rs1268425579	Lys	582	Arg	3.9793076004e-06
58820473	rs151193043	Arg	585	Gly	7.9639392829e-06
58820474	rs774285006	Arg	585	Gln	1.19445771619e-05
58820504	rs775109804	Ser	595	Asn	3.9855245747e-06
58820513	rs1448301549	Ser	598	Asn	7.9767080126e-06
58820514	rs373212552	Ser	598	Arg	3.9884176351e-06
58820516	rs763832540	Thr	599	Ser	3.9889267393e-06
58820516	rs763832540	Thr	599	Ile	3.9889267393e-06
58820524	rs1477820880	Asp	602	Asn	3.9923347173e-06
58820528	rs1166250432	Asp	603	Gly	3.994407829e-06
58820530	rs751895211	Gly	604	Arg	1.59828663672e-05
58820533	rs755549186	Glu	605	Gln	3.9964192083e-06
58820539	rs752843446	Leu	607	Val	1.19993280376e-05
58820542	rs1316395532	Tyr	608	His	4.0020490491e-06
58820569	rs749589265	Val	617	Ile	4.0762087997e-06
58825863	rs1018649777	Val	623	Leu	4.4570827501e-06
58825863	rs1018649777	Val	623	Leu	8.9141655003e-06
58825869	rs779240812	Ala	625	Pro	4.3777087072e-06
58825887	rs1277501028	Pro	631	Ser	4.2514837678e-06
58825888	rs1485011864	Pro	631	Arg	4.2756238135e-06
58825896	rs750257085	Lys	634	Glu	4.1858167784e-06
58825903	rs1421272440	Gly	636	Glu	4.1766209465e-06
58825908	rs779892616	Lys	638	Gln	4.1397925135e-06
58825918	rs746973379	Gln	641	Leu	4.2268999915e-06
58825919	rs768554435	Gln	641	His	4.2673039173e-06
58825928	rs780716164	Lys	644	Asn	4.3655159166e-06
58827631	rs754935643	Ser	651	Arg	7.958678541e-06
58827631	rs754935643	Ser	651	Gly	3.9793392705e-06
58827632	rs961406226	Ser	651	Asn	3.979402612e-06
58827639	rs187017344	Lys	653	Asn	3.9786743057e-06
58827643	rs566037632	Glu	655	Lys	7.9565888512e-06
58827644	rs1382299520	Glu	655	Gly	3.9777880316e-06
58827646	rs1297023612	Lys	656	Glu	3.9774399605e-06
58827650	rs1309842010	Arg	657	Lys	3.9774083207e-06
58827676	rs530045241	Arg	666	Trp	1.19307064568e-05
58827680	rs145426502	Gly	667	Glu	3.976997049e-06
58827686	rs748952048	Pro	669	Leu	7.9538043045e-06
58827697	rs770595795	Ser	673	Pro	3.976997049e-06
58827700	rs548662707	Thr	674	Ala	1.98854597518e-05
58827703	rs761084650	Leu	675	Val	3.9771235851e-06
58827703	rs761084650	Leu	675	Phe	1.19313707554e-05
58827715	rs761991875	Met	679	Val	2.78434086696e-05
58827719	rs142443997	Pro	680	Leu	7.55893983879e-05
58827722	rs763120468	Tyr	681	Cys	7.9571586577e-06
58827724	rs766579665	Gly	682	Ser	3.9795926488e-06
58827725	rs1359213514	Gly	682	Asp	3.9796243234e-06
58827733	rs1278147046	Lys	685	Glu	3.9820330668e-06
58827735	rs754709661	Lys	685	Asn	3.9814306076e-06
58827742	rs1288103894	Asn	688	Asp	3.9846034921e-06
58827745	rs756033293	Ser	689	Arg	1.19582894862e-05
58827745	rs756033293	Ser	689	Gly	3.9860964954e-06
58827750	rs1216770300	Glu	690	Asp	3.987463415e-06
58827757	rs1262611561	Ser	693	Pro	3.9902319122e-06
58830902	rs748480107	Asp	699	Asn	6.7383628473e-06
58830906	rs770221345	Ser	700	Asn	6.6557512346e-06
58830920	rs549056180	Ala	705	Ser	6.2442240927e-06
58830927	rs749332160	Glu	707	Gly	6.0267103804e-06
58830938	rs1332748901	Ile	711	Val	5.7486461938e-06
58830949	rs774400368	Glu	714	Asp	5.4582769311e-06
58830963	rs767696968	Asp	719	Gly	2.07988851797e-05
58830964	rs1304307519	Asp	719	Glu	5.2071942595e-06
58830966	rs757593057	Glu	720	Val	5.1622495018e-06
58830978	rs2230098	Asn	724	Ser	0.0407446363107212
58830982	rs763954477	Glu	725	Asp	5.1054792002e-06
58830989	rs753746892	Asn	728	His	1.01627049055e-05
58830989	rs753746892	Asn	728	Tyr	5.0813524527e-06
58830990	rs761654207	Asn	728	Ser	5.0788749276e-06
58830991	rs764901938	Asn	728	Lys	6.09706527924e-05
58830993	rs758152892	Asp	729	Ala	5.0102710556e-06
58830994	rs779800245	Asp	729	Glu	9.7862679088e-06
58830996	rs753012928	Asp	730	Gly	4.8828601841e-06
58830996	rs753012928	Asp	730	Val	4.8828601841e-06
58831005	rs1173069640	Asp	733	Val	4.8431309873e-06
58831013	rs756432992	Asn	736	His	9.7067588161e-06
58831013	rs756432992	Asn	736	Tyr	4.853379408e-06
58831021	rs749862425	Lys	738	Asn	9.6500878157e-06
58831026	rs1326851696	Ser	740	Cys	4.72567459e-06
58831031	rs1373421165	His	742	Tyr	9.4421573441e-06
58831034	rs557566791	Ile	743	Val	7.53998548552e-05
58831037	rs779006320	Leu	744	Ile	4.7013248333e-06
58831038	rs745908355	Leu	744	Ser	4.7104043411e-06
58831043	rs772305292	Glu	746	Gln	4.6711509715e-06
58831061	rs1214041453	Met	752	Leu	4.3807771498e-06
58831083	rs1274664036	Lys	759	Arg	4.2220458345e-06
58831088	rs760395662	Glu	761	Gln	1.2602500336e-05
58831091	rs149005396	Val	762	Ile	8.2875446491e-06
58831094	rs1242185653	Gly	763	Arg	4.1329828563e-06
58831095	rs1476049913	Gly	763	Val	4.1327437285e-06
58831097	rs186386352	Glu	764	Gln	4.1335978835e-06
58831098	rs776280432	Glu	764	Gly	1.65281060443e-05
58831116	rs373611346	Gln	770	Pro	8.0438227463e-06
58831118	rs1166023658	Ile	771	Val	4.0149677999e-06
58831123	rs1393164683	Phe	772	Leu	4.0160319997e-06
58831132	rs779035116	Lys	775	Asn	4.0124868591e-06
58831142	rs1051858	Thr	779	Ala	0.3428216532435789
58831143	rs1342843283	Thr	779	Lys	8.0170603043e-06
58831146	rs766132792	Glu	780	Gly	4.0064423593e-06
58831149	rs754571344	Glu	781	Val	8.013269975e-06
58831150	rs778248723	Glu	781	Asp	8.0117933598e-06
58831151	rs374078333	Val	782	Ile	1.20179788964e-05
58831162	rs757794684	Glu	785	Asp	4.0055757614e-06
58831166	rs148135007	Glu	787	Lys	3.20854757072e-05
58831178	rs1213772333	Lys	791	Glu	4.0109740249e-06
58831182	rs1261663264	Gly	792	Val	4.0145487245e-06
58831188	rs772076653	Gly	794	Ala	4.0149355602e-06
58831190	rs370420070	Arg	795	Gly	4.0246307401e-06
58831194	rs1370559858	Arg	796	Gln	8.0477068059e-06
58831206	rs747316184	Lys	800	Thr	6.03412903381e-05
58831209	rs768741354	Asp	801	Gly	4.0317053307e-06
58831228	rs779866898	Ile	807	Met	8.0779359258e-06
58831232	rs1296353337	Ile	809	Leu	8.0781316897e-06
58831235	rs1415313473	Ser	810	Ala	4.03342906e-06
58831239	rs761464174	Ser	811	Leu	4.0329410625e-06
58831247	rs367570029	Gln	814	Lys	4.0445548158e-06
58831247	rs367570029	Gln	814	Glu	4.0445548158e-06
58831248	rs1237343864	Gln	814	Pro	4.0434100503e-06
58831251	rs773213570	Asn	815	Ile	1.61533926162e-05
58831257	rs766044784	Ala	817	Gly	2.02383265332e-05
58831265	rs773709444	Glu	820	Lys	4.0463550433e-06
58831268	rs759272759	Pro	821	Thr	1.21403423576e-05
58831271	rs1187235757	His	822	Tyr	4.050157146e-06
58831276	rs1364610616	Ile	823	Met	4.0537691945e-06
58831299	rs1435318558	Ser	831	Cys	4.0293984913e-06
58831301	rs182089987	Ser	832	Ala	0.0003981820375658
58831301	rs182089987	Ser	832	Thr	2.81542854844e-05
58831319	rs1329231264	Phe	838	Leu	4.0229792575e-06
58831322	rs1237501937	Ser	839	Ala	4.0232382239e-06
58831323	rs376098743	Ser	839	Tyr	0.0001287394795706
58831325	rs747017926	Ser	840	Pro	4.0217819711e-06
58831328	rs201513311	Ala	841	Pro	0.0001446038657433
58831331	rs1258325011	Thr	842	Ala	1.60636119031e-05
58831348	rs747957099	Asp	847	Glu	8.0226559804e-06
58831352	rs145116215	Cys	849	Arg	1.20271332125e-05
58831369	rs1176975089	Lys	854	Asn	4.0057041226e-06
58831376	rs371483660	Arg	857	Trp	3.20410124959e-05
58831377	rs773944638	Arg	857	Gln	8.0061487222e-06
58831381	rs371420447	Lys	858	Asn	3.9988803135e-06
58831383	rs774940626	Ile	859	Thr	3.9994880655e-06
58831389	rs1330295921	Gly	861	Glu	3.9984006397e-06
58831398	rs34630637	Ser	864	Leu	5.60022400896e-05
58831400	rs751668753	Pro	865	Ser	1.19967368875e-05
58831412	rs748437296	Ile	869	Val	3.9895314694e-06
58831413	rs756381027	Ile	869	Thr	3.9897861474e-06
58831413	rs756381027	Ile	869	Lys	5.1867219917e-05
58831422	rs145938878	Glu	872	Ala	3.98864035227e-05
58831425	rs770924639	Asn	873	Ser	3.988099511e-06
58831430	rs774099826	Met	875	Leu	3.9864143e-06
58831439	rs745390421	Thr	878	Ala	3.9858105145e-06
58831443	rs533172142	Asn	879	Ser	3.9862553914e-06
58831448	rs774970418	Val	881	Ile	1.59437504484e-05
58831449	rs760373631	Val	881	Glu	3.9865096513e-06
58831452	rs1425628999	Ser	882	Phe	3.9866050071e-06
58831460		Arg	885	Gly	3.9860964954e-06
58831470	rs78751371	Asp	888	Val	1.59422253752e-05
58831473	rs371842893	Cys	889	Tyr	1.59371439044e-05
58831475	rs190992092	Ile	890	Phe	3.984063745e-06
58831476	rs1291323152	Ile	890	Thr	3.9843494752e-06
58831490	rs1366257627	Met	895	Val	7.9646370116e-06
58831502	rs769455560	Asn	899	Asp	3.9826357083e-06
58831512	rs527629382	Gln	902	Arg	3.9814940158e-06
58831521	rs752070352	Glu	905	Gly	7.9640027077e-06
58831529	rs767541047	Asn	908	His	3.9821282085e-06
58831541	rs756436163	Pro	912	Ser	1.19514293909e-05
58831547	rs778093951	Leu	914	Val	7.9669213425e-06
58831586	rs1265257039	Ser	927	Gly	3.9852069119e-06
58831589	rs778766066	Glu	928	Gln	3.9869228929e-06
58831608	rs1047233814	Ala	934	Val	1.19563831143e-05
58831623	rs1425236509	Asn	939	Ser	3.9832385322e-06
58831628	rs745853671	Pro	941	Ser	3.9831750685e-06
58831634	rs531417098	Lys	943	Glu	3.9823185058e-06
58831639		Glu	944	Asp	3.9817476686e-06
58831652	rs113896764	Met	949	Val	1.99011311802e-05
58831654	rs1051029502	Met	949	Ile	3.9805431053e-06
58831658	rs1298015057	Leu	951	Val	3.9802579207e-06
58831664	rs776194454	Gly	953	Arg	7.9595020535e-06
58831674	rs761520643	Thr	956	Asn	1.59172304019e-05
58831686	rs540034037	His	960	Arg	3.9783893888e-06
58831707	rs774754254	Leu	967	Ser	1.19331742243e-05
58831720	rs1487288972	Asp	971	Glu	3.9773134043e-06
58831725	rs1215774110	Thr	973	Ser	3.9774716008e-06
58831740	rs1237933036	Val	978	Ala	3.9774716008e-06
58831757	rs768098222	Glu	984	Lys	1.19329843598e-05
58831763	rs1412636261	Asn	986	Asp	3.9775032416e-06
58831765	rs183439434	Asn	986	Lys	0.0001948961084417
58831769	rs1160002561	Leu	988	Val	3.9778513238e-06
58831770	rs760779543	Leu	988	Pro	1.19326046489e-05
58831772	rs1418461925	Val	989	Ile	3.9778196774e-06
58831778	rs764415860	Ile	991	Phe	3.9778513238e-06
58831778	rs764415860	Ile	991	Val	3.9778513238e-06
58831781	rs754181368	Pro	992	Ser	3.9778196774e-06
58831788	rs778624637	Ala	994	Gly	2.38676775954e-05
58831799	rs758302598	Val	998	Ile	3.9781361636e-06
58831799	rs758302598	Val	998	Leu	3.9781361636e-06
58831820	rs779904335	Val	1005	Ile	7.95633563e-06
58831832	rs1279247311	Leu	1009	Phe	3.9782944256e-06
58831836	rs768220344	Thr	1010	Ser	3.9782311193e-06
58831838	rs780664715	Leu	1011	Val	2.38690068901e-05
58831839	rs747802666	Leu	1011	His	3.9780095631e-06
58831857	rs759828264	Arg	1017	Gln	1.19342185871e-05
58831862	rs201016535	Val	1019	Leu	3.978167815e-06
58831862	rs201016535	Val	1019	Ile	5.96725172254e-05
58831869	rs1174485301	Ser	1021	Asn	3.9779779142e-06
58831874	rs764329604	Ser	1023	Gly	3.9780412125e-06
58831877	rs776754052	Asp	1024	Asn	7.9567787776e-06
58831880	rs761983521	Ile	1025	Val	3.9785476709e-06
58831881	rs1446146187	Ile	1025	Thr	3.9786743057e-06
58831884	rs200034672	Thr	1026	Met	0.0002665902706488
58831895	rs144637773	Asp	1030	Asn	1.19392530803e-05
58831907	rs751553372	Glu	1034	Lys	1.19435309855e-05
58831919	rs780720031	Glu	1038	Lys	7.9679370214e-06
58831920	rs1190001030	Glu	1038	Gly	7.96749263e-06
58831921	rs1429149366	Glu	1038	Asp	7.9677465619e-06
58831923	rs747652772	Gly	1039	Val	7.9689529592e-06
58831925	rs755745342	Leu	1040	Val	3.9851433854e-06
58831926	rs777425685	Leu	1040	Pro	3.9847305126e-06
58831930	rs772632539	Cys	1041	Trp	3.9861918314e-06
58831931	rs372839956	Glu	1042	Lys	1.19591475519e-05
58831938	rs930244809	Glu	1044	Val	3.9893404822e-06
58831941	rs1340980182	Ser	1045	Leu	7.9823111983e-06
58831944	rs148486127	Ala	1046	Glu	1.59715068318e-05
58831952	rs1210036368	Phe	1049	Leu	3.9954930838e-06
58831959	rs1204009779	Thr	1051	Ser	4.0014405185e-06
58831962	rs145398241	Asn	1052	Ser	0.0014564777246936
58831963	rs560942571	Asn	1052	Lys	1.20101846365e-05
58831970	rs1268812335	Ser	1055	Pro	4.0085944264e-06
58831971	rs761907218	Ser	1055	Cys	8.0186674578e-06
58831974	rs1196375716	Gly	1056	Asp	4.0140330595e-06
58831977	rs765377635	Thr	1057	Ile	4.81978037867e-05
58831983	rs763145912	Ser	1059	Thr	8.0425288927e-06
58831986	rs1403682204	Ile	1060	Thr	8.0464764479e-06
58831995	rs377087834	Gln	1063	Arg	5.32738851415e-05
58831999	rs1361156415	Glu	1064	Asp	4.0447511264e-06
58832001	rs370213485	Arg	1065	Lys	2.03838690214e-05
58832002	rs751322453	Arg	1065	Ser	5.29958989327e-05
58832004	rs754937858	Glu	1066	Ala	4.0766740862e-06
58832006	rs1245192473	Ser	1067	Gly	4.08804003e-06
58832009	rs767440087	Arg	1068	Gly	1.22895416e-05
58832010	rs752162313	Arg	1068	Thr	4.10135262609e-05
58832012	rs755584295	Glu	1069	Lys	4.1054610843e-06
58832014	rs1286101399	Glu	1069	Asp	4.1342472775e-06
58832257	rs778664220	Gly	1078	Val	3.9918247429e-06
58832260	rs751990202	Asn	1079	Ser	7.9728921666e-06
58832269	rs1335758386	Leu	1082	Ser	3.9839050237e-06
58832274	rs1258191504	Ala	1084	Ser	3.9872090334e-06
58832283	rs1203395203	Gln	1087	Glu	7.9672387144e-06
58832286	rs1258977010	Lys	1088	Gln	3.9810185037e-06
58832289	rs770167800	Arg	1089	Cys	3.9835241441e-06
58832290	rs369990611	Arg	1089	His	7.9664136002e-06
58832290	rs369990611	Arg	1089	Pro	3.9832068001e-06
58832292	rs531337130	Thr	1090	Ala	3.9818427968e-06
58832295	rs774490026	Pro	1091	Ser	7.9677465619e-06
58832302	rs547522665	Arg	1093	Gln	3.1885467401e-05
58832309	rs1402080170	Ser	1095	Arg	3.9852704404e-06
58832311	rs771961228	Ala	1096	Asp	3.9870500614e-06
58832311	rs771961228	Ala	1096	Val	3.9870500614e-06
58832337	rs1020238865	Thr	1105	Ala	4.0025936807e-06
58832757	rs1322503857	Ser	1111	Ile	3.983301998e-06
58832759	rs778951108	Glu	1112	Lys	3.983048147e-06
58832774	rs1358723966	Leu	1117	Val	3.9794659556e-06
58832790	rs746735924	Lys	1122	Ile	3.978769287e-06
58832792	rs768655083	Cys	1123	Ser	7.9570953419e-06
58832792	rs768655083	Cys	1123	Arg	3.9785476709e-06
58832810	rs764885687	Leu	1129	Val	3.9782944256e-06
58832811	rs1419714762	Leu	1129	His	3.9781994669e-06
58832819	rs113991079	Ser	1132	Thr	3.58049347156e-05
58832841	rs762695660	Arg	1139	Pro	3.9791809253e-06
58832849	rs1380216681	Ala	1142	Pro	3.9792125934e-06
58832853	rs1313079610	Arg	1143	Thr	3.9793392705e-06
58832862	rs201425263	Pro	1146	Leu	3.97965599853e-05
58832867	rs1315037882	Ile	1148	Val	7.9581085167e-06
58832883	rs754400641	Lys	1153	Arg	7.9579818558e-06
58832894	rs1045151798	Arg	1157	Gly	3.979370941e-06
58832907	rs779006151	Pro	1161	Arg	3.983301998e-06
58832907	rs779006151	Pro	1161	Leu	7.966603996e-06
58832912	rs745898378	Ser	1163	Ala	7.9662866747e-06
58832921	rs1399432470	Arg	1166	Gly	3.9863825173e-06
58832939	rs199524971	Phe	1172	Val	0.0001597980153086
58832941	rs746829035	Phe	1172	Leu	3.9957165918e-06
58832944	rs768643612	Gln	1173	His	3.9995520501e-06
58832948	rs1334971426	Asn	1175	Asp	4.0104914456e-06
58833618	rs1466338100	Asn	1181	Asp	5.9171597633e-06
58833619	rs1333517134	Asn	1181	Ser	5.9120523098e-06
58833629	rs144766325	Glu	1184	Asp	2.25405448049e-05
58833647	rs1221513226	Gln	1190	His	5.4921517151e-06
58833671	rs781161292	Lys	1198	Asn	5.5376504856e-06
58833680	rs769861331	Met	1201	Ile	5.6054440072e-06
58833693	rs777515627	Glu	1206	Gln	5.6463360925e-06
58833700	rs749237229	Ala	1208	Glu	5.6783982374e-06
58833715	rs759160378	Arg	1213	Lys	1.74211981138e-05
58833724	rs777008968	Arg	1216	Ile	5.8274379086e-06
58833728	rs762097042	Leu	1217	Phe	5.7928701354e-06
58833744	rs556525305	Glu	1223	Lys	6.0138800351e-06
58833745	rs763508494	Glu	1223	Ala	6.0039145522e-06
58838613	rs763843963	Ala	1227	Val	3.18964004912e-05
58838616	rs1245123798	Gly	1228	Glu	3.9835241441e-06
58838618	rs200268284	Ala	1229	Thr	6.77145156022e-05
58838619	rs757172569	Ala	1229	Asp	1.59307966194e-05
58838624	rs201350242	Met	1231	Val	7.9631782637e-05
58838643	rs757958287	Asp	1237	Gly	7.9607059554e-06
58838645	rs1156658415	Thr	1238	Ala	3.9801311851e-06
58838672	rs750070120	Pro	1247	Ala	7.9594387003e-06
58838676	rs1336940855	Pro	1248	Gln	3.9797193501e-06
58838684	rs1241789202	Val	1251	Ile	3.9820330668e-06
58838685	rs200994041	Val	1251	Gly	3.18537276824e-05

## Sheet: ARID4B
Position	rsID	Original_Res	Res_Num	New_Res	Allele_Frequency
235331859	rs1336342748	Met	1307	Thr	3.9785160135e-06
235331875	rs772760197	Ala	1302	Thr	3.9777247414e-06
235331877	rs1298453819	Ser	1301	Asn	3.9775665248e-06
235331880	rs762846392	Ser	1300	Cys	3.9775665248e-06
235331886	rs1338489134	Ser	1298	Leu	3.9774716008e-06
235331895	rs759265418	Ala	1295	Gly	3.9775348829e-06
235331898	rs767716325	Leu	1294	Ser	3.9774716008e-06
235331899	rs1182385781	Leu	1294	Val	3.9774716008e-06
235331907	rs142961378	Met	1291	Thr	3.9775981671e-06
235331910	rs1390120214	Val	1290	Ala	3.9778829706e-06
235331916	rs756450639	Ala	1288	Gly	3.9782944256e-06
235331923	rs1414101127	Ile	1286	Leu	3.9786109873e-06
235331950	rs757821989	Ser	1277	Pro	3.9803529777e-06
235331955	rs779299691	Ser	1275	Phe	2.38969563243e-05
235331956	rs1233646680	Ser	1275	Thr	3.9826039857e-06
235331962	rs746175090	Ala	1273	Pro	3.9929723686e-06
235331964	rs758721366	Ala	1272	Val	2.79991040286e-05
235335938	rs531975437	Arg	1269	Lys	6.81072981834e-05
235335942	rs775462753	Glu	1268	Gln	4.7341311922e-06
235335956	rs374588299	Arg	1263	His	1.8179834927e-05
235335957	rs1183357307	Arg	1263	Cys	4.5265664183e-06
235335968	rs757287256	Arg	1259	Gln	8.518976019e-06
235335969	rs765733853	Arg	1259	Gly	8.4761565715e-06
235335972	rs147747446	Asp	1258	Asn	6.73718251027e-05
235335977	rs758994390	Ser	1256	Phe	4.1327437285e-06
235335984	rs780251025	Val	1254	Leu	4.0564660068e-06
235335989	rs747442439	Ser	1252	Cys	4.0567622169e-06
235336001		Leu	1248	Arg	4.0628275654e-06
235336006	rs1308434176	His	1246	Gln	8.1306762283e-06
235336008	rs755752512	His	1246	Tyr	4.0688448549e-06
235336023	rs748732474	Gln	1241	Glu	4.0822991508e-06
235336023	rs748732474	Gln	1241	Lys	1.63291966035e-05
235336041	rs770382800	Ile	1235	Val	8.2937995554e-06
235336053	rs1048850464	Glu	1231	Lys	4.6140358971e-06
235336067	rs1176825758	Asn	1226	Ser	4.9436913554e-06
235338505	rs1391961759	Gln	1220	Glu	3.9798777381e-06
235338517	rs202186650	Lys	1216	Gln	2.78531581502e-05
235338523	rs1359328346	Val	1214	Leu	3.9786109873e-06
235338525	rs200039195	Lys	1213	Arg	3.58052196053e-05
235338529		Pro	1212	Thr	3.9784210442e-06
235338534	rs201386389	Arg	1210	Gln	3.9781994669e-06
235338534	rs201386389	Arg	1210	Leu	3.9781994669e-06
235338535	rs1435208168	Arg	1210	Gly	3.9779462659e-06
235338537	rs761909965	Asn	1209	Ser	7.9553861942e-06
235338541	rs773154620	Ser	1208	Gly	7.9551963342e-06
235338543	rs766807801	Pro	1207	His	1.98884654855e-05
235338545	rs752094055	Glu	1206	Asp	3.9775665248e-06
235338556	rs1465355192	Asp	1203	Asn	3.9776614532e-06
235338564	rs753168624	Lys	1200	Thr	3.9773766814e-06
235338564	rs753168624	Lys	1200	Arg	3.9773766814e-06
235338567	rs756841820	Asp	1199	Val	3.9774083207e-06
235338567	rs756841820	Asp	1199	Gly	1.19322249622e-05
235338573	rs1474398227	Asn	1197	Ser	3.9772817665e-06
235338582	rs749832844	Cys	1194	Tyr	3.9773766814e-06
235338597	rs147900250	Gln	1189	Arg	0.0003181876034109
235338600	rs140515034	Thr	1188	Met	7.55737639712e-05
235338607	rs769852275	Ala	1186	Ser	3.9774716008e-06
235338607	rs769852275	Ala	1186	Thr	3.9774716008e-06
235338618	rs148402228	Thr	1182	Ile	0.001614866316116
235338642	rs774467532	Ser	1174	Cys	3.9776930971e-06
235338652	rs1230246887	Lys	1171	Glu	3.9778196774e-06
235338657	rs775654862	Pro	1169	Leu	3.9778829706e-06
235338657	rs775654862	Pro	1169	Gln	3.9778829706e-06
235338660	rs761103715	Gln	1168	Arg	3.9779779142e-06
235338672	rs371919109	Ile	1164	Lys	7.9586152009e-06
235338673	rs778764861	Ile	1164	Val	3.9787059656e-06
235338685	rs202117320	Ala	1160	Thr	7.9602623702e-06
235341118	rs142351795	Gly	1149	Cys	8.2171969497e-06
235341131	rs779108418	Lys	1144	Asn	8.0497798385e-06
235341132	rs745905992	Lys	1144	Arg	1.61018927774e-05
235341144	rs777040798	Val	1140	Gly	5.58882235528e-05
235341144	rs777040798	Val	1140	Ala	3.992015968e-06
235341145	rs762282268	Val	1140	Met	3.9848257834e-06
235341171	rs1449216115	Lys	1131	Arg	3.9921753363e-06
235341180	rs1174481117	Ser	1128	Leu	7.9934773225e-06
235341183	rs528734548	Ser	1127	Ile	3.9942163746e-06
235341193	rs750619430	Gly	1124	Arg	3.9955569406e-06
235341194	rs758586813	Gln	1123	His	7.9916247772e-06
235341195	rs1390982935	Gln	1123	Pro	4.0029461683e-06
235341202	rs780177824	Asp	1121	His	8.0050591974e-06
235341222	rs199556870	Thr	1114	Ile	4.2975632816e-06
235344902	rs751591114	Lys	1111	Thr	4.052816302e-06
235344912	rs183507885	His	1108	Asp	2.00476331764e-05
235344912	rs183507885	His	1108	Tyr	2.00476331764e-05
235344915	rs748645731	Glu	1107	Lys	8.0074950153e-06
235344923	rs1290002417	Pro	1104	Gln	3.98873581e-06
235344930	rs770467318	Asn	1102	His	1.1954191538e-05
235344933	rs1183142865	Ser	1101	Gly	3.9837780557e-06
235344936	rs778282067	Ser	1100	Gly	2.38994311935e-05
235344948	rs749676581	Val	1096	Leu	1.1942960421e-05
235344950	rs1181216971	Ser	1095	Asn	1.19421997531e-05
235344957	rs771684955	Asp	1093	Asn	3.9807015588e-06
235344963	rs1363472413	Gly	1091	Cys	7.9594387003e-06
235344971	rs768130451	Ser	1088	Leu	3.18377548015e-05
235344977	rs1389128241	Asn	1086	Ser	3.9785476709e-06
235344989	rs765215587	Gln	1082	Pro	1.19355480405e-05
235344992	rs1313621784	Leu	1081	Pro	3.9785476709e-06
235345017	rs201459148	Ser	1073	Gly	3.9789592634e-06
235345025		Glu	1070	Ala	3.979402612e-06
235345029	rs1253251343	Ile	1069	Val	1.19380178115e-05
235345032	rs751753214	Thr	1068	Ala	3.9797827038e-06
235345043	rs1446583700	Glu	1064	Val	1.19388729703e-05
235345049	rs755278643	Lys	1062	Arg	7.56188808405e-05
235345054	rs767676824	Ser	1060	Arg	3.9796876741e-06
235345058	rs150751250	Arg	1059	Gln	5.17482962868e-05
235345063	rs756679618	Glu	1057	Asp	3.9797510267e-06
235345063	rs756679618	Glu	1057	Asp	3.9797510267e-06
235345079	rs1460122127	Ala	1052	Gly	3.978769287e-06
235345085	rs749621099	Pro	1050	Leu	3.9782311193e-06
235345100		Val	1045	Ala	3.9776614532e-06
235345103	rs746609203	Ser	1044	Phe	3.9775032416e-06
235345115	rs114272232	Arg	1040	Gln	0.0032616045503361
235345116	rs933266227	Arg	1040	Gly	3.9775348829e-06
235345121	rs776105164	Gly	1038	Asp	1.59096332829e-05
235345127	rs747669841	Thr	1036	Ile	4.37504474477e-05
235345133	rs1256825914	Thr	1034	Ser	3.9771552204e-06
235345134	rs780819922	Thr	1034	Ser	3.9771552204e-06
235345145	rs1007417233	Pro	1030	Arg	7.9542471702e-06
235345148	rs766055448	Ser	1029	Leu	3.9772501292e-06
235345151	rs1421381365	Glu	1028	Gly	7.9541206321e-06
235345160	rs774249638	Thr	1025	Ile	3.9773450426e-06
235345166	rs1169234682	Pro	1023	Leu	3.9774399605e-06
235345188	rs1334147674	Ser	1016	Arg	3.9770919503e-06
235345190	rs1432070139	Gly	1015	Val	3.9774399605e-06
235345215	rs144599568	Arg	1007	Gly	4.77228258275e-05
235345223	rs1284120758	Val	1004	Ala	3.58003770973e-05
235345227	rs532087534	Glu	1003	Lys	7.9564622386e-06
235345232	rs1221970699	Thr	1001	Ile	3.9786109873e-06
235345238	rs1329998616	Glu	999	Gly	3.9788326105e-06
235345238	rs1329998616	Glu	999	Ala	3.9788326105e-06
235345245	rs754558740	Ile	997	Val	6.36633482146e-05
235345253	rs780836624	Ser	994	Asn	4.77539715386e-05
235345257	rs747608284	Asp	993	Asn	1.19395381786e-05
235345271	rs769324747	Pro	988	Leu	7.9584885238e-06
235345277	rs777381717	Lys	986	Arg	1.19370677786e-05
235345289	rs1035262906	Val	982	Ala	3.9790225928e-06
235345305	rs774009654	Ser	977	Gly	2.78522715516e-05
235345317	rs148934238	Ala	973	Thr	1.19379228014e-05
235345328	rs369497728	Leu	969	Gln	3.9803529777e-06
235345346	rs61730876	Gly	963	Glu	0.0429062240928512
235345347	rs372963040	Gly	963	Trp	7.9715574829e-06
235345347	rs372963040	Gly	963	Arg	3.9857787414e-06
235345353	rs762224425	Glu	961	Lys	7.9742272973e-06
235345355	rs765779279	Pro	960	Arg	3.987463415e-06
235345367	rs752314679	Pro	956	Leu	1.99338197185e-05
235345376	rs755811896	Ala	953	Gly	3.9859058369e-06
235345382	rs777132062	Ala	951	Val	1.19603871976e-05
235345391	rs1405230113	Asp	948	Val	3.9879722756e-06
235345418	rs770703537	Thr	939	Met	3.59103677221e-05
235345437	rs1277829698	Gly	933	Arg	3.9861282736e-06
235345463	rs1040035755	Arg	924	Gln	3.9840319997e-06
235345467	rs529949992	Asp	923	Tyr	3.9835241441e-06
235345474	rs144469804	Arg	920	Ser	3.9835241441e-06
235345491	rs775477456	Arg	915	Gly	0.0001075174616321
235345500	rs1438028631	Ser	912	Pro	3.9831750685e-06
235345516	rs768992065	Ile	906	Met	3.9904866797e-06
235345525	rs1230678418	Glu	903	Asp	3.9917291372e-06
235345550	rs1184682443	Tyr	895	Ser	3.9935145323e-06
235345556	rs1387631288	Gly	893	Val	3.9957165918e-06
235345559	rs1443118772	Thr	892	Ile	4.0008962007e-06
235345560	rs776509591	Thr	892	Pro	1.19976004799e-05
235345563	rs761966680	Thr	891	Pro	4.0015686148e-06
235345566	rs763489427	Arg	890	Trp	8.0114724285e-06
235345568	rs751976832	Leu	889	Pro	8.0101889603e-06
235345569	rs755714856	Leu	889	Ile	4.006378154e-06
235345577	rs373402838	Arg	886	Lys	9.61954691934e-05
235345583	rs753225506	Glu	884	Gly	8.0070462006e-06
235345595	rs376449483	Asn	880	Ser	0.0002433691870671
235345598	rs1339914497	Tyr	879	Cys	3.9883858204e-06
235345603	rs778332026	Lys	877	Asn	3.9883221926e-06
235345607	rs1456879118	Thr	876	Ser	3.9878450482e-06
235345608	rs745782864	Thr	876	Pro	3.9867003675e-06
235345614	rs1460353028	Thr	874	Ser	3.9873680181e-06
235345615	rs779994339	Met	873	Ile	1.19608640528e-05
235345617	rs566644577	Met	873	Val	2.39139099242e-05
235345618	rs201667072	Lys	872	Asn	3.9875588164e-06
235345628	rs776934851	Thr	869	Arg	3.9857469688e-06
235345644	rs1450354585	Glu	864	Lys	3.9852704404e-06
235345655	rs766936500	Ser	860	Asn	3.9965150388e-06
235345662	rs759955105	Ser	858	Gly	4.0016646925e-06
235345674	rs116100727	Met	854	Val	0.0001202009760319
235345686	rs1263062343	Glu	850	Lys	4.0215555376e-06
235345691	rs149984662	Asn	848	Ser	1.61296826484e-05
235345715	rs1480869327	Gly	840	Asp	4.0835994478e-06
235345716	rs144089051	Gly	840	Ser	4.49317038102e-05
235345724	rs374423514	Gly	837	Ala	4.0764414296e-06
235345728	rs142839596	Thr	836	Ser	2.44090964566e-05
235345730	rs556421785	Lys	835	Arg	4.0657017401e-06
235345736	rs1402177471	Cys	833	Phe	4.0510103219e-06
235345748	rs748378633	Asn	829	Ser	8.0381975145e-06
235345751	rs146494421	Cys	828	Ser	4.0180652212e-06
235345751	rs146494421	Cys	828	Phe	4.0180652212e-06
235345761	rs1284868283	Arg	825	Gly	4.0237562569e-06
235345766	rs1343028214	Gly	823	Ala	4.0247603255e-06
235345769	rs773274229	Arg	822	His	3.61663652802e-05
235345770	rs144849243	Arg	822	Cys	4.81850305171e-05
235345782	rs774857983	Pro	818	Ser	2.40084509747e-05
235345790	rs1285751923	Ser	815	Cys	3.9949184637e-06
235345793	rs759775660	Lys	814	Thr	3.9933550571e-06
235345807	rs767906585	Lys	809	Asn	7.9796996441e-06
235345811	rs1432623302	Lys	808	Arg	3.9902319122e-06
235345812	rs1182644970	Lys	808	Glu	7.9806548925e-06
235345820	rs1156847268	Lys	805	Arg	3.9969623086e-06
235345824	rs761525155	Arg	804	Gly	3.9969303574e-06
235345832	rs137974273	Thr	801	Ile	0.0002852872159182
235345832	rs137974273	Thr	801	Lys	4.0181298016e-06
235345835	rs749896781	Val	800	Asp	8.0323220639e-06
235345840	rs758005795	Asp	798	Glu	4.0072129833e-06
235345841	rs1309193211	Asp	798	Gly	3.9986564514e-06
235345843	rs766380816	Glu	797	Asp	8.0069820883e-06
235345845	rs751484268	Glu	797	Lys	7.9987202047e-06
235345851	rs781028060	Tyr	795	Asn	3.9973138051e-06
235345863	rs1176638074	Glu	791	Lys	7.9993600511e-06
235345865	rs749314227	Ser	790	Tyr	4.0027218508e-06
235345873	rs1444965852	Glu	787	Asp	4.0104271104e-06
235345876	rs1165216548	Ile	786	Met	8.022269821e-06
235345877	rs139208138	Ile	786	Thr	6.01848879758e-05
235345880	rs746945404	Asp	785	Gly	3.61251374762e-05
235345887	rs746377415	Arg	783	Gly	4.0103306116e-06
235345902	rs772523900	Ser	778	Ala	2.79961925178e-05
235345911	rs1331220604	Val	775	Leu	3.9979850155e-06
235345914	rs760962757	Pro	774	Thr	1.59508713163e-05
235345917	rs1248858880	Lys	773	Glu	3.9878450482e-06
235345920	rs773031415	Ser	772	Pro	3.9879086609e-06
235345922	rs762735544	Ile	771	Thr	3.9883221926e-06
235345962	rs1228409825	Ser	758	Pro	3.9821916389e-06
235345972	rs144815818	Gln	754	His	3.9822867883e-06
235345975	rs1479660194	Glu	753	Asp	3.9824771007e-06
235345978	rs759511921	Glu	752	Asp	3.9830164179e-06
235346002	rs370702009	Asn	744	Lys	1.59400653542e-05
235346006	rs752475766	Asn	743	Ser	7.9693975135e-06
235346033	rs755922968	Glu	734	Gly	3.9901363828e-06
235346040	rs1374471267	Gly	732	Ser	4.0011523318e-06
235346041	rs142788986	Asn	731	Lys	8.003905906e-06
235346043	rs754024559	Asn	731	Asp	1.20035530517e-05
235346048	rs1406219290	Asp	729	Val	4.0072450991e-06
235346050	rs1455045218	Met	728	Ile	4.0100733041e-06
235346051	rs757537051	Met	728	Thr	4.0097517161e-06
235346052	rs779050173	Met	728	Val	4.014709897e-06
235346061	rs745941704	Ala	725	Ser	2.03813763135e-05
235346066	rs954331722	Arg	723	Lys	4.1123155626e-06
235346068	rs374067898	Glu	722	Asp	6.18847623212e-05
235346094	rs368274671	Ala	714	Thr	4.5721392124e-06
235357337	rs761622378	Gly	706	Arg	1.60906223852e-05
235357337	rs761622378	Gly	706	Arg	4.0226555963e-06
235357339	rs765461198	Asn	705	Ser	8.0207255548e-06
235357343	rs1307522720	Leu	704	Phe	4.0022732912e-06
235357346	rs750581936	Ile	703	Val	4.0002560163e-06
235357348	rs1457683410	Ser	702	Leu	3.9987204094e-06
235357360	rs751755574	Ile	698	Thr	3.985365737e-06
235357363	rs755476087	Ser	697	Phe	3.981557426e-06
235357376	rs1472023998	Ala	693	Thr	3.9793392705e-06
235357378	rs115244684	Thr	692	Ile	1.98936881306e-05
235357382	rs748473888	Asp	691	His	7.9572219746e-06
235357384	rs146821370	Ser	690	Phe	3.9780095631e-06
235357390	rs140967551	Lys	688	Arg	7.9553861942e-06
235357393	rs745483517	Ala	687	Gly	3.9777563862e-06
235357394	rs771811858	Ala	687	Pro	3.977914618e-06
235357405	rs774919089	Asp	683	Ala	7.9547533628e-06
235357427	rs1445578438	Pro	676	Ser	3.9774399605e-06
235357432	rs768535666	Pro	674	Leu	3.9775032416e-06
235357433	rs776582963	Pro	674	Thr	7.9552596198e-06
235357433	rs776582963	Pro	674	Ala	1.19328894298e-05
235357459	rs773118376	Leu	665	Ser	3.9777247414e-06
235357462	rs372534777	Arg	664	His	3.97781967747e-05
235357465	rs746493341	Arg	663	Gln	7.9558925318e-06
235357466	rs753915756	Arg	663	Trp	3.9781361636e-06
235357475	rs768094392	Cys	660	Arg	3.9789275994e-06
235357477	rs770352690	Asn	659	Ser	6.36658814541e-05
235357486	rs756689001	Ser	656	Cys	7.9622905917e-06
235357501	rs1422936220	Lys	651	Arg	3.9862236111e-06
235357504	rs963560110	Asp	650	Ala	1.19635351448e-05
235357513		Lys	647	Arg	7.9921996131e-06
235357515	rs779705912	Asp	646	Glu	3.9982727461e-06
235357519	rs746486103	Leu	645	Ser	8.0067897577e-06
235357520	rs768124656	Leu	645	Val	1.60148617917e-05
235359347	rs754107249	Lys	642	Arg	8.3137959129e-06
235359357	rs757675567	Lys	639	Glu	4.1119097353e-06
235359359	rs779290912	Arg	638	Gln	2.47355358953e-05
235359360	rs751191473	Arg	638	Trp	1.23793018073e-05
235359362	rs754685277	His	637	Arg	4.1099155823e-06
235359363	rs780677392	His	637	Asp	1.64824750084e-05
235359377	rs747697262	Val	632	Gly	4.1006798927e-06
235359384	rs1380878663	Lys	630	Glu	4.1283418927e-06
235359393	rs1441267849	Pro	627	Thr	4.1659723379e-06
235359399	rs1156591077	Val	625	Ile	4.1533413631e-06
235359407	rs143432745	Asp	622	Gly	4.2432214537e-06
235359417	rs777788132	Ile	619	Val	4.2666484622e-06
235377118	rs1331270799	Leu	603	Ile	3.9780728623e-06
235377141	rs755681504	Ser	595	Cys	7.9546900852e-06
235377153	rs777187192	Ser	591	Asn	3.9772501292e-06
235377172	rs141973838	Gln	585	Lys	4.77395331073e-05
235377181	rs201322091	Gly	582	Arg	3.977060316e-06
235377183	rs1483426691	Arg	581	Gln	3.9771868561e-06
235377189	rs745660287	Tyr	579	Cys	3.977060316e-06
235377192	rs772374509	Arg	578	Leu	3.9773134043e-06
235377192	rs772374509	Arg	578	Gln	3.9773134043e-06
235377193	rs775815526	Arg	578	Trp	1.59098864034e-05
235377214	rs375808079	Pro	571	Thr	5.56810588946e-05
235377219	rs768759364	Tyr	569	Cys	3.9772817665e-06
235377228	rs1170546954	Phe	566	Ser	3.9774399605e-06
235377233	rs762305645	Glu	564	Asp	7.9551330496e-06
235377235	rs773505969	Glu	564	Gln	3.9776298099e-06
235377246	rs1301433122	Asn	560	Ser	3.9783577339e-06
235377247	rs1402028522	Asn	560	Asp	3.9785476709e-06
235377251	rs763328241	Asp	558	Glu	3.9794976282e-06
235377252	rs767037883	Asp	558	Gly	3.9784843565e-06
235377258	rs1284055599	Asp	556	Gly	3.9792442619e-06
235377262	rs1312669662	Glu	555	Lys	1.59182438993e-05
235377272	rs753463287	Glu	551	Asp	3.9823819422e-06
235377273	rs757190354	Glu	551	Gly	2.38920081232e-05
235377279	rs779019865	Glu	549	Gly	4.0054153215e-06
235377282	rs754867536	Glu	548	Gly	8.2563429354e-06
235377286	rs779766512	Glu	547	Gln	3.9832385322e-06
235377297	rs1174647853	Glu	543	Gly	3.9854292705e-06
235377307	rs150467688	Glu	540	Lys	7.9811007534e-06
235377309	rs149647899	Asp	539	Val	1.59706140701e-05
235377311	rs1294188661	Asp	538	Glu	3.9954292289e-06
235377319	rs748241988	Asp	536	Asn	3.9955569406e-06
235377325	rs1450982770	Glu	534	Gln	2.40292195309e-05
235377328	rs1299105292	Lys	533	Glu	4.0149033211e-06
235377333	rs559532726	Thr	531	Met	6.04507205725e-05
235383117	rs1311183619	Ala	525	Gly	4.2819583964e-06
235383133	rs755172069	Ala	520	Thr	1.26220127903e-05
235383148	rs955937508	Asn	515	His	4.1984700775e-06
235383153	rs777878948	Ser	513	Tyr	1.25831536738e-05
235383163	rs989387305	Val	510	Ile	4.0544923775e-06
235383172	rs1182624099	Thr	507	Pro	4.0545581342e-06
235383175	rs190949596	Asp	506	Asn	4.0447184067e-06
235383177	rs115913779	Asp	505	Gly	0.0010707243753434
235383181	rs139156857	Asp	504	Asn	3.62526081737e-05
235383187	rs751815790	Asp	502	Asn	8.0449228491e-06
235383195	rs1374296898	Asn	499	Ser	4.0187757201e-06
235383202	rs761611670	Asn	497	Asp	8.032580145e-06
235383207	rs764830581	Glu	495	Gly	4.0224937852e-06
235383211	rs750021222	Pro	494	Ala	8.0667930464e-06
235383214	rs762882289	Lys	493	Glu	8.0647762831e-06
235383217	rs766241724	Lys	492	Gln	8.0565894845e-06
235383220	rs751322615	Ile	491	Val	4.0312177502e-06
235383237	rs1211240914	Gln	485	Leu	4.1369495788e-06
235383238	rs781004157	Gln	485	Glu	4.1133304814e-06
235383240	rs570164260	Asp	484	Val	8.2234813285e-06
235383241	rs1181558892	Asp	484	His	4.1142443367e-06
235383249	rs777821748	Thr	481	Lys	8.5930585273e-06
235383252	rs1409343336	Pro	480	Leu	4.6156970625e-06
235383253	rs1334558551	Pro	480	Thr	9.3559372777e-06
235383256	rs757722392	Ile	479	Val	4.7724496029e-06
235383261	rs779307716	Glu	477	Val	5.015196044e-06
235383265	rs746430298	Leu	476	Val	9.9068753715e-06
235383272	rs145817641	Lys	473	Asn	1.0322260988e-05
235383276	rs769576138	Lys	472	Arg	2.08515784644e-05
235383277	rs901450656	Lys	472	Glu	1.04136293581e-05
235383279	rs368506281	Ser	471	Thr	5.2982378061e-06
235383622	rs147795949	Ser	468	Pro	0.0012986358020021
235383624	rs772773027	Pro	467	Leu	4.1448715504e-06
235383625	rs1380758397	Pro	467	Ser	4.138798755e-06
235383627	rs1421127840	Lys	466	Arg	8.2699989249e-06
235383630	rs749007932	Ile	465	Thr	4.1484824851e-06
235383642	rs376370410	Arg	461	Thr	5.80662286813e-05
235383648	rs773969200	Ile	459	Thr	4.1016890755e-06
235383655	rs759386155	Asp	457	Asn	4.0739171528e-06
235383661	rs745611292	Ile	455	Val	2.00614683389e-05
235383669	rs1379589866	Glu	452	Gly	4.0031384605e-06
235383675	rs1238160583	Arg	450	Lys	4.0038757517e-06
235383678		Pro	449	Gln	4.0143553346e-06
235383681	rs1260390457	Ile	448	Thr	3.9949823022e-06
235383682	rs1357079173	Ile	448	Val	3.9909326011e-06
235383685	rs1211689682	Ile	447	Leu	3.9912511774e-06
235383690	rs559405177	Arg	445	Lys	2.79756052722e-05
235383693	rs753988159	Glu	444	Gly	7.9742272973e-06
235383694	rs757560989	Glu	444	Lys	1.19659210568e-05
235383702	rs533933606	Met	441	Arg	1.19602918311e-05
235383733	rs1362887031	Glu	431	Lys	3.9869546842e-06
235383735	rs1034691353	Glu	430	Gly	1.59401923981e-05
235383742	rs148132837	Val	428	Leu	0.0002952253287373
235383748	rs780730810	Ile	426	Val	3.9854610381e-06
235383769	rs1379526078	Glu	419	Gln	3.987940468e-06
235383770	rs755361671	Lys	418	Asn	3.9879722756e-06
235383772	rs1306794103	Lys	418	Glu	3.9869228929e-06
235383773	rs1341259002	Cys	417	Trp	3.987717829e-06
235383775	rs781655482	Cys	417	Arg	2.79153606265e-05
235383786	rs748878280	Val	413	Ala	2.79109083804e-05
235383786	rs748878280	Val	413	Gly	3.9872726257e-06
235383793	rs778215618	Lys	411	Gln	3.9860011639e-06
235383812	rs754487814	Phe	404	Leu	3.9868275218e-06
235383819	rs771945555	Ile	402	Thr	3.98873581e-06
235383820	rs775434957	Ile	402	Val	3.9881949429e-06
235383822	rs760657631	Asn	401	Ser	3.9888312724e-06
235383846	rs768326215	Phe	393	Tyr	8.3251469388e-06
235383853	rs551845069	Tyr	391	His	1.79846411164e-05
235384880	rs1300113269	Lys	388	Arg	4.152375574e-06
235384946	rs1235115554	Tyr	366	Cys	3.9996800255e-06
235386484	rs748079101	Asp	354	Glu	4.3428412604e-06
235386500	rs562741719	Lys	349	Arg	1.7381480033e-05
235386570	rs1440728907	Pro	326	Ser	4.74969127e-06
235388041	rs749104646	Leu	316	Trp	1.20905339179e-05
235388047	rs746115230	Gln	314	Arg	4.039033217e-06
235388055	rs772167604	Asn	311	Lys	4.0492059507e-06
235388082	rs1162642847	Ile	302	Met	8.2696569746e-06
235388084	rs761179425	Ile	302	Val	1.65231902975e-05
235388085	rs1330638793	Glu	301	Asp	4.1440470763e-06
235392547	rs780124987	Glu	299	Val	8.1116816327e-06
235392551	rs769112247	Glu	298	Lys	8.0599011856e-06
235392556	rs762360748	Ser	296	Asn	4.0180975111e-06
235392565	rs35560967	Asp	293	Val	8.0047388053e-06
235392565	rs35560967	Asp	293	Gly	0.0018050686006115
235392578	rs1195192499	Lys	289	Glu	7.9914331836e-06
235392583	rs370886540	Asp	287	Gly	3.9951099853e-06
235392586	rs200951109	Asp	286	Val	3.9921753363e-06
235392602	rs752197854	Glu	281	Lys	3.988544899e-06
235392604	rs760292897	Glu	280	Ala	3.9885130823e-06
235392611	rs763736504	Ala	278	Thr	4.78564307078e-05
235392622	rs1326326121	Ser	274	Cys	3.9887676303e-06
235392627	rs201316646	Asp	272	Glu	1.59557069574e-05
235392670	rs778704780	Ser	258	Asn	1.19603871976e-05
235392686	rs747862404	Leu	253	Phe	7.9832033401e-06
235392690		Gln	251	His	3.9930999233e-06
235394454	rs540278511	Pro	239	Leu	4.1902367483e-06
235394462	rs1467119541	Asp	236	Glu	4.2086125046e-06
235394463	rs774975274	Asp	236	Val	1.68700918576e-05
235394464	rs760452353	Asp	236	His	1.68910359272e-05
235394466	rs368362633	Ser	235	Asn	4.23735995525e-05
235394470	rs761785793	Thr	234	Pro	4.2392281213e-06
235394481	rs765111535	Val	230	Ala	8.5110004681e-06
235394483	rs1416285259	Asp	229	Glu	4.2654837058e-06
235394494	rs955299868	Pro	226	Thr	4.3423509488e-06
235394502	rs758098112	Thr	223	Ile	9.3172331544e-06
235397759	rs751363269	Ile	212	Val	4.0899460945e-06
235397761	rs767746020	Asn	211	Ser	4.090883058e-06
235397765	rs199685685	Asp	210	Asn	4.087839495e-06
235397773	rs752729620	Val	207	Ala	1.22707416436e-05
235397791	rs1374889413	Cys	201	Tyr	4.1289214431e-06
235403652	rs779597314	Lys	187	Asn	7.970795007e-06
235403662	rs751007601	Leu	184	Ser	1.1950762857e-05
235403669	rs758814644	Ile	182	Val	1.99127027113e-05
235403671	rs780626753	Tyr	181	Ser	3.18613394507e-05
235403684	rs769494835	Val	177	Ile	1.99098482073e-05
235403687	rs1314617665	Val	176	Leu	3.9818745072e-06
235403689	rs777093040	Lys	175	Arg	3.9816842524e-06
235403704	rs74952493	Asp	170	Gly	3.9822233549e-06
235403707	rs774237096	Ile	169	Thr	6.37165886138e-05
235403708	rs759515175	Ile	169	Val	3.9823185058e-06
235403717	rs1179170541	Arg	166	Gly	7.965588657e-06
235403719	rs371425866	Asp	165	Gly	1.59335888018e-05
235403738	rs775330547	Ser	159	Gly	7.9730193026e-06
235403741	rs185422850	Ser	158	Pro	0.0001674681212469
235403747	rs1165808771	Ser	156	Pro	3.9880677014e-06
235403755	rs764389445	Glu	153	Ala	3.9904866797e-06
235403755	rs764389445	Glu	153	Val	3.9904866797e-06
235409735	rs746853631	Ile	149	Thr	3.9788959359e-06
235409739	rs768377659	His	148	Asp	3.979402612e-06
235409739	rs768377659	His	148	Asn	3.979402612e-06
235409745	rs776889935	Ser	146	Pro	3.9782944256e-06
235409754	rs1341706539	Gly	143	Arg	3.977914618e-06
235409762	rs1211882636	Thr	140	Ile	3.9777563862e-06
235409793	rs1282482671	His	130	Tyr	3.9772184924e-06
235409815	rs773434665	Gln	122	His	3.9777880316e-06
235416089	rs1388301503	Ser	104	Thr	4.0050623988e-06
235418998	rs772468953	Thr	84	Ile	4.0204237526e-06
235418998	rs772468953	Thr	84	Arg	6.03063562899e-05
235418999	rs761058312	Thr	84	Ala	8.0346453909e-06
235419020	rs750063595	Glu	77	Lys	4.0044208806e-06
235419022	rs1250506494	Gln	76	Arg	8.0139763747e-06
235419029	rs762581626	Ala	74	Thr	2.00559963417e-05
235419029	rs762581626	Ala	74	Ser	4.0111992683e-06
235419043	rs754897397	Lys	69	Arg	4.0160319997e-06
235419055	rs781025979	Ile	65	Ser	4.0650076015e-06
235419055	rs781025979	Ile	65	Thr	1.21950228046e-05
235419056	rs369010617	Ile	65	Leu	4.0720259958e-06
235419056	rs369010617	Ile	65	Val	4.0720259958e-06
235419059	rs777764212	Ala	64	Thr	8.2886437292e-06
235420483	rs1212395172	Pro	59	Ser	3.9801628682e-06
235420492	rs1253796971	Ile	56	Leu	3.978769287e-06
235420504	rs1264253873	Gln	52	Glu	3.9790859243e-06
235420527	rs1395887823	His	44	Pro	3.9792125934e-06
235420536	rs777641469	Thr	41	Ile	3.9808283307e-06
235420537	rs753697663	Thr	41	Ala	7.9757537087e-06
235423964	rs199799347	Lys	37	Arg	8.1924907629e-06
235423967	rs759287378	Val	36	Ala	4.0801671236e-06
235423968	rs370917476	Val	36	Ile	4.0796011781e-06
235423971	rs1289741675	Leu	35	Ile	4.0599244854e-06
235424036		Gly	13	Asp	4.0339822666e-06
235424048	rs756970390	Tyr	9	Cys	1.22507983436e-05
235424060	rs1406847764	Asp	5	Val	4.1260253172e-06
235424061	rs1162490390	Asp	5	Asn	4.1284782429e-06
235424064	rs1348926513	Leu	4	Val	4.1383534319e-06

## Sheet: ARID5A
Position	rsID	Original_Res	Res_Num	New_Res	Allele_Frequency
97213145	rs766961164	Pro	4	Leu	3.9884176351e-06
97213147	rs146864292	Val	5	Ile	2.79144700637e-05
97213150	rs200584052	Lys	6	Glu	0.0001793929343102
97213154	rs766043931	Gly	7	Ala	3.9859693877e-06
97213169	rs753450008	Ser	12	Phe	7.9617200499e-06
97213172	rs1236832063	Thr	13	Met	3.9808283307e-06
97213198	rs757817720	Ala	22	Thr	1.5918117205e-05
97213202	rs1490087034	Ser	23	Phe	3.9797510267e-06
97213204	rs781775136	Pro	24	Ala	3.9797510267e-06
97213205	rs745953809	Pro	24	Leu	1.19387779466e-05
97213229	rs141960943	Gly	32	Val	0.0244629691555598
97213233	rs1454432588	Ile	33	Met	3.9811769951e-06
97213235	rs749476038	Gln	34	Arg	3.9808283307e-06
97213240	rs768396249	Pro	36	Thr	3.9819379295e-06
97213240	rs768396249	Pro	36	Ser	3.9819379295e-06
97213240	rs768396249	Pro	36	Ala	5.17651930841e-05
97213247	rs774151096	Ser	38	Leu	3.98511162297e-05
97213250	rs748865273	Leu	39	Gln	3.9858422881e-06
97215058	rs1246052096	Asp	41	Asn	3.9998080092e-06
97215059	rs749477555	Asp	41	Ala	8.40067205376e-05
97215062	rs577859323	Ser	42	Phe	3.9975055565e-06
97215067	rs201238689	Glu	44	Lys	0.0001437722647326
97215076	rs771868349	Gly	47	Arg	1.19714600392e-05
97215082	rs773136786	Arg	49	Trp	2.39498012166e-05
97215083	rs746950950	Arg	49	Gln	1.59507441022e-05
97215083	rs746950950	Arg	49	Leu	3.9876860255e-06
97215099	rs775985830	Glu	54	Asp	2.3909145248e-05
97215100	rs1169957470	Arg	55	Trp	3.9854292705e-06
97215101	rs61748139	Arg	55	Pro	3.9842859761e-06
97215101	rs61748139	Arg	55	Leu	0.0010558357836692
97215101	rs61748139	Arg	55	Gln	3.9842859761e-06
97215131	rs1304093888	Leu	65	His	3.9803529777e-06
97215154	rs1295811125	His	73	Tyr	3.9813989043e-06
97215156	rs1319098915	His	73	Gln	7.9627344029e-06
97215166	rs753830076	Glu	77	Lys	7.9686989505e-06
97215178	rs1484914319	His	81	Tyr	3.987463415e-06
97215184	rs1186194987	Gly	83	Ser	3.9910600255e-06
97215188	rs1264150725	Phe	84	Ser	3.99160167e-06
97215931	rs1346612492	Gly	107	Arg	1.53097155454e-05
97215951	rs1053463047	Asn	113	Lys	2.3062021463e-05
97216331	rs1423294455	Arg	144	Gln	8.5936492931e-06
97216341	rs1004235214	Lys	147	Asn	4.2260425647e-06
97216367	rs1396068740	Thr	156	Ser	4.2251497815e-06
97216374	rs750211527	Lys	158	Asn	4.2277935145e-06
97216390	rs1319018524	Lys	164	Gln	4.2648651876e-06
97216399	rs150763874	Lys	167	Glu	3.44875155193e-05
97216405	rs766405325	Asn	169	Asp	8.7415643903e-06
97216408	rs768085834	Arg	170	Trp	6.16321966595e-05
97216410	rs1258364662	Arg	170	Ser	4.4471720432e-06
97216414	rs551537636	Asp	172	His	8.8776044672e-06
97216426	rs989764612	Thr	176	Ala	4.5380286803e-06
97216429	rs56060938	Glu	177	Lys	0.0004914930364164
97216433	rs145969024	Arg	178	Lys	2.3604947597e-05
97216436	rs1284461391	Pro	179	Leu	9.4522425445e-06
97216441	rs746222389	Lys	181	Glu	4.7775569484e-06
97216442	rs770161130	Lys	181	Thr	4.832225143e-06
97216457	rs780034963	Arg	186	Gln	1.60138359542e-05
97216460	rs761510345	Arg	187	Leu	5.4890767372e-06
97216460	rs761510345	Arg	187	His	5.4890767372e-06
97216838	rs1438716062	Met	191	Ile	4.0597926257e-06
97216843	rs777351080	Pro	193	Arg	4.43505467212e-05
97216846	rs150396730	Gly	194	Glu	0.0043054191949268
97216870	rs930507298	Asp	202	Ala	3.9945673883e-06
97216872	rs1437588091	Pro	203	Thr	3.9934826363e-06
97216879	rs1374877111	Pro	205	Leu	3.992494111e-06
97216881	rs376254790	Leu	206	Phe	0.0001037269905608
97216884	rs1041411633	Pro	207	Ser	3.9896906393e-06
97216888	rs769172012	Ser	208	Asn	1.59482002456e-05
97216892	rs200812740	Gln	209	His	8.37260483697e-05
97216894	rs748245667	Glu	210	Gly	5.58151402554e-05
97216896	rs772290520	Pro	211	Ala	7.982438635e-06
97216896	rs772290520	Pro	211	Ser	3.9912193175e-06
97216897	rs756270639	Pro	211	Leu	7.9737822041e-06
97216904	rs771330048	Arg	213	Ser	3.9830798766e-06
97216908	rs553232984	Ser	215	Gly	0.0002150366358712
97216917	rs759316529	Gln	218	Glu	3.9812086949e-06
97216923	rs765210461	Gly	220	Ser	3.18428238216e-05
97216933	rs149000260	Ser	223	Cys	3.980226236e-06
97216944	rs762385422	Val	227	Met	1.59205247404e-05
97216945	rs763627855	Val	227	Ala	3.9800361387e-06
97216953	rs572910534	Val	230	Leu	0.0002029753802803
97216954	rs756878805	Val	230	Glu	3.1839275338e-05
97216959	rs780743677	Ala	232	Thr	1.59247079806e-05
97216965	rs754223048	Gly	234	Ser	9.55535737036e-05
97216984	rs755355144	Lys	240	Arg	3.9815257206e-06
97216986	rs545203174	Arg	241	Trp	7.9632416764e-06
97216987	rs375719718	Arg	241	Gln	1.19448625146e-05
97217011	rs777978783	Lys	249	Arg	3.9817159603e-06
97217014	rs747127189	Gly	250	Val	1.5930289055e-05
97217022	rs771274715	Gly	253	Ser	3.9841907311e-06
97217025	rs776779822	Ile	254	Val	1.99146061687e-05
97217029	rs1171866753	Met	255	Thr	3.9831433373e-06
97217068	rs769483332	Ser	268	Asn	6.79554212436e-05
97217070	rs775461772	Lys	269	Gln	1.99843322834e-05
97217085	rs761375447	Gln	274	Lys	1.20697146719e-05
97217088	rs767184713	Cys	275	Arg	4.0299505928e-06
97217088	rs767184713	Cys	275	Gly	8.0599011856e-06
97217106	rs750057368	Arg	281	Cys	4.0946687412e-06
97217107	rs368122000	Arg	281	His	2.04783748361e-05
97217128	rs758944425	Ala	288	Val	1.68773522809e-05
97217128	rs758944425	Ala	288	Glu	4.2193380702e-06
97217133	rs1477280422	Pro	290	Thr	4.2620295784e-06
97217139	rs781413902	Val	292	Leu	8.6398313504e-06
97217139	rs781413902	Val	292	Ile	4.3199156752e-06
97217142	rs1403239072	His	293	Asn	4.3592739193e-06
97217145	rs746111030	Leu	294	Ile	1.3143483023e-05
97217146	rs769586751	Leu	294	His	4.452914878e-06
97217148	rs775122738	Pro	295	Ser	1.33418721314e-05
97217151	rs749119800	Glu	296	Lys	2.22501090255e-05
97217158	rs375669772	Pro	298	Leu	1.83801567827e-05
97217160	rs768572686	Gln	299	Lys	4.5843801001e-06
97217170	rs202129543	Lys	302	Arg	4.6913116907e-06
97217171	rs1275045394	Lys	302	Asn	4.7082309293e-06
97217176	rs200133265	Leu	304	Pro	0.0001710376282782
97217188	rs1284703151	Ser	308	Phe	4.9032587057e-06
97217195	rs760266778	His	310	Gln	5.0106727329e-06
97217196	rs561307319	Arg	311	Gly	5.0062076975e-06
97217196	rs561307319	Arg	311	Trp	0.0001351676078337
97217197	rs202219610	Arg	311	Gln	0.0012684800127345
97217200	rs752120961	Leu	312	Pro	4.9650953794e-06
97217214	rs1379762149	Gly	317	Arg	4.9981007217e-06
97217247	rs1372646985	Glu	328	Lys	4.6972173684e-06
97217251	rs756257342	Ala	329	Gly	4.6980118014e-06
97217251	rs756257342	Ala	329	Val	8.92622242267e-05
97217269	rs768451723	Pro	335	Leu	2.20668714472e-05
97217275	rs1209559312	Ala	337	Asp	8.7068575209e-06
97217277	rs1470165570	Pro	338	Ala	4.3202889409e-06
97217278	rs1176989347	Pro	338	Arg	4.312835862e-06
97217280	rs748064849	Ile	339	Val	4.3084877208e-06
97217281	rs1440364105	Ile	339	Ser	4.3035926391e-06
97217289	rs771560457	Gly	342	Ser	8.5338795016e-06
97217290	rs772566830	Gly	342	Asp	4.2689798845e-06
97217313	rs776437440	Glu	350	Lys	2.2184557773e-05
97217339	rs902720789	His	358	Gln	5.0080629814e-06
97217343	rs764589204	Arg	360	Gly	5.0667288185e-06
97217344	rs752067948	Arg	360	Lys	2.03483639915e-05
97217356	rs757687109	Ser	364	Phe	5.3825948413e-06
97217367	rs768105323	Asp	368	Asn	5.5239463072e-06
97217385	rs756273300	Pro	374	Ser	5.6880232981e-06
97217389	rs375642531	Pro	375	Leu	1.1339668428e-05
97217389	rs375642531	Pro	375	Arg	7.37078447826e-05
97217398	rs1400859497	Glu	378	Gly	1.13327289211e-05
97217404	rs1396155401	Leu	380	Pro	5.6496536762e-06
97217417	rs1011889967	Glu	384	Asp	5.6648878918e-06
97217432	rs778701715	Trp	389	Cys	1.13741057109e-05
97217433	rs748022994	Gly	390	Ser	1.13598927626e-05
97217436	rs777824767	Gly	391	Arg	5.6803335491e-06
97217441	rs370250927	Asp	392	Glu	5.6915844232e-06
97217442	rs770571514	Ala	393	Thr	1.70702840495e-05
97217448	rs776386275	Arg	395	Ser	3.41856967044e-05
97217449	rs141553742	Arg	395	His	4.55430438693e-05
97217451	rs769623251	Pro	396	Ser	1.13685455082e-05
97217458	rs372731846	Ala	398	Val	2.84384989022e-05
97217464	rs766474685	His	400	Arg	1.13636363636e-05
97217476	rs754010295	Ser	404	Cys	5.6887351666e-06
97217484	rs1363076360	Gly	407	Ser	5.6509307082e-06
97217485	rs752421977	Gly	407	Asp	5.6463360925e-06
97217499	rs758229260	Lys	412	Glu	1.10746876938e-05
97217503	rs777507265	Pro	413	Leu	5.4990981479e-06
97217508	rs747001402	Ala	415	Pro	5.4689636313e-06
97217512	rs143598492	Cys	416	Tyr	2.71709596782e-05
97217526	rs145972469	Met	421	Val	5.0748540979e-06
97217527	rs769562008	Met	421	Thr	1.00939749063e-05
97217534	rs775267535	Lys	423	Asn	4.7173816644e-06
97217535	rs762023972	Val	424	Phe	3.68687380752e-05
97217535	rs762023972	Val	424	Ile	4.6085922594e-06
97217550	rs758085829	Pro	429	Ser	8.6865879082e-06
97217551	rs753882600	Pro	429	Arg	4.3366638912e-06
97217554	rs759670669	Thr	430	Met	1.73675938067e-05
97217556	rs752970311	Leu	431	Phe	4.3067434989e-06
97217559	rs1239573681	Pro	432	Ser	4.2934301931e-06
97217560	rs376260443	Pro	432	Leu	1.71952781766e-05
97217563	rs1219041563	Pro	433	Arg	8.5722858e-06
97217565	rs763975514	Thr	434	Ala	2.58102260115e-05
97217592	rs1236027726	Ser	443	Arg	4.4175074655e-06
97217595	rs751362300	Lys	444	Glu	1.30509683818e-05
97217598	rs773876068	Arg	445	Gly	8.799176397e-06
97217598	rs773876068	Arg	445	Cys	1.75983527941e-05
97217599	rs139848963	Arg	445	His	4.43608488892e-05
97217607	rs150726674	Glu	448	Lys	0.000334205982287
97217625	rs748999830	His	454	Tyr	5.0084643046e-06
97217644	rs747413578	Arg	460	Gln	2.15908109508e-05
97217649	rs777135656	Val	462	Leu	5.4864265806e-06
97217649	rs777135656	Val	462	Met	0.0001042421050321
97217650	rs1335207904	Val	462	Ala	5.495290536e-06
97217659	rs775529696	Phe	465	Ser	2.22093901301e-05
97217664	rs920373074	Lys	467	Glu	5.6051298148e-06
97217671	rs536788603	Ala	469	Val	5.06848080735e-05
97217679	rs1180601818	Lys	472	Glu	5.6335489104e-06
97217686	rs751399490	Cys	474	Tyr	5.648632466e-06
97217692	rs757173546	Ala	476	Val	3.97478848446e-05
97217698	rs71427085	Pro	478	Leu	5.6843373767e-06
97217709	rs150071690	Gly	482	Ser	0.0001137229481537
97217737	rs771289860	Ala	491	Val	5.6284122249e-06
97217748	rs1316841328	Val	495	Leu	5.6120501941e-06
97217755	rs746398296	Pro	497	Leu	5.5212623814e-06
97217755	rs746398296	Pro	497	Gln	5.5212623814e-06
97217767	rs764360786	Arg	501	Thr	5.2740947016e-06
97217800	rs1014655896	Thr	512	Ile	4.5787545787e-06
97217803	rs767448064	Gly	513	Asp	4.5788803721e-06
97217806	rs750336016	Thr	514	Ile	4.92121580873e-05
97217809	rs760637606	Pro	515	Leu	8.9014696326e-06
97217821	rs753383187	Lys	519	Arg	4.3373410364e-06
97217832	rs754460873	Ala	523	Thr	4.2140750105e-06
97217836	rs778561637	Leu	524	Pro	4.60247194584e-05
97217839	rs752380096	Pro	525	Arg	4.175260745e-06
97217845	rs781516996	Ser	527	Asn	4.1458338515e-06
97217846	rs1213626646	Ser	527	Arg	4.1403752836e-06
97217851	rs770333942	Leu	529	Pro	4.1000410004e-06
97217853	rs780488130	Val	530	Leu	4.08977882476e-05
97217854	rs1477169874	Val	530	Ala	4.086603297e-06
97217860	rs1173012445	Pro	532	Leu	4.0656356214e-06
97217860	rs1173012445	Pro	532	Gln	4.0656356214e-06
97217869	rs762145488	Pro	535	Leu	4.0441949625e-06
97217879	rs1320065542	Phe	538	Leu	4.0262835792e-06
97217886	rs1328933453	Thr	541	Ala	4.0219113731e-06
97217889	rs199508384	Ala	542	Thr	0.0002491560842308
97217895	rs1022286033	Pro	544	Ser	4.0087229812e-06
97217899	rs373074894	Ser	545	Leu	1.60302651405e-05
97217901	rs552957961	Pro	546	Ala	8.0077515034e-06
97217901	rs552957961	Pro	546	Ser	3.60348817655e-05
97217907	rs780539886	Ala	548	Ser	3.9991042006e-06
97217908	rs749788615	Ala	548	Val	1.19956815546e-05
97217910	rs544853265	Ala	549	Thr	3.19849031257e-05
97217910	rs544853265	Ala	549	Ser	7.9962257814e-06
97217914	rs370707974	Gly	550	Asp	3.9936421217e-06
97217923	rs1160299434	His	553	Arg	3.9905503767e-06
97217931	rs199541629	Pro	556	Thr	5.5820481332e-05
97217931	rs199541629	Pro	556	Ser	3.987177238e-06
97217934	rs759371648	Thr	557	Ala	7.975880936e-06
97217935	rs765201285	Thr	557	Met	5.58276043577e-05
97217938	rs373001338	Ser	558	Phe	7.9732100143e-06
97217943	rs144489576	Asp	560	Asn	3.18997073201e-05
97217949		Ala	562	Ser	3.9890540357e-06
97217955	rs756457396	Arg	564	Cys	1.99411337731e-05
97217956	rs544764108	Arg	564	His	3.9888312724e-06
97217958	rs1249911047	His	565	Tyr	3.9881631318e-06
97217967	rs754276202	Cys	568	Arg	1.99408156591e-05
97217971	rs201583504	Pro	569	Leu	1.99535481399e-05
97217976	rs758566031	Ser	571	Pro	3.19351078608e-05
97217983	rs778016034	Ala	573	Val	3.994503563e-06
97217985	rs776190007	Trp	574	Arg	1.19815962681e-05
97217987	rs747218569	Trp	574	Cys	2.79740400907e-05
97217989	rs771235373	His	575	Pro	3.9953973023e-06
97217991	rs141603160	Ala	576	Thr	0.0001319746608651
97217995	rs1294296360	Pro	577	Leu	3.997185981e-06
97218003	rs769709927	Thr	580	Ala	1.19838936469e-05
97218004	rs1251020268	Thr	580	Ile	3.9959720601e-06
97218007	rs1480980999	Thr	581	Asn	3.9957165918e-06
97218009	rs1043731851	Tyr	582	Asn	3.9962595011e-06
97218010	rs1255253949	Tyr	582	Cys	3.9955569406e-06
97218015	rs775422832	Ala	584	Thr	8.79366855863e-05
97218016	rs144844064	Ala	584	Val	0.0001000032001024
97218019	rs774003094	Pro	585	Leu	7.9947554404e-06
97218021	rs1373324783	His	586	Tyr	3.9990402303e-06
97218031	rs767237845	His	589	Pro	3.9984006397e-06
97218034	rs374377963	Leu	590	Arg	3.9970901183e-06

[truncated: 6 more sheets: ARID5B, KDM5A, KDM5B, KDM5C, KDM5D, JARID2]
